# Supplementary material for: Geographical Diversity of Proteomic Responses to Cold Stress in the Fungal Genus Pseudogymnoascus
Source: Microb Ecol. 2023 Dec 7;87(1):11. doi: 10.1007/s00248-023-02311-w (PMC10703952; doi:10.1007/s00248-023-02311-w)
Supplement: Supplementary file 1 — Supplementary file1 (XLSX 10231 KB) [file 248_2023_2311_MOESM1_ESM.xlsx]

## Sheet: Supp information
Supplementary file information
Geographical diversity of proteomic responses to cold stress in the fungal genus Pseudogymnoascus
Nurlizah Abu Bakara,b, Benjamin Lau Yii Chungc, Jerzy Smyklad, Saiful Anuar Karsanie, Siti Aisyah Aliasa,b,*
a Institute of Ocean and Earth Sciences, C308, Institute of Advanced Studies Building, Universiti Malaya, 50603 Kuala Lumpur, Malaysia.
b National Antarctic Research Centre, B303, Institute of Advanced Studies Building, Universiti Malaya, 50603 Kuala Lumpur, Malaysia
c Advanced Biotechnology and Breeding Centre, Malaysian Palm Oil Board, No. 6, Persiaran Institusi, Bandar Baru Bangi, 43000, Kajang, Selangor, Malaysia.
d Department of Biodiversity, Institute of Nature Conservation, Polish Academy of Sciences, Mickiewicza 33, 31-120 Krakow, Poland.
e Institute of Biological Sciences, Faculty of Science, Universiti Malaya, 50603 Kuala Lumpur, Malaysia.
* corresponding author:
Institute of Ocean and Earth Sciences, C308, Institute of Advanced Studies Building, Universiti Malaya, 50603 Kuala Lumpur, Malaysia.
Email address: saa@um.edu.my (Siti Aisyah Alias)

## Sheet: Proteins
Checked	Protein FDR Confidence: Combined	Master	Accession	Description	Exp. q-value: Combined	Sum PEP Score	Coverage [%]	# Peptides	# PSMs	# Unique Peptides	# AAs	MW [kDa]	calc. pI	Score Sequest HT: Sequest HT	# Peptides (by Search Engine): Sequest HT	Biological Process	Cellular Component	Molecular Function	Pfam IDs	GO Accessions	Entrez Gene ID	Ensembl Gene ID	Gene Symbol	# Protein Pathway Groups	# Razor Peptides	Abundance Ratio: (1, 5) / (2, 5)	Abundance Ratio: (1, 5) / (3, 5)	Abundance Ratio: (1, 5) / (4, 5)	Abundance Ratio: (1, 5) / (6, 5)	Abundance Ratio: (1, 5) / (7, 5)	Abundance Ratio (log2): (1, 5) / (2, 5)	Abundance Ratio (log2): (1, 5) / (3, 5)	Abundance Ratio (log2): (1, 5) / (4, 5)	Abundance Ratio (log2): (1, 5) / (6, 5)	Abundance Ratio (log2): (1, 5) / (7, 5)	Abundance Ratio Adj. P-Value: (1, 5) / (2, 5)	Abundance Ratio Adj. P-Value: (1, 5) / (3, 5)	Abundance Ratio Adj. P-Value: (1, 5) / (4, 5)	Abundance Ratio Adj. P-Value: (1, 5) / (6, 5)	Abundance Ratio Adj. P-Value: (1, 5) / (7, 5)	Abundance Ratio Variability [%]: (1, 5) / (2, 5)	Abundance Ratio Variability [%]: (1, 5) / (3, 5)	Abundance Ratio Variability [%]: (1, 5) / (4, 5)	Abundance Ratio Variability [%]: (1, 5) / (6, 5)	Abundance Ratio Variability [%]: (1, 5) / (7, 5)	Abundances (Grouped): 1, 15	Abundances (Grouped): 1, 25	Abundances (Grouped): 1, 5	Abundances (Grouped): 2, 15
FALSE	High	Master Protein	1040547996	ATP synthase subunit beta, mitochondrial [Pseudogymnoascus sp. 03VT05]	0	2018.02	87	48	22159	3	516	55.4	5.68	78598.5	48	metabolic process;transport		catalytic activity;nucleotide binding;transporter activity	Pf00006, Pf00306, Pf02874	[GO:0000166]; GO:0036094; GO:1901265; GO:0005488; GO:0097159; GO:1901363; GO:0003674 [GO:0005524]; GO:0032559; GO:0035639; GO:0030554; GO:0032555; GO:0043168; GO:1901265; GO:0017076; GO:0032553; GO:0043167; GO:0097159; GO:1901363; GO:0000166; GO:0097367; GO:0005488; GO:0036094; GO:0003674 [GO:0005754]; GO:0000275; GO:0045267; GO:0098800; GO:0005753; GO:0045261; GO:0044424; GO:0098796; GO:0005743;…		VE02_06832		0	91	0.294	0.625	0.369	1.405	0.394	-1.77	-0.68	-1.44	0.49	-1.34	0.793588	0.90457	0.810522	0.974267	0.799985	0.77	0.75	5.96	18.86	9.94	161.5	135.6	32.4	22.5
FALSE	High	Master Protein	1040543410	elongation factor 1-alpha [Pseudogymnoascus sp. 05NY08]	0	990.975	75	37	9748	11	459	49.9	9.13	29635.1	37	metabolic process	cytoplasm	catalytic activity;nucleotide binding;RNA binding	Pf00009, Pf03143, Pf03144	[GO:0000166]; GO:0036094; GO:1901265; GO:0005488; GO:0097159; GO:1901363; GO:0003674 [GO:0003746]; GO:0008135; GO:0003723; GO:0003676; GO:0097159; GO:1901363; GO:0005488; GO:0003674 [GO:0003924]; GO:0017111; GO:0016462; GO:0016818; GO:0016817; GO:0016787; GO:0003824; GO:0003674 [GO:0005525]; GO:0032550; GO:0032561; GO:0035639; GO:0001883; GO:0032549; GO:0019001; GO:0032555; GO:0043168; GO:1901265…		VF21_01617		0	38	0.562	0.228	0.296	0.505	0.175	-0.83	-2.13	-1.76	-0.98	-2.51	0.972112	0.233153	0.726358	0.625258	0.417206	50.87	4.62	7.78	80.15	37.25	145.2	112.9	20.8	48.9
FALSE	High	Master Protein	1040531119	glyceraldehyde 3-phosphate-dehydrogenase [Pseudogymnoascus sp. 23342-1-I1]	0	1603.31	86	38	12230	3	339	36.5	6.95	42060.3	38	metabolic process		catalytic activity;nucleotide binding	Pf00044, Pf02800	[GO:0004365]; GO:0043891; GO:0016620; GO:0016903; GO:0016491; GO:0003824; GO:0003674 [GO:0006006]; GO:0019318; GO:0005996; GO:0005975; GO:0044281; GO:0044238; GO:0071704; GO:0008152; GO:0008150 [GO:0006096]; GO:0006090; GO:0006757; GO:0016052; GO:0046496; GO:0032787; GO:0006091; GO:0006165; GO:0046031; GO:0046034; GO:0005975; GO:1901575; GO:0019362; GO:0019752; GO:0044237; GO:0009132; GO:0046939;…		VE03_01589		0	70	0.231	0.544	0.122	1.268	0.479	-2.12	-0.88	-3.03	0.34	-1.06	0.706596	0.820253	0.349684	1	0.890092	6.43	3.32	19.89	18.16	30.85	133.5	130.8	28.4	21.4
FALSE	High	Master Protein	1352887886	porin por1 [Pseudogymnoascus verrucosus]	0	851.263	94	33	15179	6	283	30.3	8.98	51723.2	33									0	40	3.348	0.694	2.617	0.17	1.406	1.74	-0.53	1.39	-2.56	0.49	0.453029	0.957663	0.510311	0.219561	0.760179	40.82	0.66	29.22	74.16	6.22	52.3	56.3	188.7	175.8
FALSE	High	Master Protein	1040527559	NADP-specific glutamate dehydrogenase [Pseudogymnoascus sp. 23342-1-I1]	0	1094.77	60	38	15653	3	449	48.8	6.06	52166.4	38	metabolic process		catalytic activity	Pf00208, Pf02812, Pf13241	[GO:0004352]; GO:0004353; GO:0016639; GO:0016638; GO:0016491; GO:0003824; GO:0003674 [GO:0006520]; GO:0019752; GO:0044238; GO:1901564; GO:0043436; GO:0008152; GO:0006807; GO:0071704; GO:0006082; GO:0008150; GO:0044237; GO:0044281; GO:0009987 [GO:0006779]; GO:0006778; GO:0033014; GO:0051188; GO:0033013; GO:0051186; GO:0018130; GO:0019438; GO:0044271; GO:1901362; GO:1901566; GO:0044249; GO:0006725;…		VE03_06353		0	58	2.084	0.21	0.525	0.614	0.402	1.06	-2.25	-0.93	-0.7	-1.32	0.640778	0.192581	0.939538	0.714654	0.810055	18.6	51.77	26.93	64.47	123.65	87.5	27.7	49.7	194
FALSE	High	Master Protein	1040553812	heat shock protein SSB1 [Pseudogymnoascus sp. 03VT05]	0	1543.53	48	48	9572	2	767	84.1	8.43	33426.6	48	cell communication;cell organization and biogenesis;metabolic process;regulation of biological process;response to stimulus;transport	cytosol	catalytic activity;nucleotide binding;protein binding	Pf00012, Pf02782, Pf06723	[GO:0000054]; GO:0033750; GO:0042254; GO:0051656; GO:0071428; GO:0008104; GO:0051640; GO:0022613; GO:0051234; GO:0071426; GO:0033036; GO:0051641; GO:0044085; GO:0051179; GO:0006405; GO:0006611; GO:0071166; GO:0071840; GO:0008150; GO:0050658; GO:0051168; GO:0006886; GO:0050657; GO:0051236; GO:0006913; GO:0015031; GO:0034613; GO:0046907; GO:0015931; GO:0006403; GO:0051169; GO:0015833; GO:0045184; G…		VE02_02051		0	80	0.287	0.625	0.518	0.93	0.194	-1.8	-0.68	-0.95	-0.11	-2.36	0.78933	0.90457	0.937901	0.897755	0.463415	4.47	8.22	0.76	103.55	60.79	264	152.5	33.1	23.5
FALSE	High	Master Protein	1040532488	hsp70-like protein [Pseudogymnoascus sp. 23342-1-I1]	0	2121.21	73	72	15830	7	688	74.3	5.22	52799.4	72	cell organization and biogenesis		nucleotide binding	Pf00012, Pf06723	[GO:0000166]; GO:0036094; GO:1901265; GO:0005488; GO:0097159; GO:1901363; GO:0003674 [GO:0000902]; GO:0032989; GO:0009653; GO:0016043; GO:0048869; GO:0032502; GO:0048856; GO:0009987; GO:0071840; GO:0008150 [GO:0005524]; GO:0032559; GO:0035639; GO:0030554; GO:0032555; GO:0043168; GO:1901265; GO:0017076; GO:0032553; GO:0043167; GO:0097159; GO:1901363; GO:0000166; GO:0097367; GO:0005488; GO:0036094;…		VE03_01029		0	105	0.305	0.394	0.22	0.857	0.216	-1.71	-1.34	-2.19	-0.22	-2.21	0.807271	0.59494	0.590976	0.863906	0.51237	4.32	7.37	1.69	83.45	67.26	91	202.1	33.4	31.2
FALSE	High	Master Protein	1040524347	5-methyltetrahydropteroyltriglutamate- homocysteine S-methyltransferase [Pseudogymnoascus sp. 23342-1-I1]	0	831.124	63	51	4413	4	768	86.2	6.48	12914.2	51	metabolic process		catalytic activity;metal ion binding	Pf01717, Pf08267	[GO:0003871]; GO:0008172; GO:0042085; GO:0008168; GO:0016741; GO:0016740; GO:0003824; GO:0003674 [GO:0008168]; GO:0016741; GO:0016740; GO:0003824; GO:0003674 [GO:0008270]; GO:0046914; GO:0046872; GO:0043169; GO:0043167; GO:0005488; GO:0003674 [GO:0008652]; GO:0006520; GO:0046394; GO:1901566; GO:0019752; GO:0044238; GO:1901564; GO:0016053; GO:1901576; GO:0043436; GO:0008152; GO:0006807; GO:0071704…		VE03_08971		0	61	0.325	0.597	0.202	1.101	0.469	-1.62	-0.74	-2.31	0.14	-1.09	0.826225	0.882371	0.555893	0.953534	0.88203	4.68	28.46	29.39	24.67	54.73	239	79.8	27.8	33.2
FALSE	High	Master Protein	1040524903	heat shock protein 60, mitochondrial [Pseudogymnoascus sp. 23342-1-I1]	0	1630.83	75	70	14273	6	737	78	5.63	46200.3	70	cell organization and biogenesis;metabolic process	cytoplasm;cytoskeleton	nucleotide binding;protein binding	Pf00118, Pf00241	[GO:0003779]; GO:0008092; GO:0005515; GO:0005488; GO:0003674 [GO:0005524]; GO:0032559; GO:0035639; GO:0030554; GO:0032555; GO:0043168; GO:1901265; GO:0017076; GO:0032553; GO:0043167; GO:0097159; GO:1901363; GO:0000166; GO:0097367; GO:0005488; GO:0036094; GO:0003674 [GO:0005622]; GO:0044464; GO:0005575; GO:0005623 [GO:0005737]; GO:0044424; GO:0005622; GO:0044464; GO:0005575; GO:0005623 [GO:0015629…		VE03_08249		0	83	1.39	0.518	2.576	3.502	0.662	0.48	-0.95	1.37	1.81	-0.59	0.790521	0.79073	0.515822	0.59037	1	37	18.75	29.2	147.78	19.32	93.5	96.4	101.5	68.1
FALSE	High	Master Protein	1040537109	ATP synthase subunit alpha, mitochondrial [Pseudogymnoascus sp. 05NY08]	0	923.581	64	44	8368	4	555	59.7	9.1	26118.8	44	metabolic process;transport	mitochondrion	catalytic activity;nucleotide binding;transporter activity	Pf00006, Pf00306, Pf02874	[GO:0000166]; GO:0036094; GO:1901265; GO:0005488; GO:0097159; GO:1901363; GO:0003674 [GO:0005524]; GO:0032559; GO:0035639; GO:0030554; GO:0032555; GO:0043168; GO:1901265; GO:0017076; GO:0032553; GO:0043167; GO:0097159; GO:1901363; GO:0000166; GO:0097367; GO:0005488; GO:0036094; GO:0003674 [GO:0005739]; GO:0043231; GO:0044444; GO:0043227; GO:0043229; GO:0005737; GO:0044424; GO:0043226; GO:0005622;…		VF21_07340		0	58	0.186	0.582	0.135	0.689	0.202	-2.43	-0.78	-2.89	-0.54	-2.31	0.63094	0.865931	0.386981	0.770601	0.479689	20.5	25.94	75.26	16.21	4.53	106.9	143	50.6	21.8
FALSE	High	Master Protein	1040525455	hypothetical protein VE03_07380 [Pseudogymnoascus sp. 23342-1-I1]	0	466.439	63	25	4865	4	231	25.6	6.42	12045.1	25	cellular homeostasis;metabolic process;regulation of biological process		antioxidant activity;catalytic activity	Pf00578, Pf08534, Pf10417	[GO:0005623]; GO:0005575 [GO:0016209]; GO:0003674 [GO:0016491]; GO:0003824; GO:0003674 [GO:0045454]; GO:0019725; GO:0050794; GO:0009987; GO:0042592; GO:0050789; GO:0008150; GO:0065008; GO:0065007 [GO:0051920]; GO:0016209; GO:0016684; GO:0003674; GO:0016491; GO:0003824 [GO:0055114]; GO:0008152; GO:0008150 [GO:0098869]; GO:1990748; GO:0009987; GO:0097237; GO:0098754; GO:0008150; GO:0009636; GO:0070…		VE03_07380		0	25	0.043	0.572	0.068	0.912	0.468	-4.53	-0.81	-3.87	-0.13	-1.09	0.146809	0.853369	0.165916	0.89238	0.881721	8.44	3.7	19.48	45.82	31.44	192.8	100	14	6
FALSE	High	Master Protein	1040502460	molecular chaperone HtpG [Pseudogymnoascus sp. WSF 3629]	0	1333.39	69	74	7260	1	703	79.5	4.92	20396.4	74	metabolic process;response to stimulus		nucleotide binding;protein binding	Pf00183, Pf02518, Pf13589	[GO:0005524]; GO:0032559; GO:0035639; GO:0030554; GO:0032555; GO:0043168; GO:1901265; GO:0017076; GO:0032553; GO:0043167; GO:0097159; GO:1901363; GO:0000166; GO:0097367; GO:0005488; GO:0036094; GO:0003674 [GO:0006457]; GO:0009987; GO:0008150 [GO:0006950]; GO:0050896; GO:0008150 [GO:0016021]; GO:0031224; GO:0044425; GO:0005575; GO:0016020 [GO:0051082]; GO:0005515; GO:0005488; GO:0003674		VE00_05473		0	87	0.285	0.497	0.18	0.334	0.184	-1.81	-1.01	-2.47	-1.58	-2.44	0.786132	0.761565	0.506768	0.453904	0.439905	3.98	2.35	13.13	94.36	59.72	92.3	196.7	16.1	28.5
FALSE	High	Master Protein	1040529266	hypothetical protein VE03_04296 [Pseudogymnoascus sp. 23342-1-I1]	0	873.023	13	57	3239	4	4080	451.6	6.43	7858.87	57	metabolic process	membrane	catalytic activity;nucleotide binding	Pf00009, Pf00679, Pf01926, Pf03144, Pf03764, Pf14492	[GO:0003924]; GO:0017111; GO:0016462; GO:0016818; GO:0016817; GO:0016787; GO:0003824; GO:0003674 [GO:0005525]; GO:0032550; GO:0032561; GO:0035639; GO:0001883; GO:0032549; GO:0019001; GO:0032555; GO:0043168; GO:1901265; GO:0001882; GO:0017076; GO:0032553; GO:0043167; GO:0097159; GO:1901363; GO:0036094; GO:0097367; GO:0000166; GO:0005488; GO:0003674 [GO:0006113]; GO:0015980; GO:0006091; GO:0055114;…		VE03_04296		0	67	0.268	0.468	0.512	1.338	0.143	-1.9	-1.1	-0.97	0.42	-2.8	0.760819	0.721208	0.933398	0.984378	0.334158	14.56	26.47	37.74	2.43	54.4	222	157.1	28.7	28.7
FALSE	High	Master Protein	1040506096	adenosylhomocysteinase [Pseudogymnoascus sp. WSF 3629]	0	840.249	55	34	7859	1	450	48.7	5.68	24338.4	34	metabolic process		catalytic activity;nucleotide binding	Pf00208, Pf00670, Pf02826, Pf05221	[GO:0004013]; GO:0016802; GO:0016801; GO:0016787; GO:0003824; GO:0003674 [GO:0006520]; GO:0019752; GO:0044238; GO:1901564; GO:0043436; GO:0008152; GO:0006807; GO:0071704; GO:0006082; GO:0008150; GO:0044237; GO:0044281; GO:0009987 [GO:0006730]; GO:0044237; GO:0044281; GO:0008152; GO:0009987; GO:0008150 [GO:0016021]; GO:0031224; GO:0044425; GO:0005575; GO:0016020 [GO:0016491]; GO:0003824; GO:000367…		VE00_01496		0	53	2.808	0.54	0.715	0.45	0.739	1.49	-0.89	-0.48	-1.15	-0.44	0.52542	0.816681	0.994587	0.576582	1	31.91	40.93	15.16	4.22	28.37	76.9	21.9	90.3	131.7
FALSE	High	Master Protein	1040525178	glucose-regulated protein [Pseudogymnoascus sp. 23342-1-I1]	0	1591.54	59	59	12925	5	668	72.9	4.92	40843.1	59	cell organization and biogenesis		nucleotide binding	Pf00012, Pf06723	[GO:0000166]; GO:0036094; GO:1901265; GO:0005488; GO:0097159; GO:1901363; GO:0003674 [GO:0000902]; GO:0032989; GO:0009653; GO:0016043; GO:0048869; GO:0032502; GO:0048856; GO:0009987; GO:0071840; GO:0008150 [GO:0005524]; GO:0032559; GO:0035639; GO:0030554; GO:0032555; GO:0043168; GO:1901265; GO:0017076; GO:0032553; GO:0043167; GO:0097159; GO:1901363; GO:0000166; GO:0097367; GO:0005488; GO:0036094;…		VE03_08589		0	76	1.346	0.582	1.27	1.658	1.233	0.43	-0.78	0.34	0.73	0.3	0.798005	0.866466	0.815636	0.922734	0.817218	4.23	7.05	33.19	65.67	21.43	80.1	131.3	91.4	105.3
FALSE	High	Master Protein	1040498532	hypothetical protein VE00_08855 [Pseudogymnoascus sp. WSF 3629]	0	660.504	50	22	11848	1	408	45.9	6.93	39337.9	22	metabolic process;regulation of biological process		RNA binding	Pf01287	[GO:0003723]; GO:0003676; GO:0097159; GO:1901363; GO:0005488; GO:0003674 [GO:0003746]; GO:0008135; GO:0003723; GO:0003676; GO:0097159; GO:1901363; GO:0005488; GO:0003674 [GO:0006452]; GO:0006414; GO:0006412; GO:0034645; GO:0010467; GO:0043043; GO:0044267; GO:0009059; GO:0044249; GO:0044260; GO:0043170; GO:0006518; GO:0043604; GO:1901566; GO:0019538; GO:1901576; GO:0009058; GO:0044237; GO:0071704;…		VE00_08855		0	35	1.733	1.168	3.982	0.636	3.349	0.79	0.22	1.99	-0.65	1.74	0.706596	0.798273	0.341087	0.729468	0.352289	5.54	3.05	10.6	13.11	28.87	93.4	139.4	216.9	223.8
FALSE	High	Master Protein	1040541217	transaldolase, variant [Pseudogymnoascus sp. 05NY08]	0	394.122	60	23	7195	6	325	35.8	6.44	19720	23	metabolic process	cytoplasm	catalytic activity	Pf00923	[GO:0003824]; GO:0003674 [GO:0004801]; GO:0016744; GO:0016740; GO:0003824; GO:0003674 [GO:0005737]; GO:0044424; GO:0005622; GO:0044464; GO:0005575; GO:0005623 [GO:0005975]; GO:0044238; GO:0071704; GO:0008152; GO:0008150 [GO:0006098]; GO:0006739; GO:0019682; GO:0019693; GO:0051156; GO:0046496; GO:0006081; GO:0006796; GO:0019637; GO:1901135; GO:0019362; GO:0044237; GO:0071704; GO:0006793; GO:000673…		VF21_03728		0	21	0.556	0.172	0.136	0.275	0.202	-0.85	-2.54	-2.88	-1.86	-2.31	0.969948	0.120022	0.390466	0.3768	0.479689	2.65	44.04	0.87	43.52	4.87	80.2	23.3	28.6	67.7
FALSE	High	Master Protein	1040531778	thiazole biosynthetic enzyme, mitochondrial [Pseudogymnoascus sp. 23342-1-I1]	0	598.248	62	21	5108	21	328	35	5.12	16160.2	21	metabolic process;response to stimulus	cytoplasm;cytosol;nucleus	catalytic activity;metal ion binding	Pf00890, Pf01266, Pf01946, Pf05834, Pf07992, Pf12831, Pf13450, Pf13454	[GO:0005634]; GO:0043231; GO:0043227; GO:0043229; GO:0043226; GO:0044424; GO:0005575; GO:0005622; GO:0044464; GO:0005623 [GO:0005737]; GO:0044424; GO:0005622; GO:0044464; GO:0005575; GO:0005623 [GO:0005829]; GO:0044444; GO:0005737; GO:0044424; GO:0005622; GO:0044464; GO:0005575; GO:0005623 [GO:0006950]; GO:0050896; GO:0008150 [GO:0009228]; GO:0006772; GO:0042724; GO:0042723; GO:0019438; GO:004236…		VE03_02129		0	0	0.793	0.729	1.036	0.739	2.052	-0.33	-0.46	0.05	-0.44	1.04	0.950302	0.973576	0.893347	0.799219	0.575645	41.3	3.56	6.43	14.87	121.12	240.8	32.5	73	107.6
FALSE	High	Master Protein	440638352	hypothetical protein GMDG_03072 [Pseudogymnoascus destructans 20631-21]	0	369.769	51	21	1899	6	386	43.5	7.66	4754.87	21	metabolic process			Pf09084	[GO:0009228]; GO:0006772; GO:0042724; GO:0042723; GO:0019438; GO:0042364; GO:0044272; GO:0072528; GO:0006725; GO:0006767; GO:0006790; GO:0072527; GO:0044249; GO:0009110; GO:0018130; GO:0044271; GO:1901362; GO:1901566; GO:0044237; GO:0006766; GO:0034641; GO:0046483; GO:1901360; GO:1901564; GO:0009058; GO:0044283; GO:1901576; GO:0008152; GO:0009987; GO:0044281; GO:0006807; GO:0071704; GO:0008150 [G…	24483951	GMDG_03072	GMDG_03072	0	21	0.565	0.868	0.668	0.486	0.589	-0.82	-0.2	-0.58	-1.04	-0.76	0.973492	0.959888	0.995232	0.608739	0.960799	12.5	21.06	5.86	24.26	7.24	240.1	62.1	35.5	93.4
FALSE	High	Master Protein	1040506877	enolase [Pseudogymnoascus sp. WSF 3629]	0	1522.06	85	43	20136	43	438	47.7	5.41	73762.2	43	metabolic process		catalytic activity;metal ion binding	Pf00113, Pf03952	[GO:0000015]; GO:0044445; GO:1902494; GO:0005829; GO:0044444; GO:0032991; GO:0005737; GO:0044424; GO:0005575; GO:0005622; GO:0044464; GO:0005623 [GO:0000287]; GO:0046872; GO:0043169; GO:0043167; GO:0005488; GO:0003674 [GO:0004634]; GO:0016836; GO:0016835; GO:0016829; GO:0003824; GO:0003674 [GO:0006096]; GO:0006090; GO:0006757; GO:0016052; GO:0046496; GO:0032787; GO:0006091; GO:0006165; GO:0046031…		VE00_00819		0	0	0.683	0.465	0.238	2.504	0.61	-0.55	-1.11	-2.07	1.32	-0.71	0.983707	0.716402	0.627829	0.741078	0.976188	8.93	29.82	9.58	112.77	86.04	60.5	64.3	46.7	60
FALSE	High	Master Protein	1040544091	myo-inositol-1-phosphate synthase [Pseudogymnoascus sp. 05NY08]	0	688.577	63	30	2071	5	530	57.4	5.82	5053.59	30	metabolic process		catalytic activity	Pf01658, Pf07994	[GO:0004512]; GO:0016872; GO:0016853; GO:0003824; GO:0003674 [GO:0006021]; GO:0006020; GO:0034637; GO:0046173; GO:0019751; GO:0044262; GO:0016051; GO:0044249; GO:0046165; GO:0006066; GO:0005975; GO:0044237; GO:1901576; GO:0009058; GO:0044283; GO:1901617; GO:0044281; GO:1901615; GO:0044238; GO:0071704; GO:0008152; GO:0009987; GO:0008150 [GO:0008654]; GO:0006644; GO:0008610; GO:0044249; GO:0090407;…		VF21_00315		0	39	0.715	0.946	1.136	1.355	1.462	-0.48	-0.08	0.18	0.44	0.55	0.971072	0.921522	0.863355	0.979886	0.738986	33.99	53.09	72.61	99.28	145.41	440.7	85.6	44.5	235.3
FALSE	High	Master Protein	1040523711	hsp70-like protein [Pseudogymnoascus sp. 23342-1-I1]	0	1374.34	65	72	6010	10	676	73.5	5.74	18464.1	72	cell organization and biogenesis;metabolic process		nucleotide binding;protein binding	Pf00012, Pf06723	[GO:0000166]; GO:0036094; GO:1901265; GO:0005488; GO:0097159; GO:1901363; GO:0003674 [GO:0000902]; GO:0032989; GO:0009653; GO:0016043; GO:0048869; GO:0032502; GO:0048856; GO:0009987; GO:0071840; GO:0008150 [GO:0005524]; GO:0032559; GO:0035639; GO:0030554; GO:0032555; GO:0043168; GO:1901265; GO:0017076; GO:0032553; GO:0043167; GO:0097159; GO:1901363; GO:0000166; GO:0097367; GO:0005488; GO:0036094;…		VE03_09710		0	78	0.437	0.706	0.541	2.076	0.25	-1.19	-0.5	-0.89	1.05	-2	0.917365	0.959888	0.948638	0.824489	0.584027	3.51	48.65	12.15	80.58	52.56	122.5	187.2	33.8	16.7
FALSE	High	Master Protein	1040528531	ATP citrate (Pro-S)-lyase [Pseudogymnoascus sp. 23342-1-I1]	0	661.432	66	38	4089	6	489	53	5.77	10649.7	38		cytosol;nucleus	catalytic activity	Pf08442, Pf08807	[GO:0005634]; GO:0043231; GO:0043227; GO:0043229; GO:0043226; GO:0044424; GO:0005575; GO:0005622; GO:0044464; GO:0005623 [GO:0005829]; GO:0044444; GO:0005737; GO:0044424; GO:0005622; GO:0044464; GO:0005575; GO:0005623 [GO:0016021]; GO:0031224; GO:0044425; GO:0005575; GO:0016020 [GO:0016829]; GO:0003824; GO:0003674		VE03_05600		0	38	0.133	0.63	0.035	1.405	0.231	-2.91	-0.67	-4.85	0.49	-2.12	0.495994	0.907691	0.0532958	0.974175	0.54665	54.27	13.85	30.27	14.43	12.11	139.9	98	28.6	18.7
FALSE	High	Master Protein	440639856	tubulin beta chain [Pseudogymnoascus destructans 20631-21]	0	1167.29	76	37	5514	37	446	49.6	4.93	17447	37	cell organization and biogenesis	cytoplasm;cytoskeleton	catalytic activity;nucleotide binding;structural molecule activity	Pf00091, Pf03953, Pf10644	[GO:0000166]; GO:0036094; GO:1901265; GO:0005488; GO:0097159; GO:1901363; GO:0003674 [GO:0003924]; GO:0017111; GO:0016462; GO:0016818; GO:0016817; GO:0016787; GO:0003824; GO:0003674 [GO:0005200]; GO:0005198; GO:0003674 [GO:0005525]; GO:0032550; GO:0032561; GO:0035639; GO:0001883; GO:0032549; GO:0019001; GO:0032555; GO:0043168; GO:1901265; GO:0001882; GO:0017076; GO:0032553; GO:0043167; GO:0097159…	24485138	GMDG_04259	GMDG_04259	0	0	0.272	0.941	0.547	1.876	0.59	-1.88	-0.09	-0.87	0.91	-0.76	0.766228	0.924732	0.949629	0.872543	0.961075	13.6	2.51	50.86	19.59	50.23	175.8	180.3	41.3	29.2
FALSE	High	Master Protein	1040524485	pyruvate carboxylase [Pseudogymnoascus sp. 23342-1-I1]	0	753.585	47	51	1366	3	1190	130.3	6.35	3959.32	51	metabolic process;transport	membrane	catalytic activity;metal ion binding;nucleotide binding	Pf00289, Pf00364, Pf00529, Pf00682, Pf02222, Pf02436, Pf02785, Pf02786, Pf07478, Pf13533, Pf13535, Pf15632	[GO:0000166]; GO:0036094; GO:1901265; GO:0005488; GO:0097159; GO:1901363; GO:0003674 [GO:0003824]; GO:0003674 [GO:0004075]; GO:0016879; GO:0016874; GO:0003824; GO:0003674 [GO:0004736]; GO:0016885; GO:0016874; GO:0003824; GO:0003674 [GO:0005524]; GO:0032559; GO:0035639; GO:0030554; GO:0032555; GO:0043168; GO:1901265; GO:0017076; GO:0032553; GO:0043167; GO:0097159; GO:1901363; GO:0000166; GO:009736…		VE03_08926		0	58	0.813	0.541	0.577	1.348	0.57	-0.3	-0.89	-0.79	0.43	-0.81	0.948409	0.816903	0.96454	0.98052	0.951617	63.47	33.04	63.21	27.72	59.46	232	211.6	237.7	33.6
FALSE	High	Master Protein	1040506608	actin [Pseudogymnoascus sp. WSF 3629]	0	772.206	77	29	5964	29	375	41.5	5.69	20376.8	29			nucleotide binding	Pf00022	[GO:0000166]; GO:0036094; GO:1901265; GO:0005488; GO:0097159; GO:1901363; GO:0003674 [GO:0005524]; GO:0032559; GO:0035639; GO:0030554; GO:0032555; GO:0043168; GO:1901265; GO:0017076; GO:0032553; GO:0043167; GO:0097159; GO:1901363; GO:0000166; GO:0097367; GO:0005488; GO:0036094; GO:0003674		VE00_01204		0	0	0.434	1.487	0.692	1.323	0.464	-1.2	0.57	-0.53	0.4	-1.11	0.91593	0.629586	0.999693	0.988994	0.876605	17.38	14.31	4.39	143.12	76	135.6	125.2	58.6	23.9
FALSE	High	Master Protein	1026904149	Malate dehydrogenase, cytoplasmic [Pseudogymnoascus destructans]	0	942.984	80	36	6266	6	339	35.2	8.92	21907.3	36	metabolic process		catalytic activity	Pf00056, Pf02866	[GO:0003824]; GO:0003674 [GO:0005975]; GO:0044238; GO:0071704; GO:0008152; GO:0008150 [GO:0006099]; GO:0006101; GO:0009060; GO:0044238; GO:0072350; GO:0045333; GO:0008152; GO:0019752; GO:0015980; GO:0008150; GO:0043436; GO:0006091; GO:0055114; GO:0006082; GO:0044237; GO:0044281; GO:0071704; GO:0009987 [GO:0006108]; GO:0043648; GO:0019752; GO:0043436; GO:0006082; GO:0044237; GO:0044281; GO:0071704…		VC83_06720		0	40	0.193	0.702	0.376	1.298	0.637	-2.37	-0.51	-1.41	0.38	-0.65	0.641465	0.959886	0.817514	0.996063	0.988858	7.74	28.11	24.17	109.61	3.67	111.8	92.9	34.5	13.5
FALSE	High	Master Protein	1040499891	hypothetical protein VE00_07973 [Pseudogymnoascus sp. WSF 3629]	0	175.277	41	8	3670	8	196	21.4	7.88	10371.3	8	metabolic process	cytosol;nucleus	catalytic activity;nucleotide binding	Pf00334	[GO:0000166]; GO:0036094; GO:1901265; GO:0005488; GO:0097159; GO:1901363; GO:0003674 [GO:0004550]; GO:0016776; GO:0019205; GO:0016772; GO:0016301; GO:0016740; GO:0003824; GO:0003674 [GO:0005524]; GO:0032559; GO:0035639; GO:0030554; GO:0032555; GO:0043168; GO:1901265; GO:0017076; GO:0032553; GO:0043167; GO:0097159; GO:1901363; GO:0000166; GO:0097367; GO:0005488; GO:0036094; GO:0003674 [GO:0005634]…		VE00_07973		0	0	0.186	0.364	0.503	1.048	0.107	-2.43	-1.46	-0.99	0.07	-3.23	0.63094	0.531982	0.923221	0.941243	0.231337	14.97	37.84	65.21	43.65	59.19	168.1	114.4	20.6	32.4
FALSE	High	Master Protein	1040560294	translation initiation factor eIF4A [Pseudogymnoascus verrucosus]	0	491.499	67	27	2530	26	398	44.9	5.24	6949.09	27	metabolic process	cytosol	catalytic activity;DNA binding;nucleotide binding;RNA binding	Pf00270, Pf00271, Pf04851	[GO:0000166]; GO:0036094; GO:1901265; GO:0005488; GO:0097159; GO:1901363; GO:0003674 [GO:0002183]; GO:0002181; GO:0006413; GO:0006412; GO:0044237; GO:0010467; GO:0034645; GO:0043043; GO:0044267; GO:0008152; GO:0009987; GO:0043170; GO:0009059; GO:0044249; GO:0044260; GO:0006518; GO:0043604; GO:1901566; GO:0019538; GO:0008150; GO:0071704; GO:1901576; GO:0009058; GO:0043603; GO:1901564; GO:0044271; …	28839926	VE01_06540	VE01_06540	0	1	0.19	0.268	0.272	1.132	0.325	-2.39	-1.9	-1.88	0.18	-1.62	0.636973	0.32246	0.690719	0.963793	0.712186	41.76	44.84	88.14	133.41	52	231.8	113	20.1	32.2
FALSE	High	Master Protein	541136033	translation elongation factor EF-1a, partial [Pseudogymnoascus sp. B AM-2013]	0	771.077	82	27	6954	1	283	30.7	8.84	21451.8	27	metabolic process		catalytic activity;nucleotide binding;RNA binding	Pf00009, Pf03143, Pf03144	[GO:0003746]; GO:0008135; GO:0003723; GO:0003676; GO:0097159; GO:1901363; GO:0005488; GO:0003674 [GO:0003924]; GO:0017111; GO:0016462; GO:0016818; GO:0016817; GO:0016787; GO:0003824; GO:0003674 [GO:0005525]; GO:0032550; GO:0032561; GO:0035639; GO:0001883; GO:0032549; GO:0019001; GO:0032555; GO:0043168; GO:1901265; GO:0001882; GO:0017076; GO:0032553; GO:0043167; GO:0097159; GO:1901363; GO:0036094;…				0	6	0.485	0.173	1.219	0.452	3.704	-1.04	-2.53	0.29	-1.15	1.89	0.946394	0.120248	0.834357	0.577749	0.31458	12.46	41.2	60.77	117.37	1998.64	524.1	58.8	25.4	36.8
FALSE	High	Master Protein	1040528567	ATP-citrate synthase subunit 1 [Pseudogymnoascus sp. 23342-1-I1]	0	844.549	74	43	3526	8	668	72.4	8.34	10144	43	metabolic process		catalytic activity	Pf00285, Pf00549, Pf02629	[GO:0003824]; GO:0003674 [GO:0008152]; GO:0008150 [GO:0016021]; GO:0031224; GO:0044425; GO:0005575; GO:0016020 [GO:0046912]; GO:0016746; GO:0016740; GO:0003824; GO:0003674 [GO:0048037]; GO:0005488; GO:0003674		VE03_05599		0	49	0.322	0.821	0.347	0.808	0.308	-1.63	-0.28	-1.52	-0.31	-1.7	0.823705	0.983727	0.787431	0.836632	0.690004	36.97	45.58	37.15	48.36	80.34	191	82.5	28.5	67.9
FALSE	High	Master Protein	1040540892	elongation factor EF-3 [Pseudogymnoascus sp. 05NY08]	0	987.178	58	57	2179	3	1064	117.6	6.27	5726.29	57	metabolic process		catalytic activity;nucleotide binding;RNA binding	Pf00005, Pf01926, Pf03193, Pf13304, Pf13558	[GO:0000166]; GO:0036094; GO:1901265; GO:0005488; GO:0097159; GO:1901363; GO:0003674 [GO:0003746]; GO:0008135; GO:0003723; GO:0003676; GO:0097159; GO:1901363; GO:0005488; GO:0003674 [GO:0003924]; GO:0017111; GO:0016462; GO:0016818; GO:0016817; GO:0016787; GO:0003824; GO:0003674 [GO:0005488]; GO:0003674 [GO:0005524]; GO:0032559; GO:0035639; GO:0030554; GO:0032555; GO:0043168; GO:1901265; GO:001707…		VF21_03393		0	70	0.36	0.597	0.745	0.648	0.186	-1.48	-0.74	-0.42	-0.63	-2.43	0.860165	0.882371	0.990531	0.737723	0.445077	10.39	14.35	8.39	92.12	49.5	204.9	314.6	38.6	44.2
FALSE	High	Master Protein	1040532099	hypothetical protein VE03_01873 [Pseudogymnoascus sp. 23342-1-I1]	0	84.48	34	7	459	7	229	25.9	11.71	1426.75	7	metabolic process	ribosome	structural molecule activity	Pf00828	[GO:0003735]; GO:0005198; GO:0003674 [GO:0005622]; GO:0044464; GO:0005575; GO:0005623 [GO:0005840]; GO:0030529; GO:0043232; GO:0044444; GO:0044424; GO:1990904; GO:0043228; GO:0043229; GO:0005737; GO:0005622; GO:0044464; GO:0032991; GO:0043226; GO:0005575; GO:0005623 [GO:0006412]; GO:0010467; GO:0034645; GO:0043043; GO:0044267; GO:0043170; GO:0009059; GO:0044249; GO:0044260; GO:0006518; GO:0043604…		VE03_01873		0	0	1.365	0.384	0.864	3.866	0.787	0.45	-1.38	-0.21	1.95	-0.35	0.79334	0.575817	0.952219	0.549245	0.989074	8.12	2.47	28.42	62	83.11	196	195.1	89.6	121.3
FALSE	High	Master Protein	1040541506	small subunit ribosomal protein S3e [Pseudogymnoascus sp. 05NY08]	0	268.585	70	21	1692	21	262	28.5	9.11	4418.31	21	metabolic process;transport	ribosome	catalytic activity;protein binding;RNA binding;structural molecule activity	Pf00189, Pf07650	[GO:0000056]; GO:0000054; GO:0033750; GO:0042254; GO:0051656; GO:0071428; GO:0008104; GO:0051640; GO:0022613; GO:0051234; GO:0071426; GO:0033036; GO:0051641; GO:0044085; GO:0051179; GO:0006405; GO:0006611; GO:0071166; GO:0071840; GO:0008150; GO:0050658; GO:0051168; GO:0006886; GO:0050657; GO:0051236; GO:0006913; GO:0015031; GO:0034613; GO:0046907; GO:0015931; GO:0006403; GO:0051169; GO:0015833; G…		VF21_04325		0	0	1.257	0.448	0.688	2.449	0.548	0.33	-1.16	-0.54	1.29	-0.87	0.818501	0.693528	0.999693	0.752963	0.93924	0.06	59.39	8.73	68.94	48.5	233	67.4	89.3	82.8
FALSE	High	Master Protein	1040566397	methionine adenosyltransferase sam2 [Pseudogymnoascus verrucosus]	0	483.992	54	24	1547	4	394	43.1	6.47	4161.2	24	metabolic process		catalytic activity	Pf00438, Pf02772, Pf02773	[GO:0004478]; GO:0016765; GO:0016740; GO:0003824; GO:0003674 [GO:0006556]; GO:0009108; GO:0044272; GO:0046500; GO:1901576; GO:0006732; GO:0051188; GO:0006790; GO:0044249; GO:0071704; GO:0009058; GO:0051186; GO:0044237; GO:0008152; GO:0009987; GO:0008150 [GO:0016021]; GO:0031224; GO:0044425; GO:0005575; GO:0016020	28833626		VE01_00240	0	29	0.258	0.54	0.423	0.451	0.072	-1.95	-0.89	-1.24	-1.15	-3.8	0.748967	0.816681	0.865538	0.577061	0.13142	0.4	80.33	15.94	102.61	62.63	254.7	80.5	21.6	25.8
FALSE	High	Master Protein	1040531987	serine hydroxymethyltransferase, cytosolic [Pseudogymnoascus sp. 23342-1-I1]	0	461.935	51	23	1222	1	484	53.3	7.78	3683.63	23	metabolic process	cytoplasm	catalytic activity	Pf00155, Pf00464	[GO:0003824]; GO:0003674 [GO:0004372]; GO:0016742; GO:0016741; GO:0016740; GO:0003824; GO:0003674 [GO:0005737]; GO:0044424; GO:0005622; GO:0044464; GO:0005575; GO:0005623 [GO:0006545]; GO:0006544; GO:0009070; GO:0009069; GO:1901607; GO:1901605; GO:0008652; GO:0006520; GO:0046394; GO:1901566; GO:0019752; GO:0044238; GO:1901564; GO:0016053; GO:1901576; GO:0043436; GO:0008152; GO:0006807; GO:0071704…		VE03_01369		0	32	0.357	0.651	0.913	0.541	1.005	-1.48	-0.62	-0.13	-0.89	0.01	0.859403	0.924732	0.939048	0.656337	0.907698	48.08	61.46	2.55	41.41	84.56	339.7	80.3	39	53.5
FALSE	High	Master Protein	1026908832	hypothetical protein VC83_02633 [Pseudogymnoascus destructans]	0	416.712	60	25	4556	3	313	33.8	9.79	11915.9	25	transport	membrane	transporter activity	Pf00153	[GO:0005215]; GO:0003674 [GO:0005743]; GO:0019866; GO:0031966; GO:0031090; GO:0031967; GO:0044424; GO:0005740; GO:0044429; GO:0016020; GO:0043227; GO:0044422; GO:0031975; GO:0044446; GO:0005622; GO:0044464; GO:0005739; GO:0044444; GO:0005575; GO:0043226; GO:0043229; GO:0005623; GO:0043231; GO:0005737 [GO:0006810]; GO:0051234; GO:0051179; GO:0008150 [GO:0016020]; GO:0005575 [GO:0016021]; GO:003122…		VC83_02633		0	34	1.819	1.055	1.125	0.95	0.36	0.86	0.08	0.17	-0.07	-1.47	0.68759	0.864641	0.865654	0.906168	0.761342	29.99	14.94	18.1	24.33	36.75	86.2	100.6	81.5	106
FALSE	High	Master Protein	1040532273	ketol-acid reductoisomerase, mitochondrial [Pseudogymnoascus sp. 23342-1-I1]	0	405.489	69	26	1366	2	400	44.5	7.05	4009.43	26	metabolic process	mitochondrion	catalytic activity;metal ion binding	Pf01450, Pf07991	[GO:0004455]; GO:0016616; GO:0016614; GO:0016491; GO:0003824; GO:0003674 [GO:0005739]; GO:0043231; GO:0044444; GO:0043227; GO:0043229; GO:0005737; GO:0044424; GO:0043226; GO:0005622; GO:0044464; GO:0005575; GO:0005623 [GO:0008652]; GO:0006520; GO:0046394; GO:1901566; GO:0019752; GO:0044238; GO:1901564; GO:0016053; GO:1901576; GO:0043436; GO:0008152; GO:0006807; GO:0071704; GO:0006082; GO:0044249;…		VE03_01898		0	27	0.303	0.459	0.244	1.661	0.092	-1.72	-1.12	-2.03	0.73	-3.45	0.805444	0.711302	0.639678	0.921762	0.187435	19.92	50.06	35.51	99.65	56.16	353.2	76.7	38.1	25.9
FALSE	High	Master Protein	1040537119	hypothetical protein VF21_07351 [Pseudogymnoascus sp. 05NY08]	0	611.323	72	31	3022	1	496	53.4	5.8	8719.76	31	metabolic process		catalytic activity	Pf00171	[GO:0008152]; GO:0008150 [GO:0016021]; GO:0031224; GO:0044425; GO:0005575; GO:0016020 [GO:0016491]; GO:0003824; GO:0003674 [GO:0055114]; GO:0008152; GO:0008150		VF21_07351		0	39	0.456	0.372	0.198	0.544	0.265	-1.13	-1.43	-2.34	-0.88	-1.92	0.931759	0.55139	0.547309	0.657	0.614035	30.26	23.6	29.84	55.08	125.08	127.6	39.2	66.2	53.7
FALSE	High	Master Protein	1040501747	hypothetical protein VE00_06979 [Pseudogymnoascus sp. WSF 3629]	0	171.94	29	16	4813	4	383	39.7	5.95	13062.3	16	cell organization and biogenesis;metabolic process		catalytic activity	Pf00722	[GO:0004553]; GO:0016798; GO:0016787; GO:0003824; GO:0003674 [GO:0005618]; GO:0030312; GO:0044464; GO:0071944; GO:0005575; GO:0005623 [GO:0005975]; GO:0044238; GO:0071704; GO:0008152; GO:0008150 [GO:0016021]; GO:0031224; GO:0044425; GO:0005575; GO:0016020 [GO:0016798]; GO:0016787; GO:0003824; GO:0003674 [GO:0071555]; GO:0045229; GO:0071554; GO:0016043; GO:0009987; GO:0071840; GO:0008150		VE00_06979		0	14	22.41	1.905	3.323	1.302	7.402	4.49	0.93	1.73	0.38	2.89	0.0346898	0.44494	0.41171	0.994734	0.119819	4.9	23.42	10.62	5.79	84.86	34.6	13.9	255.4	326.9
FALSE	High	Master Protein	1040525437	pyruvate dehydrogenase complex dihydrolipoamide acetyltransferase [Pseudogymnoascus sp. 23342-1-I1]	0	400.16	54	23	2338	7	459	48.3	5.73	6678.02	23	metabolic process	organelle lumen	catalytic activity	Pf00198, Pf00364	[GO:0004742]; GO:0016418; GO:0030523; GO:0140096; GO:0016407; GO:0016417; GO:0003824; GO:0016747; GO:0003674; GO:0016746; GO:0016740 [GO:0005759]; GO:0044429; GO:0070013; GO:0005739; GO:0044444; GO:0044446; GO:0043229; GO:0043233; GO:0044424; GO:0043231; GO:0005737; GO:0044422; GO:0043226; GO:0031974; GO:0005622; GO:0044464; GO:0043227; GO:0005575; GO:0005623 [GO:0006090]; GO:0032787; GO:0019752;…		VE03_07978		0	24	0.836	0.441	1.049	1.334	0.375	-0.26	-1.18	0.07	0.42	-1.41	0.943533	0.68198	0.889601	0.986103	0.778306	7.56	1.1	43.24	46.76	84.84	184.1	135.1	72.8	241.7
FALSE	High	Master Protein	1352888949	phosphatidylinositol transfer protein csr1 [Pseudogymnoascus verrucosus]	0	478.231	63	17	4438	1	221	24	9.39	12739.7	17									0	21	0.1	0.591	0.271	1.276	0.284	-3.32	-0.76	-1.88	0.35	-1.81	0.385044	0.874573	0.688213	1	0.646241	55.98	12.7	57.74	144.64	44.89	106.5	155.6	21.5	25.3
FALSE	High	Master Protein	1069481789	6-phosphogluconate dehydrogenase, decarboxylating 1 [Pseudogymnoascus verrucosus]	0	688.746	72	37	1802	1	509	56	6.19	5235.31	37									0	40	0.368	1.017	0.234	0.49	0.31	-1.44	0.02	-2.09	-1.03	-1.69	0.868309	0.885279	0.620239	0.611957	0.692347	38.32	0.18	78.38	147.53	76.52	195.1	157.3	132.1	136.7
FALSE	High	Master Protein	1040561901	ribosomal protein L2A [Pseudogymnoascus verrucosus]	0	335.078	59	21	2089	21	335	36.7	11.09	7564.59	21	metabolic process	ribosome	structural molecule activity	Pf00181, Pf03947	[GO:0003735]; GO:0005198; GO:0003674 [GO:0005622]; GO:0044464; GO:0005575; GO:0005623 [GO:0005840]; GO:0030529; GO:0043232; GO:0044444; GO:0044424; GO:1990904; GO:0043228; GO:0043229; GO:0005737; GO:0005622; GO:0044464; GO:0032991; GO:0043226; GO:0005575; GO:0005623 [GO:0006412]; GO:0010467; GO:0034645; GO:0043043; GO:0044267; GO:0043170; GO:0009059; GO:0044249; GO:0044260; GO:0006518; GO:0043604…	28837682	VE01_04296	VE01_04296	0	0	1.383	0.881	2.578	3.973	1.877	0.47	-0.18	1.37	1.99	0.91	0.791881	0.957663	0.515822	0.537768	0.616839	55.11	57.94	0.27	31.41	31.15	130.5	69.3	168.7	268.5
FALSE	High	Master Protein	1040532121	fatty acid synthase subunit beta [Pseudogymnoascus sp. 23342-1-I1]	0	947.61	43	71	1580	7	2109	233.4	5.72	4405.57	71	metabolic process		catalytic activity	Pf00698, Pf01575, Pf03060, Pf08354, Pf13452	[GO:0003824]; GO:0003674 [GO:0004312]; GO:0016747; GO:0016746; GO:0016740; GO:0003824; GO:0003674 [GO:0004318]; GO:0004312; GO:0016628; GO:0016747; GO:0016627; GO:0016746; GO:0016491; GO:0016740; GO:0003824; GO:0003674 [GO:0005835]; GO:0043234; GO:0044445; GO:0032991; GO:0005829; GO:0044444; GO:0005575; GO:0005737; GO:0044424; GO:0005622; GO:0044464; GO:0005623 [GO:0006633]; GO:0006631; GO:000861…		VE03_02003		0	85	0.346	1.415	0.22	0.585	0.594	-1.53	0.5	-2.18	-0.77	-0.75	0.849808	0.666724	0.592289	0.691042	0.965246	30.08	51.07	22.09	127.43	31.66	134.1	48.8	37.2	43.1
FALSE	High	Master Protein	1040502071	hypothetical protein VE00_05369 [Pseudogymnoascus sp. WSF 3629]	0	19.247	3	2	1467	2	398	40.9	5.43	2221.34	2				Pf12454			VE00_05369		0	0	4.314	4.61	6.731	3.5	100	2.11	2.2	2.75	1.81	6.64	0.357198	0.0574584	0.173859	0.59037	2.06409e-17	25.41	66.69	28.25	60.23	0	94.3	0.8	290.4	347.5
FALSE	High	Master Protein	1026907381	ribosomal 60S subunit protein L3 [Pseudogymnoascus destructans]	0	213.676	28	21	805	2	626	68.4	9.86	1680.62	21	metabolic process	ribosome	structural molecule activity	Pf00297	[GO:0003735]; GO:0005198; GO:0003674 [GO:0005622]; GO:0044464; GO:0005575; GO:0005623 [GO:0005840]; GO:0030529; GO:0043232; GO:0044444; GO:0044424; GO:1990904; GO:0043228; GO:0043229; GO:0005737; GO:0005622; GO:0044464; GO:0032991; GO:0043226; GO:0005575; GO:0005623 [GO:0006412]; GO:0010467; GO:0034645; GO:0043043; GO:0044267; GO:0043170; GO:0009059; GO:0044249; GO:0044260; GO:0006518; GO:0043604…		VC83_03806		0	21	2.523	0.843	1.298	3.492	1.913	1.34	-0.25	0.38	1.8	0.94	0.568814	0.972789	0.809517	0.591106	0.609656	11.29	35.12	23.03	49.34	51.8	158	87.4	147.3	180.2
FALSE	High	Master Protein	1040552218	40S ribosomal protein S14 [Pseudogymnoascus sp. 03VT05]	0	199.372	79	12	1055	12	150	16	10.87	3020.23	12	metabolic process	ribosome	structural molecule activity	Pf00411	[GO:0003735]; GO:0005198; GO:0003674 [GO:0005840]; GO:0030529; GO:0043232; GO:0044444; GO:0044424; GO:1990904; GO:0043228; GO:0043229; GO:0005737; GO:0005622; GO:0044464; GO:0032991; GO:0043226; GO:0005575; GO:0005623 [GO:0006412]; GO:0010467; GO:0034645; GO:0043043; GO:0044267; GO:0043170; GO:0009059; GO:0044249; GO:0044260; GO:0006518; GO:0043604; GO:1901566; GO:0019538; GO:0071704; GO:1901576;…		VE02_02124		0	0	0.626	0.467	0.446	2.107	0.404	-0.68	-1.1	-1.17	1.08	-1.31	0.998888	0.719519	0.885458	0.820159	0.813586	32.38	3.99	3.02	19.83	31.44	338.2	159.5	49.9	54.1
FALSE	High	Master Protein	1026910213	citrate (Si)-synthase [Pseudogymnoascus destructans]	0	306.096	54	27	1283	27	472	51.8	8.18	3248.11	27	metabolic process		catalytic activity	Pf00285	[GO:0004108]; GO:0036440; GO:0046912; GO:0016746; GO:0016740; GO:0003824; GO:0003674 [GO:0006099]; GO:0006101; GO:0009060; GO:0044238; GO:0072350; GO:0045333; GO:0008152; GO:0019752; GO:0015980; GO:0008150; GO:0043436; GO:0006091; GO:0055114; GO:0006082; GO:0044237; GO:0044281; GO:0071704; GO:0009987 [GO:0006101]; GO:0072350; GO:0019752; GO:0043436; GO:0006082; GO:0044237; GO:0044281; GO:0071704;…		VC83_00824		0	0	0.194	0.426	0.179	3.512	0.082	-2.37	-1.23	-2.48	1.81	-3.6	0.642036	0.65442	0.504151	0.589049	0.161173	35.5	2.84	21.55	111.33	106	265.7	141.9	15.1	21.4
FALSE	High	Master Protein	1040532448	fructose-bisphosphate aldolase 1 [Pseudogymnoascus sp. 23342-1-I1]	0	817.819	81	32	2738	12	360	39.3	5.71	10866.9	32	metabolic process	cytosol;mitochondrion	catalytic activity;metal ion binding	Pf01116	[GO:0003824]; GO:0003674 [GO:0004332]; GO:0016832; GO:0016830; GO:0016829; GO:0003824; GO:0003674 [GO:0005739]; GO:0043231; GO:0044444; GO:0043227; GO:0043229; GO:0005737; GO:0044424; GO:0043226; GO:0005622; GO:0044464; GO:0005575; GO:0005623 [GO:0005829]; GO:0044444; GO:0005737; GO:0044424; GO:0005622; GO:0044464; GO:0005575; GO:0005623 [GO:0005975]; GO:0044238; GO:0071704; GO:0008152; GO:000815…		VE03_01016		0	28	0.172	0.651	0.197	0.196	0.4	-2.54	-0.62	-2.34	-2.35	-1.32	0.601862	0.924732	0.544897	0.261038	0.807668	34.08	37.03	51.78	37.82	38.69	84.3	51.1	18.2	50.5
FALSE	High	Master Protein	1026908835	ribosomal protein S5 [Pseudogymnoascus destructans]	0	172.377	54	15	1042	15	214	23.7	9.19	2640.63	15	metabolic process	ribosome	RNA binding;structural molecule activity	Pf00177	[GO:0003723]; GO:0003676; GO:0097159; GO:1901363; GO:0005488; GO:0003674 [GO:0003735]; GO:0005198; GO:0003674 [GO:0005840]; GO:0030529; GO:0043232; GO:0044444; GO:0044424; GO:1990904; GO:0043228; GO:0043229; GO:0005737; GO:0005622; GO:0044464; GO:0032991; GO:0043226; GO:0005575; GO:0005623 [GO:0006412]; GO:0010467; GO:0034645; GO:0043043; GO:0044267; GO:0043170; GO:0009059; GO:0044249; GO:0044260…		VC83_02636		0	0	1.037	0.427	0.941	1.815	0.397	0.05	-1.23	-0.09	0.86	-1.33	0.887127	0.656218	0.92678	0.886081	0.803874	4.27	15.55	48.33	81.89	80.16	250	179.3	94.9	61.3
FALSE	High	Master Protein	1040536113	superoxide dismutase [Pseudogymnoascus sp. 05NY08]	0	557.844	92	12	3469	12	154	15.8	6.62	11410.9	12	metabolic process;response to stimulus		antioxidant activity;catalytic activity;metal ion binding	Pf00080, Pf14891	[GO:0004784]; GO:0016209; GO:0016721; GO:0003674; GO:0016491; GO:0003824 [GO:0006801]; GO:0072593; GO:0044237; GO:0008152; GO:0009987; GO:0008150 [GO:0016491]; GO:0003824; GO:0003674 [GO:0019430]; GO:0006801; GO:0071451; GO:0098869; GO:0072593; GO:0000303; GO:0071450; GO:1990748; GO:0044237; GO:0000305; GO:0034614; GO:0009987; GO:0097237; GO:0098754; GO:0008152; GO:0000302; GO:0010035; GO:0034599…		VF21_08573		0	0	1.961	0.479	5.12	0.365	0.176	0.97	-1.06	2.36	-1.45	-2.51	0.662472	0.73518	0.249994	0.488236	0.418335	58.03	43.21	3.99	74.53	101.12	94.1	23.7	61.3	155.8
FALSE	High	Master Protein	440632652	large subunit ribosomal protein L4e [Pseudogymnoascus destructans 20631-21]	0	299.122	55	19	2054	2	373	39.7	11.33	6888.34	19	metabolic process	ribosome	structural molecule activity	Pf00573, Pf14374	[GO:0003735]; GO:0005198; GO:0003674 [GO:0005840]; GO:0030529; GO:0043232; GO:0044444; GO:0044424; GO:1990904; GO:0043228; GO:0043229; GO:0005737; GO:0005622; GO:0044464; GO:0032991; GO:0043226; GO:0005575; GO:0005623 [GO:0006412]; GO:0010467; GO:0034645; GO:0043043; GO:0044267; GO:0043170; GO:0009059; GO:0044249; GO:0044260; GO:0006518; GO:0043604; GO:1901566; GO:0019538; GO:0071704; GO:1901576;…	24481975	GMDG_01096	GMDG_01096	0	22	1.201	1.225	1.379	1.725	0.999	0.26	0.29	0.46	0.79	0	0.836233	0.76605	0.785085	0.904335	0.907698	34.14	27.93	4.33	127.56	28.75	209.6	46.5	147.1	232.5
FALSE	High	Master Protein	1040506178	aconitate hydratase, mitochondrial [Pseudogymnoascus sp. WSF 3629]	0	943.668	56	47	1517	1	788	85.4	6.8	4549.01	47	cell organization and biogenesis;metabolic process	cytosol;mitochondrion;organelle lumen	catalytic activity;DNA binding;metal ion binding	Pf00330, Pf00694	[GO:0000002]; GO:0007005; GO:0006996; GO:0016043; GO:0009987; GO:0071840; GO:0008150 [GO:0003690]; GO:0003677; GO:0003676; GO:0097159; GO:1901363; GO:0005488; GO:0003674 [GO:0003697]; GO:0003677; GO:0003676; GO:0097159; GO:1901363; GO:0005488; GO:0003674 [GO:0003994]; GO:0016836; GO:0016835; GO:0016829; GO:0003824; GO:0003674 [GO:0005739]; GO:0043231; GO:0044444; GO:0043227; GO:0043229; GO:000573…		VE00_01610		0	61	0.678	0.531	1.273	0.156	0.406	-0.56	-0.91	0.35	-2.68	-1.3	0.985822	0.804309	0.815075	0.197746	0.815472	19.18	46.15	20.98	130.91	64.59	137.8	211.2	33.4	39.1
FALSE	High	Master Protein	1040535944	transketolase [Pseudogymnoascus sp. 05NY08]	0	572.911	45	39	1742	3	685	74.6	6.13	4915.65	39	metabolic process		catalytic activity;metal ion binding	Pf00456, Pf02779, Pf02780	[GO:0003824]; GO:0003674 [GO:0004802]; GO:0016744; GO:0016740; GO:0003824; GO:0003674 [GO:0008152]; GO:0008150 [GO:0016021]; GO:0031224; GO:0044425; GO:0005575; GO:0016020 [GO:0016740]; GO:0003824; GO:0003674 [GO:0046872]; GO:0043169; GO:0043167; GO:0005488; GO:0003674		VF21_08688		0	38	0.247	0.437	0.168	0.592	0.166	-2.01	-1.19	-2.58	-0.76	-2.59	0.735026	0.674201	0.476059	0.696932	0.394274	59.8	53.16	47.29	98.87	89.78	105.5	117.2	18.4	41.7
FALSE	High	Master Protein	1040536712	large subunit ribosomal protein L9e [Pseudogymnoascus sp. 05NY08]	0	241.001	54	13	738	1	193	21.8	9.31	1889.4	13	metabolic process	ribosome	RNA binding;structural molecule activity	Pf00347	[GO:0003735]; GO:0005198; GO:0003674 [GO:0005622]; GO:0044464; GO:0005575; GO:0005623 [GO:0005840]; GO:0030529; GO:0043232; GO:0044444; GO:0044424; GO:1990904; GO:0043228; GO:0043229; GO:0005737; GO:0005622; GO:0044464; GO:0032991; GO:0043226; GO:0005575; GO:0005623 [GO:0006412]; GO:0010467; GO:0034645; GO:0043043; GO:0044267; GO:0043170; GO:0009059; GO:0044249; GO:0044260; GO:0006518; GO:0043604…		VF21_08855		0	18	2.517	0.269	1.446	4.196	0.644	1.33	-1.89	0.53	2.07	-0.64	0.569283	0.32651	0.770868	0.515898	0.991814	9.79	17.62	14.17	27.09	36.31	140.6	20.5	108.9	187.5
FALSE	High	Master Protein	1040528425	hypothetical protein VE03_04962 [Pseudogymnoascus sp. 23342-1-I1]	0	273.307	23	23	1819	6	514	53.8	4.94	4434.63	23				Pf00169, Pf15406			VE03_04962		0	18	0.058	0.568	0.09	1.606	0.23	-4.1	-0.82	-3.48	0.68	-2.12	0.216616	0.848218	0.24037	0.931509	0.545036	7.17	11.87	5.53	38.74	21.15	67.8	370.9	18.4	13.9
FALSE	High	Master Protein	1352887002	hypothetical protein VE01_00786 [Pseudogymnoascus verrucosus]	0	103.097	41	13	214	1	292	31.6	8.92	501.87	13									0	12	0.461	1.118	0.279	1.043	4.222	-1.12	0.16	-1.84	0.06	2.08	0.934374	0.825448	0.703118	0.940567	0.267768	62.72	52.13	30.06	0	139.02	156.8	85.4	32.9	7.5
FALSE	High	Master Protein	1040515996	phosphoglycerate kinase [Pseudogymnoascus sp. 24MN13]	0	612.135	74	34	2120	7	403	42.7	6.02	6274.31	34	metabolic process		catalytic activity;nucleotide binding	Pf00162	[GO:0000166]; GO:0036094; GO:1901265; GO:0005488; GO:0097159; GO:1901363; GO:0003674 [GO:0004618]; GO:0016301; GO:0016774; GO:0016772; GO:0016740; GO:0003824; GO:0003674 [GO:0005524]; GO:0032559; GO:0035639; GO:0030554; GO:0032555; GO:0043168; GO:1901265; GO:0017076; GO:0032553; GO:0043167; GO:0097159; GO:1901363; GO:0000166; GO:0097367; GO:0005488; GO:0036094; GO:0003674 [GO:0006096]; GO:0006090…		VE04_03737		0	30	0.201	1.081	0.198	0.574	0.167	-2.31	0.11	-2.34	-0.8	-2.58	0.657083	0.847719	0.54619	0.682004	0.396791	51.64	53.56	88.32	45.72	22.46	100.8	90.7	20	50.6
FALSE	High	Master Protein	1040530832	hypothetical protein VE03_02453 [Pseudogymnoascus sp. 23342-1-I1]	0	461.752	45	16	2852	6	462	48.7	8.29	11272.4	16			catalytic activity;metal ion binding	Pf00675, Pf05193	[GO:0003824]; GO:0003674 [GO:0046872]; GO:0043169; GO:0043167; GO:0005488; GO:0003674		VE03_02453		0	15	0.305	0.967	0.267	0.634	0.193	-1.71	-0.05	-1.9	-0.66	-2.38	0.806937	0.909467	0.682091	0.72751	0.46111	64.25	17.04	13.92	25.28	123.4	124.1	152.7	35.1	20.3
FALSE	High	Master Protein	1040529726	cell division control protein 48 [Pseudogymnoascus sp. 23342-1-I1]	0	806.909	60	53	1664	53	823	89.9	5.05	4411.96	53	cell division;metabolic process;response to stimulus		catalytic activity;nucleotide binding;RNA binding	Pf00004, Pf00910, Pf01057, Pf01078, Pf02359, Pf02933, Pf05496, Pf05673, Pf06068, Pf07724, Pf07726, Pf07728, Pf13191, Pf13401	[GO:0000166]; GO:0036094; GO:1901265; GO:0005488; GO:0097159; GO:1901363; GO:0003674 [GO:0003678]; GO:0004386; GO:0140097; GO:0017111; GO:0003824; GO:0016462; GO:0003674; GO:0016818; GO:0016817; GO:0016787 [GO:0003723]; GO:0003676; GO:0097159; GO:1901363; GO:0005488; GO:0003674 [GO:0003724]; GO:0004386; GO:0140098; GO:0017111; GO:0003824; GO:0016462; GO:0003674; GO:0016818; GO:0016817; GO:0016787…		VE03_04040		0	0	0.249	0.71	0.419	0.317	0.327	-2.01	-0.49	-1.25	-1.66	-1.61	0.735464	0.95999	0.863355	0.432346	0.714607	7.98	37.74	32.51	50.63	58.16	156.5	196.8	22	26
FALSE	High	Master Protein	1370885963	Curved DNA-binding protein (42 kDa protein) [Pseudogymnoascus destructans]	0	225.265	55	23	500	2	385	41.7	7.99	1205.42	23									0	20	0.239	0.342	0.275	2.282	0.78	-2.07	-1.55	-1.86	1.19	-0.36	0.718307	0.487882	0.696162	0.7846	0.991814	31.7	1.81	15.62	49.5	34.76	219.2	303.9	92.4	55.7
FALSE	High	Master Protein	1040497152	sulfate adenylyltransferase [Pseudogymnoascus sp. WSF 3629]	0	347.458	47	21	577	1	573	63.6	6.81	1666.26	21	metabolic process	cytoplasm	catalytic activity;nucleotide binding	Pf01583, Pf01747, Pf14306	[GO:0000096]; GO:0006520; GO:0006790; GO:0019752; GO:0044238; GO:1901564; GO:0044237; GO:0043436; GO:0008152; GO:0006807; GO:0071704; GO:0009987; GO:0006082; GO:0008150; GO:0044281 [GO:0000103]; GO:0006790; GO:0044237; GO:0008152; GO:0009987; GO:0008150 [GO:0000166]; GO:0036094; GO:1901265; GO:0005488; GO:0097159; GO:1901363; GO:0003674 [GO:0004020]; GO:0016301; GO:0016773; GO:0016772; GO:0016740…		VE00_10336		0	23	0.393	0.379	0.19	8.675	0.338	-1.35	-1.4	-2.4	3.12	-1.56	0.893762	0.566274	0.528416	0.248246	0.731352	1.73	24.39	48.23	848.07	8.03	349.4	59.9	18.3	151.5
FALSE	High	Master Protein	1069478965	hypothetical protein VE01_08888 [Pseudogymnoascus verrucosus]	0	286.301	57	16	711	2	298	33.5	7.02	1781.09	16									0	18	0.194	0.462	0.296	1.018	0.204	-2.36	-1.11	-1.76	0.03	-2.29	0.643958	0.714827	0.726315	0.931767	0.485318	16.52	44.84	58.5	46.55	141.74	157.3	251.6	16	17.9
FALSE	High	Master Protein	1040547813	dihydrolipoyl dehydrogenase [Pseudogymnoascus sp. 03VT05]	0	676.125	56	31	4846	2	509	54	7.03	16184.2	31	cellular homeostasis;metabolic process;regulation of biological process		catalytic activity;nucleotide binding	Pf00070, Pf02852, Pf07992	[GO:0004148]; GO:0016668; GO:0016651; GO:0016667; GO:0016491; GO:0003824; GO:0003674 [GO:0004375]; GO:0016642; GO:0016638; GO:0016491; GO:0003824; GO:0003674 [GO:0004591]; GO:0016624; GO:0016903; GO:0016491; GO:0003824; GO:0003674 [GO:0004738]; GO:0016903; GO:0016491; GO:0003824; GO:0003674 [GO:0005960]; GO:0044444; GO:1990204; GO:0005737; GO:0044424; GO:0044464; GO:1902494; GO:0005622; GO:000557…		VE02_06940		0	41	2.751	0.533	2.378	0.155	0.532	1.46	-0.91	1.25	-2.69	-0.91	0.534591	0.806718	0.551378	0.19559	0.931768	23.05	53.23	15.63	43.64	99.27	41	33.2	149.5	230.9
FALSE	High	Master Protein	1040528328	transaldolase, variant [Pseudogymnoascus sp. 23342-1-I1]	0	485.955	67	23	7907	7	325	35.6	5.63	22133.7	23	metabolic process	cytoplasm	catalytic activity	Pf00923	[GO:0003824]; GO:0003674 [GO:0004801]; GO:0016744; GO:0016740; GO:0003824; GO:0003674 [GO:0005737]; GO:0044424; GO:0005622; GO:0044464; GO:0005575; GO:0005623 [GO:0005975]; GO:0044238; GO:0071704; GO:0008152; GO:0008150 [GO:0006098]; GO:0006739; GO:0019682; GO:0019693; GO:0051156; GO:0046496; GO:0006081; GO:0006796; GO:0019637; GO:1901135; GO:0019362; GO:0044237; GO:0071704; GO:0006793; GO:000673…		VE03_06059		0	0	0.345	0.04	0.029	0.1	0.186	-1.53	-4.66	-5.1	-3.32	-2.43	0.849359	0.000402233	0.0378573	0.104406	0.430133	12.87	85.03	52.6	50.37	89.09	101.2	12.7	6.3	110.1
FALSE	High	Master Protein	1040529554	hypothetical protein VE03_03929 [Pseudogymnoascus sp. 23342-1-I1]	0	145.507	46	16	463	1	307	33.4	9.51	1025.91	16		membrane		Pf01145	[GO:0016020]; GO:0005575		VE03_03929		0	16	4.015	1.019	1.699	7.73	2.046	2.01	0.03	0.76	2.95	1.03	0.382873	0.884409	0.70466	0.286628	0.576891	12.36	29.16	8.84	47.93	5.9	165.7	115.6	165.2	114.7
FALSE	High	Master Protein	1040526037	pyruvate kinase, variant [Pseudogymnoascus sp. 23342-1-I1]	0	542.111	55	31	1891	5	562	61.1	7.72	6464.61	31	metabolic process		catalytic activity;metal ion binding	Pf00224, Pf02887, Pf03328	[GO:0000287]; GO:0046872; GO:0043169; GO:0043167; GO:0005488; GO:0003674 [GO:0003824]; GO:0003674 [GO:0004743]; GO:0016773; GO:0016772; GO:0016740; GO:0003824; GO:0003674 [GO:0006096]; GO:0006090; GO:0006757; GO:0016052; GO:0046496; GO:0032787; GO:0006091; GO:0006165; GO:0046031; GO:0046034; GO:0005975; GO:1901575; GO:0019362; GO:0019752; GO:0044237; GO:0009132; GO:0046939; GO:0009150; GO:0009167…		VE03_07442		0	33	0.241	0.398	0.28	0.921	0.386	-2.05	-1.33	-1.84	-0.12	-1.37	0.723493	0.602385	0.703729	0.896741	0.791109	57.35	6.71	13.95	36.33	13.86	132.3	235.5	33.3	109.6
FALSE	High	Master Protein	1040530398	hypothetical protein VE03_02988 [Pseudogymnoascus sp. 23342-1-I1]	0	863.74	73	34	4705	8	514	55.1	6.27	14955.8	34	metabolic process	vacuole	catalytic activity;metal ion binding;protein binding	Pf02127	[GO:0000324]; GO:0000322; GO:0000323; GO:0005773; GO:0043231; GO:0044444; GO:0043227; GO:0043229; GO:0005737; GO:0044424; GO:0043226; GO:0005622; GO:0044464; GO:0005575; GO:0005623 [GO:0004177]; GO:0008238; GO:0070011; GO:0008233; GO:0016787; GO:0140096; GO:0003824; GO:0003674 [GO:0006508]; GO:0019538; GO:0043170; GO:0044238; GO:1901564; GO:0071704; GO:0008152; GO:0006807; GO:0008150 [GO:0008233]…		VE03_02988		0	33	1.911	1.501	4.561	1.091	1.984	0.93	0.59	2.19	0.13	0.99	0.670357	0.621995	0.28971	0.952714	0.591033	28.6	21.14	21.29	139.68	121.9	46.6	79.1	212.2	149.2
FALSE	High	Master Protein	1040537763	30S ribosomal protein S8e [Pseudogymnoascus sp. 05NY08]	0	206.775	56	12	806	3	202	22.9	11.24	2478.61	12	metabolic process	ribosome	structural molecule activity	Pf01201	[GO:0003735]; GO:0005198; GO:0003674 [GO:0005622]; GO:0044464; GO:0005575; GO:0005623 [GO:0005840]; GO:0030529; GO:0043232; GO:0044444; GO:0044424; GO:1990904; GO:0043228; GO:0043229; GO:0005737; GO:0005622; GO:0044464; GO:0032991; GO:0043226; GO:0005575; GO:0005623 [GO:0006412]; GO:0010467; GO:0034645; GO:0043043; GO:0044267; GO:0043170; GO:0009059; GO:0044249; GO:0044260; GO:0006518; GO:0043604…		VF21_07413		0	12	0.609	0.176	0.154	1.158	1.325	-0.71	-2.51	-2.7	0.21	0.41	0.992648	0.125523	0.442394	0.973704	0.780624	17.53	43.99	40.5	86.12	80.16	171.4	49.3	54	168.7
FALSE	High	Master Protein	1040499122	40S ribosomal protein S7 [Pseudogymnoascus sp. WSF 3629]	0	194.119	65	14	525	8	202	22.8	10.33	1518.7	14	metabolic process	ribosome	structural molecule activity	Pf01251	[GO:0003735]; GO:0005198; GO:0003674 [GO:0005622]; GO:0044464; GO:0005575; GO:0005623 [GO:0005840]; GO:0030529; GO:0043232; GO:0044444; GO:0044424; GO:1990904; GO:0043228; GO:0043229; GO:0005737; GO:0005622; GO:0044464; GO:0032991; GO:0043226; GO:0005575; GO:0005623 [GO:0006412]; GO:0010467; GO:0034645; GO:0043043; GO:0044267; GO:0043170; GO:0009059; GO:0044249; GO:0044260; GO:0006518; GO:0043604…		VE00_08230		0	6	0.299	0.838	0.337	1.227	0.446	-1.74	-0.25	-1.57	0.3	-1.16	0.800639	0.973961	0.778374	0.987391	0.8595	17.4	74.26	9.96	73.28	9.53	357.5	161	46.3	29.6
FALSE	High	Master Protein	1040536136	hypothetical protein VF21_08556 [Pseudogymnoascus sp. 05NY08]	0	707.075	33	20	7890	3	529	56	6.19	24050.7	20	metabolic process		catalytic activity	Pf00082, Pf05922	[GO:0004252]; GO:0004175; GO:0008236; GO:0070011; GO:0017171; GO:0008233; GO:0016787; GO:0140096; GO:0003824; GO:0003674 [GO:0006508]; GO:0019538; GO:0043170; GO:0044238; GO:1901564; GO:0071704; GO:0008152; GO:0006807; GO:0008150 [GO:0008233]; GO:0016787; GO:0140096; GO:0003824; GO:0003674 [GO:0008236]; GO:0017171; GO:0070011; GO:0016787; GO:0008233; GO:0003824; GO:0140096; GO:0003674 [GO:0016787…		VF21_08556		0	29	2.455	0.885	2.175	0.269	0.564	1.3	-0.18	1.12	-1.9	-0.83	0.579956	0.957663	0.590545	0.368339	0.949524	35.19	47.05	6.41	105.69	13.5	13.6	13.3	107.6	170.9
FALSE	High	Master Protein	1026907160	structural constituent of ribosome [Pseudogymnoascus destructans]	0	110.32	36	7	470	7	305	32.6	4.92	1120.68	7	cell organization and biogenesis;metabolic process	cytoplasm;ribosome	structural molecule activity	Pf00318	[GO:0000028]; GO:0022618; GO:0042255; GO:0042274; GO:0022613; GO:0034622; GO:0071826; GO:0042254; GO:0070925; GO:0044085; GO:0065003; GO:0043933; GO:0006996; GO:0022607; GO:0071840; GO:0016043; GO:0008150; GO:0009987 [GO:0003735]; GO:0005198; GO:0003674 [GO:0005622]; GO:0044464; GO:0005575; GO:0005623 [GO:0005737]; GO:0044424; GO:0005622; GO:0044464; GO:0005575; GO:0005623 [GO:0005840]; GO:003052…		VC83_04272		0	0	0.512	0.328	0.685	1.562	0.503	-0.97	-1.61	-0.55	0.64	-0.99	0.954523	0.457555	0.998349	0.940567	0.907698	23.78	77.37	13.69	96.05	50.91	373	43.5	49.9	77.5
FALSE	High	Master Protein	1069473919	40S ribosomal protein S1 [Pseudogymnoascus verrucosus]	0	260.752	75	22	784	22	256	29.3	10.07	1451.24	22									0	0	0.958	0.549	0.278	1.578	0.455	-0.06	-0.87	-1.85	0.66	-1.13	0.911932	0.825943	0.7024	0.938061	0.868899	10.79	4.74	1.64	60.12	46.17	138.6	45.7	54.8	80.8
FALSE	High	Master Protein	1040506686	homocitrate synthase [Pseudogymnoascus sp. WSF 3629]	0	198.051	42	15	504	15	421	45.9	5.76	1109.05	15	metabolic process		catalytic activity	Pf00682	[GO:0003824]; GO:0003674 [GO:0004410]; GO:0046912; GO:0016746; GO:0016740; GO:0003824; GO:0003674 [GO:0016740]; GO:0003824; GO:0003674 [GO:0019752]; GO:0043436; GO:0006082; GO:0044237; GO:0044281; GO:0071704; GO:0008152; GO:0009987; GO:0008150 [GO:0019878]; GO:0009085; GO:0006553; GO:0009067; GO:0009066; GO:1901607; GO:1901605; GO:0008652; GO:0006520; GO:0046394; GO:1901566; GO:0019752; GO:004423…		VE00_01274		0	0	1.189	0.25	0.634	1.76	0.173	0.25	-2	-0.66	0.82	-2.53	0.839169	0.284335	0.98922	0.897755	0.411157	18.79	24.99	0.02	64.83	39.04	293	64.5	30.4	133.7
FALSE	High	Master Protein	1040536580	hypothetical protein VF21_08934 [Pseudogymnoascus sp. 05NY08]	0	769.633	63	51	4020	0	768	86.2	6.48	11520.1	51	metabolic process		catalytic activity;metal ion binding	Pf01717, Pf08267	[GO:0003871]; GO:0008172; GO:0042085; GO:0008168; GO:0016741; GO:0016740; GO:0003824; GO:0003674 [GO:0008168]; GO:0016741; GO:0016740; GO:0003824; GO:0003674 [GO:0008270]; GO:0046914; GO:0046872; GO:0043169; GO:0043167; GO:0005488; GO:0003674 [GO:0008652]; GO:0006520; GO:0046394; GO:1901566; GO:0019752; GO:0044238; GO:1901564; GO:0016053; GO:1901576; GO:0043436; GO:0008152; GO:0006807; GO:0071704…		VF21_08919; VF21_08934		0	6	0.559	0.531	0.214	100	1.376	-0.84	-0.91	-2.22	6.64	0.46	0.971072	0.803391	0.582873	1.71608e-17	0.765614	52.17	86.55	34.63	0	116.71	344.5	152.3	41.8	24.5
FALSE	High	Master Protein	440634626	hypothetical protein GMDG_06836 [Pseudogymnoascus destructans 20631-21]	0	139.81	52	12	1615	12	147	16.4	10.71	3714.55	12	metabolic process	ribosome	structural molecule activity	Pf00467, Pf01929	[GO:0003735]; GO:0005198; GO:0003674 [GO:0005622]; GO:0044464; GO:0005575; GO:0005623 [GO:0005840]; GO:0030529; GO:0043232; GO:0044444; GO:0044424; GO:1990904; GO:0043228; GO:0043229; GO:0005737; GO:0005622; GO:0044464; GO:0032991; GO:0043226; GO:0005575; GO:0005623 [GO:0006412]; GO:0010467; GO:0034645; GO:0043043; GO:0044267; GO:0043170; GO:0009059; GO:0044249; GO:0044260; GO:0006518; GO:0043604…	24487715	GMDG_06836	GMDG_06836	0	0	4.706	0.335	1.205	15.182	1.33	2.23	-1.58	0.27	3.92	0.41	0.325234	0.473177	0.840628	0.117138	0.78036	62.6	4.69	5.39	54.99	55.44	74.8	29.6	157.2	214.5
FALSE	High	Master Protein	1040532321	translation elongation factor Tu [Pseudogymnoascus sp. 23342-1-I1]	0	369.94	67	27	934	4	444	48.9	6.93	2329.35	27	metabolic process		catalytic activity;nucleotide binding;RNA binding	Pf00009, Pf03143, Pf03144	[GO:0000166]; GO:0036094; GO:1901265; GO:0005488; GO:0097159; GO:1901363; GO:0003674 [GO:0003746]; GO:0008135; GO:0003723; GO:0003676; GO:0097159; GO:1901363; GO:0005488; GO:0003674 [GO:0003924]; GO:0017111; GO:0016462; GO:0016818; GO:0016817; GO:0016787; GO:0003824; GO:0003674 [GO:0005525]; GO:0032550; GO:0032561; GO:0035639; GO:0001883; GO:0032549; GO:0019001; GO:0032555; GO:0043168; GO:1901265…		VE03_01224		0	25	0.45	1.814	1.199	0.705	0.272	-1.15	0.86	0.26	-0.5	-1.88	0.927137	0.479565	0.841673	0.779311	0.623338	9.36	38.22	2.95	1.3	53.88	114.3	254.8	38	32.9
FALSE	High	Master Protein	1040550635	small subunit ribosomal protein S2e [Pseudogymnoascus sp. 03VT05]	0	221.048	55	17	764	17	273	29.2	10.27	2131.11	17	metabolic process;regulation of biological process;transport	ribosome	RNA binding;structural molecule activity	Pf00333, Pf03719	[GO:0003723]; GO:0003676; GO:0097159; GO:1901363; GO:0005488; GO:0003674 [GO:0003735]; GO:0005198; GO:0003674 [GO:0005840]; GO:0030529; GO:0043232; GO:0044444; GO:0044424; GO:1990904; GO:0043228; GO:0043229; GO:0005737; GO:0005622; GO:0044464; GO:0032991; GO:0043226; GO:0005575; GO:0005623 [GO:0006407]; GO:0006405; GO:0042254; GO:0051029; GO:0071428; GO:0050658; GO:0051168; GO:0022613; GO:0071426…		VE02_05599		0	0	1.463	0.666	0.383	1.489	0.309	0.55	-0.59	-1.38	0.57	-1.69	0.767863	0.939458	0.825659	0.952917	0.691627	6.3	68.38	14.11	43.3	77.36	205.1	69.8	78.4	139
FALSE	High	Master Protein	1040506380	hypothetical protein VE00_01000 [Pseudogymnoascus sp. WSF 3629]	0	427.72	75	22	2051	6	347	37.6	5.44	6590.6	22	metabolic process		catalytic activity	Pf00294	[GO:0004001]; GO:0016773; GO:0019206; GO:0016772; GO:0019205; GO:0016740; GO:0016301; GO:0003824; GO:0003674 [GO:0006166]; GO:0043101; GO:0043174; GO:0046129; GO:0034654; GO:0043094; GO:0072522; GO:0009163; GO:0042451; GO:0042455; GO:0046128; GO:0006139; GO:0018130; GO:0019438; GO:0044271; GO:1901362; GO:0044237; GO:0072521; GO:1901566; GO:0009116; GO:1901659; GO:0042278; GO:0009119; GO:0006725; …		VE00_01000		0	18	0.362	0.507	0.899	0.698	2.651	-1.46	-0.98	-0.15	-0.52	1.41	0.86321	0.774202	0.941723	0.775571	0.45358	58.92	73.86	56.43	66.85	12.27	132.9	165.2	75.6	95.3
FALSE	High	Master Protein	1040525877	60S acidic ribosomal protein P0 [Pseudogymnoascus sp. 23342-1-I1]	0	158.551	33	10	440	10	312	33.4	5.15	1127.56	10		ribosome		Pf00428, Pf00466	[GO:0005622]; GO:0044464; GO:0005575; GO:0005623 [GO:0005840]; GO:0030529; GO:0043232; GO:0044444; GO:0044424; GO:1990904; GO:0043228; GO:0043229; GO:0005737; GO:0005622; GO:0044464; GO:0032991; GO:0043226; GO:0005575; GO:0005623 [GO:0016021]; GO:0031224; GO:0044425; GO:0005575; GO:0016020 [GO:0030529]; GO:0044424; GO:1990904; GO:0005622; GO:0044464; GO:0032991; GO:0005575; GO:0005623 [GO:0042254…		VE03_07651		0	0	0.791	0.092	0.236	0.167	0.178	-0.34	-3.45	-2.08	-2.58	-2.49	0.950302	0.0160535	0.62372	0.216177	0.424823	22.12	90.98	98.13	15.05	112.85	287.9	73.3	31.7	33.4
FALSE	High	Master Protein	1040518845	fatty acid synthase subunit alpha [Pseudogymnoascus sp. 24MN13]	0	554.792	30	42	637	1	1790	196.3	6.05	1490.46	42	metabolic process		catalytic activity;metal ion binding	Pf00106, Pf00109, Pf01648, Pf02801, Pf13561	[GO:0000287]; GO:0046872; GO:0043169; GO:0043167; GO:0005488; GO:0003674 [GO:0003824]; GO:0003674 [GO:0004312]; GO:0016747; GO:0016746; GO:0016740; GO:0003824; GO:0003674 [GO:0006633]; GO:0006631; GO:0008610; GO:0072330; GO:0032787; GO:0044255; GO:0006629; GO:1901576; GO:0046394; GO:0019752; GO:0044237; GO:0044238; GO:0071704; GO:0009058; GO:0016053; GO:0043436; GO:0008152; GO:0009987; GO:0006082…		VE04_01881		0	55	0.404	1.712	0.597	0.315	1.391	-1.31	0.78	-0.74	-1.67	0.48	0.902945	0.521414	0.971217	0.430213	0.762194	84.7	39.5	35.97	147.79	3.79	160.5	44.7	112	33.4
FALSE	High	Master Protein	1040505557	60S ribosomal protein L5 [Pseudogymnoascus sp. WSF 3629]	0	94.79	33	10	414	2	299	34.4	8.46	853.73	10	cell organization and biogenesis;metabolic process	ribosome	RNA binding;structural molecule activity	Pf00861, Pf14204	[GO:0000027]; GO:0022618; GO:0042255; GO:0042273; GO:0022613; GO:0034622; GO:0071826; GO:0042254; GO:0070925; GO:0044085; GO:0065003; GO:0043933; GO:0006996; GO:0022607; GO:0071840; GO:0016043; GO:0008150; GO:0009987 [GO:0003735]; GO:0005198; GO:0003674 [GO:0005622]; GO:0044464; GO:0005575; GO:0005623 [GO:0005840]; GO:0030529; GO:0043232; GO:0044444; GO:0044424; GO:1990904; GO:0043228; GO:0043229…		VE00_02147		0	10	1.638	0.633	0.899	0.873	1.051	0.71	-0.66	-0.15	-0.2	0.07	0.729756	0.909266	0.941723	0.873416	0.890092	6.21	86.47	0.46	146.97	71.1	288.2	36.4	154.3	215
FALSE	High	Master Protein	1040537116	argininosuccinate synthase [Pseudogymnoascus sp. 05NY08]	0	308.134	58	19	613	5	416	46.4	5.48	1419.87	19	metabolic process		catalytic activity;nucleotide binding	Pf00764	[GO:0004055]; GO:0016879; GO:0016874; GO:0003824; GO:0003674 [GO:0005524]; GO:0032559; GO:0035639; GO:0030554; GO:0032555; GO:0043168; GO:1901265; GO:0017076; GO:0032553; GO:0043167; GO:0097159; GO:1901363; GO:0000166; GO:0097367; GO:0005488; GO:0036094; GO:0003674 [GO:0006526]; GO:0006525; GO:0009084; GO:0009064; GO:1901607; GO:1901605; GO:0008652; GO:0006520; GO:0046394; GO:1901566; GO:0019752;…		VF21_07336		0	19	0.975	0.318	1.032	3.144	0.567	-0.04	-1.65	0.05	1.65	-0.82	0.907224	0.436888	0.894599	0.637065	0.94996	3.02	48.57	20.99	127.59	7.42	254.1	62.6	35.5	74.9
FALSE	High	Master Protein	1040507538	translation initiation factor eIF-3 subunit 5 [Pseudogymnoascus sp. WSF 3629]	0	58.28	26	9	221	9	358	38.6	4.93	510.2	9	cell organization and biogenesis;metabolic process;regulation of biological process	cytoplasm;cytosol;nucleus	protein binding;RNA binding	Pf01398, Pf13012	[GO:0001731]; GO:0002183; GO:0022618; GO:0002181; GO:0006413; GO:0022613; GO:0034622; GO:0071826; GO:0006412; GO:0044237; GO:0044085; GO:0065003; GO:0043933; GO:0010467; GO:0034645; GO:0043043; GO:0044267; GO:0008152; GO:0009987; GO:0071840; GO:0022607; GO:0016043; GO:0043170; GO:0009059; GO:0044249; GO:0044260; GO:0006518; GO:0043604; GO:1901566; GO:0019538; GO:0008150; GO:0071704; GO:1901576; G…		VE00_00398		0	0	0.368	0.754	0.661	2.013	1.009	-1.44	-0.41	-0.6	1.01	0.01	0.868309	0.988092	0.993866	0.838034	0.907001	52.07	14.93	2.41	121.33	8.38	391.8	97.9	38.4	19.5
FALSE	High	Master Protein	1040530016	mitochondrial-processing peptidase subunit beta [Pseudogymnoascus sp. 23342-1-I1]	0	707.237	62	27	3286	27	478	52.5	5.74	11044.8	27	metabolic process	mitochondrion	catalytic activity;metal ion binding	Pf00675, Pf05193	[GO:0003824]; GO:0003674 [GO:0004222]; GO:0004175; GO:0008237; GO:0070011; GO:0008233; GO:0016787; GO:0140096; GO:0003824; GO:0003674 [GO:0005739]; GO:0043231; GO:0044444; GO:0043227; GO:0043229; GO:0005737; GO:0044424; GO:0043226; GO:0005622; GO:0044464; GO:0005575; GO:0005623 [GO:0006508]; GO:0019538; GO:0043170; GO:0044238; GO:1901564; GO:0071704; GO:0008152; GO:0006807; GO:0008150 [GO:0046872…		VE03_04460		0	0	0.271	0.868	0.581	0.517	0.261	-1.88	-0.2	-0.78	-0.95	-1.94	0.764974	0.959888	0.96483	0.635465	0.606917	33.06	34.33	15.74	112.51	67.22	76.9	83.3	25.1	16.3
FALSE	High	Master Protein	1040526876	hypothetical protein VE03_05926 [Pseudogymnoascus sp. 23342-1-I1]	0	243.834	48	13	408	5	297	33.2	5.39	1252.09	13	metabolic process		catalytic activity;metal ion binding	Pf00775, Pf04444	[GO:0003824]; GO:0003674 [GO:0005506]; GO:0046914; GO:0046872; GO:0043169; GO:0043167; GO:0005488; GO:0003674 [GO:0006725]; GO:0044237; GO:0008152; GO:0009987; GO:0008150 [GO:0008199]; GO:0005506; GO:0046914; GO:0046872; GO:0043169; GO:0043167; GO:0005488; GO:0003674 [GO:0009712]; GO:0018958; GO:0006725; GO:1901360; GO:1901615; GO:0044237; GO:0071704; GO:0008152; GO:0009987; GO:0008150 [GO:001670…		VE03_05926		0	11	2.691	3.439	1.329	0.193	0.59	1.43	1.78	0.41	-2.37	-0.76	0.533588	0.303157	0.879419	0.257114	0.907001	89.34	1.54	86.35	81.9	245.35	679.9	13.8	13.5	21.3
FALSE	High	Master Protein	440631907	pyruvate dehydrogenase E1 component subunit beta [Pseudogymnoascus destructans 20631-21]	0	524.549	56	20	1837	1	373	40.7	6.81	5396.97	20	metabolic process	mitochondrion;organelle lumen	catalytic activity	Pf02779, Pf02780	[GO:0003824]; GO:0003674 [GO:0004739]; GO:0004738; GO:0016624; GO:0016903; GO:0016491; GO:0003824; GO:0003674 [GO:0005739]; GO:0043231; GO:0044444; GO:0043227; GO:0043229; GO:0005737; GO:0044424; GO:0043226; GO:0005622; GO:0044464; GO:0005575; GO:0005623 [GO:0005759]; GO:0044429; GO:0070013; GO:0005739; GO:0044444; GO:0044446; GO:0043229; GO:0043233; GO:0044424; GO:0043231; GO:0005737; GO:0044422…	24481805	GMDG_00926	GMDG_00926	0	33	0.252	0.292	0.172	0.589	0.535	-1.99	-1.78	-2.54	-0.76	-0.9	0.741515	0.377159	0.48463	0.694269	0.933554	50.59	8.22	54.73	112.53	51.09	160.9	69.1	21.4	45
FALSE	High	Master Protein	1069475329	hypothetical protein VE01_06151 [Pseudogymnoascus verrucosus]	0	166.882	64	11	1528	11	137	14.8	10.13	2800.9	11									0	0	0.133	0.864	0.195	6.082	0.432	-2.91	-0.21	-2.36	2.6	-1.21	0.495641	0.959888	0.539341	0.368075	0.846689	0.89	48.57	24.08	112.69	66.59	74.3	144.6	45.8	32.2
FALSE	High	Master Protein	1370880945	methionine-synthesizing 5- methyltetrahydropteroyltriglutamate--homocysteine methyltransferase [Pseudogymnoascus destructans]	0	495.093	49	40	3153	1	768	86.2	6.58	8306.57	40									0	0	0.128	0.602	0.089	100	1.433	-2.97	-0.73	-3.49	6.64	0.52	0.478276	0.885279	0.236844	1.71608e-17	0.749759	0.88	57.95	38.06	0	103.65	410.6	31.9	24.5	26.9
FALSE	High	Master Protein	1040530523	UTP-glucose-1-phosphate uridylyltransferase [Pseudogymnoascus sp. 23342-1-I1]	0	337.232	53	23	510	23	527	58.4	7.08	1307.7	23	metabolic process		catalytic activity	Pf01704	[GO:0003983]; GO:0051748; GO:0070569; GO:0016779; GO:0016772; GO:0016740; GO:0003824; GO:0003674 [GO:0006011]; GO:0006793; GO:0009225; GO:0044237; GO:0006139; GO:1901135; GO:0008152; GO:0009987; GO:0006725; GO:0034641; GO:0044238; GO:0046483; GO:1901360; GO:0071704; GO:0008150; GO:0006807 [GO:0008152]; GO:0008150 [GO:0016021]; GO:0031224; GO:0044425; GO:0005575; GO:0016020 [GO:0016740]; GO:000382…		VE03_03793		0	0	1.284	3.869	1.308	0.616	1.437	0.36	1.95	0.39	-0.7	0.52	0.811475	0.0951698	0.805983	0.715808	0.747854	12.79	19.22	56.13	356.55	33.51	172.9	145.3	142.6	55.3
FALSE	High	Master Protein	1040542367	dTDP-glucose 4,6-dehydratase [Pseudogymnoascus sp. 05NY08]	0	346.579	64	28	1211	4	422	47.4	6.24	3511.8	28	metabolic process		catalytic activity	Pf01073, Pf01370, Pf02719, Pf04321, Pf07993	[GO:0003824]; GO:0003674 [GO:0003854]; GO:0033764; GO:0016229; GO:0016616; GO:0016491; GO:0016614; GO:0003824; GO:0003674 [GO:0006694]; GO:0008202; GO:0008610; GO:1901362; GO:0006629; GO:1901360; GO:1901576; GO:0044238; GO:0071704; GO:0009058; GO:0008152; GO:0008150 [GO:0016021]; GO:0031224; GO:0044425; GO:0005575; GO:0016020 [GO:0016616]; GO:0016614; GO:0016491; GO:0003824; GO:0003674 [GO:005066…		VF21_02496		0	28	0.482	1.166	0.287	0.418	0.202	-1.05	0.22	-1.8	-1.26	-2.31	0.945161	0.798273	0.712693	0.544915	0.479689	20.55	0.83	21.76	67.01	37.73	119	205.3	21.4	35
FALSE	High	Master Protein	1069468697	O-acetylhomoserine (thiol)-lyase [Pseudogymnoascus verrucosus]	0	359.171	48	19	640	3	459	48.4	5.77	2052.44	19									0	19	0.257	1.747	0.252	0.429	2.224	-1.96	0.81	-1.99	-1.22	1.15	0.748071	0.505481	0.654956	0.554408	0.535126	29.57	28.51	17.71	122.5	72.61	208.8	44.5	30.2	117.2
FALSE	High	Master Protein	1040563671	hypothetical protein VE01_02364 [Pseudogymnoascus verrucosus]	0	601.444	90	25	3330	2	330	34.1	6.83	9929.51	25	metabolic process		catalytic activity	Pf00056, Pf02866	[GO:0003824]; GO:0003674 [GO:0005975]; GO:0044238; GO:0071704; GO:0008152; GO:0008150 [GO:0006099]; GO:0006101; GO:0009060; GO:0044238; GO:0072350; GO:0045333; GO:0008152; GO:0019752; GO:0015980; GO:0008150; GO:0043436; GO:0006091; GO:0055114; GO:0006082; GO:0044237; GO:0044281; GO:0071704; GO:0009987 [GO:0006108]; GO:0043648; GO:0019752; GO:0043436; GO:0006082; GO:0044237; GO:0044281; GO:0071704…	28835750	VE01_02364	VE01_02364	0	31	0.266	0.88	0.164	1.56	0.391	-1.91	-0.18	-2.61	0.64	-1.35	0.759227	0.957663	0.467749	0.940958	0.798671	35.36	7.71	62.76	146.38	66.66	103.8	129.7	63.4	36.1
FALSE	High	Master Protein	1040501521	heat shock protein SSB1 [Pseudogymnoascus sp. WSF 3629]	0	1547.93	62	48	9844	5	614	66.5	5.44	34005.7	48	cell communication;cell organization and biogenesis;metabolic process;regulation of biological process;response to stimulus;transport	cytosol	catalytic activity;nucleotide binding;protein binding	Pf00012, Pf02782, Pf06723	[GO:0000054]; GO:0033750; GO:0042254; GO:0051656; GO:0071428; GO:0008104; GO:0051640; GO:0022613; GO:0051234; GO:0071426; GO:0033036; GO:0051641; GO:0044085; GO:0051179; GO:0006405; GO:0006611; GO:0071166; GO:0071840; GO:0008150; GO:0050658; GO:0051168; GO:0006886; GO:0050657; GO:0051236; GO:0006913; GO:0015031; GO:0034613; GO:0046907; GO:0015931; GO:0006403; GO:0051169; GO:0015833; GO:0045184; G…		VE00_06895		0	2	0.167	0.517	0.273	100	0.345	-2.58	-0.95	-1.87	6.64	-1.53	0.589404	0.78916	0.692122	1.71608e-17	0.741293	35.69	64.14	29.47	0	147.75	229.9	528.9	31.8	13.7
FALSE	High	Master Protein	1040517415	40S ribosomal protein S18 [Pseudogymnoascus sp. 24MN13]	0	100.365	38	9	402	9	202	23	10.58	990.38	9	metabolic process	ribosome	RNA binding;structural molecule activity	Pf00416	[GO:0003676]; GO:0097159; GO:1901363; GO:0005488; GO:0003674 [GO:0003723]; GO:0003676; GO:0097159; GO:1901363; GO:0005488; GO:0003674 [GO:0003735]; GO:0005198; GO:0003674 [GO:0005622]; GO:0044464; GO:0005575; GO:0005623 [GO:0005840]; GO:0030529; GO:0043232; GO:0044444; GO:0044424; GO:1990904; GO:0043228; GO:0043229; GO:0005737; GO:0005622; GO:0044464; GO:0032991; GO:0043226; GO:0005575; GO:000562…		VE04_04257		0	0	1.268	0.508	0.726	0.961	0.726	0.34	-0.98	-0.46	-0.06	-0.46	0.815983	0.775553	0.992401	0.912661	1	11.5	24.37	38.36	146.83	15.27	257.2	42.6	96.9	123.3
FALSE	High	Master Protein	1040496401	60S ribosomal protein L11 [Pseudogymnoascus sp. WSF 3629]	0	47.357	40	8	630	8	172	19.8	10.17	1395.01	8	metabolic process	ribosome	structural molecule activity	Pf00281, Pf00673	[GO:0003735]; GO:0005198; GO:0003674 [GO:0005622]; GO:0044464; GO:0005575; GO:0005623 [GO:0005840]; GO:0030529; GO:0043232; GO:0044444; GO:0044424; GO:1990904; GO:0043228; GO:0043229; GO:0005737; GO:0005622; GO:0044464; GO:0032991; GO:0043226; GO:0005575; GO:0005623 [GO:0006412]; GO:0010467; GO:0034645; GO:0043043; GO:0044267; GO:0043170; GO:0009059; GO:0044249; GO:0044260; GO:0006518; GO:0043604…		VE00_10988		0	0	5.493	0.476	1.361	6.119	2.622	2.46	-1.07	0.44	2.61	1.39	0.277134	0.729035	0.78938	0.366252	0.458482	12.35	22.52	20.77	62.79	4.85	75.5	27	133.2	205.7
FALSE	High	Master Protein	1040554290	aminopeptidase 2 [Pseudogymnoascus sp. 03VT05]	0	825.594	56	53	3094	2	891	99.5	5.4	9049.96	53	metabolic process		catalytic activity;metal ion binding	Pf01433, Pf11838, Pf13485	[GO:0004177]; GO:0008238; GO:0070011; GO:0008233; GO:0016787; GO:0140096; GO:0003824; GO:0003674 [GO:0006508]; GO:0019538; GO:0043170; GO:0044238; GO:1901564; GO:0071704; GO:0008152; GO:0006807; GO:0008150 [GO:0008233]; GO:0016787; GO:0140096; GO:0003824; GO:0003674 [GO:0008237]; GO:0070011; GO:0008233; GO:0016787; GO:0140096; GO:0003824; GO:0003674 [GO:0008270]; GO:0046914; GO:0046872; GO:004316…		VE02_01484		0	58	2.391	1.317	1.436	0.484	0.248	1.26	0.4	0.52	-1.05	-2.01	0.590097	0.717319	0.772018	0.606561	0.581317	9.21	14.66	39.09	102.3	115.19	43.8	37.1	105.8	56.2
FALSE	High	Master Protein	1040517568	40S ribosomal protein S9 [Pseudogymnoascus sp. 24MN13]	0	43.99	48	8	187	8	192	22.2	10.21	380.43	8	metabolic process	ribosome	RNA binding;structural molecule activity	Pf00163, Pf01479	[GO:0003723]; GO:0003676; GO:0097159; GO:1901363; GO:0005488; GO:0003674 [GO:0003735]; GO:0005198; GO:0003674 [GO:0005622]; GO:0044464; GO:0005575; GO:0005623 [GO:0005840]; GO:0030529; GO:0043232; GO:0044444; GO:0044424; GO:1990904; GO:0043228; GO:0043229; GO:0005737; GO:0005622; GO:0044464; GO:0032991; GO:0043226; GO:0005575; GO:0005623 [GO:0006412]; GO:0010467; GO:0034645; GO:0043043; GO:004426…		VE04_02776		0	0	1.144	0.584	0.851	2.141	0.436	0.19	-0.78	-0.23	1.1	-1.2	0.851986	0.868057	0.956721	0.812229	0.851167	48.88	34.54	36.41	31.49	35.37	233.3	46.4	78.8	112.4
FALSE	High	Master Protein	1040530310	hypothetical protein VE03_03010 [Pseudogymnoascus sp. 23342-1-I1]	0	123.002	31	6	1621	5	294	31.5	6.64	3795.83	6	metabolic process		catalytic activity	Pf00106, Pf13561	[GO:0016021]; GO:0031224; GO:0044425; GO:0005575; GO:0016020 [GO:0016491]; GO:0003824; GO:0003674 [GO:0055114]; GO:0008152; GO:0008150		VE03_03010		0	0	0.846	0.276	0.162	0.371	0.394	-0.24	-1.86	-2.62	-1.43	-1.34	0.941663	0.342097	0.463878	0.494325	0.799985	7.62	85.13	56.25	39.42	69.64	73.2	36.6	21.9	243
FALSE	High	Master Protein	440637842	phosphoglycerate kinase [Pseudogymnoascus destructans 20631-21]	0	458.285	62	32	1937	1	417	44.4	6.47	5131.2	32	metabolic process		catalytic activity;nucleotide binding	Pf00162	[GO:0000166]; GO:0036094; GO:1901265; GO:0005488; GO:0097159; GO:1901363; GO:0003674 [GO:0004618]; GO:0016301; GO:0016774; GO:0016772; GO:0016740; GO:0003824; GO:0003674 [GO:0005524]; GO:0032559; GO:0035639; GO:0030554; GO:0032555; GO:0043168; GO:1901265; GO:0017076; GO:0032553; GO:0043167; GO:0097159; GO:1901363; GO:0000166; GO:0097367; GO:0005488; GO:0036094; GO:0003674 [GO:0006096]; GO:0006090…	24481263	GMDG_00384	GMDG_00384	0	9	0.227	0.611	0.187	2.056	0.143	-2.14	-0.71	-2.42	1.04	-2.8	0.701296	0.89215	0.522004	0.829573	0.334407	16.1	71.99	9.8	59.11	22.14	132	84.2	27.7	16.2
FALSE	High	Master Protein	1040533278	hypothetical protein VE03_00064 [Pseudogymnoascus sp. 23342-1-I1]	0	295.203	75	20	1385	6	277	30.5	8.75	3520.73	20		membrane		Pf01145	[GO:0016020]; GO:0005575 [GO:0016021]; GO:0031224; GO:0044425; GO:0005575; GO:0016020		VE03_00064		0	17	1.877	1.309	1.937	4.289	1.754	0.91	0.39	0.95	2.1	0.81	0.678584	0.722088	0.642316	0.505893	0.650324	5.3	7.7	6.96	76	76.97	138.6	172.3	182	60.7
FALSE	High	Master Protein	1040531120	NADH-ubiquinone oxidoreductase 78 kDa subunit, mitochondrial [Pseudogymnoascus sp. 23342-1-I1]	0	501.294	59	34	696	4	741	80.6	6.57	2099.72	34	metabolic process	membrane	catalytic activity	Pf00111, Pf00384, Pf09326, Pf10588, Pf13510	[GO:0008137]; GO:0050136; GO:0003954; GO:0016655; GO:0016651; GO:0016491; GO:0003824; GO:0003674 [GO:0009055]; GO:0016491; GO:0003824; GO:0003674 [GO:0016020]; GO:0005575 [GO:0016491]; GO:0003824; GO:0003674 [GO:0016651]; GO:0016491; GO:0003824; GO:0003674 [GO:0042773]; GO:0006119; GO:0022904; GO:0006091; GO:0016310; GO:0046034; GO:0022900; GO:0045333; GO:0044237; GO:0006796; GO:0009150; GO:00091…		VE03_01588		0	34	0.157	0.781	0.402	0.228	0.191	-2.67	-0.36	-1.32	-2.13	-2.39	0.565539	1	0.846742	0.312314	0.457018	8.45	21.84	15.25	119.4	73.3	162.9	334.2	31.9	39.7
FALSE	High	Master Protein	1040497549	inosine-5'-monophosphate dehydrogenase [Pseudogymnoascus sp. WSF 3629]	0	309.768	59	25	749	6	537	56.6	7.24	1966.14	25	metabolic process	cytoplasm	catalytic activity;metal ion binding;nucleotide binding	Pf00478, Pf00571	[GO:0000166]; GO:0036094; GO:1901265; GO:0005488; GO:0097159; GO:1901363; GO:0003674 [GO:0003824]; GO:0003674 [GO:0003938]; GO:0016616; GO:0016614; GO:0016491; GO:0003824; GO:0003674 [GO:0005737]; GO:0044424; GO:0005622; GO:0044464; GO:0005575; GO:0005623 [GO:0006164]; GO:0006163; GO:0009165; GO:0072522; GO:0009117; GO:0072521; GO:1901293; GO:0018130; GO:0019438; GO:0044271; GO:1901362; GO:190156…		VE00_10122		0	22	0.251	0.421	1.81	0.128	0.1	-2	-1.25	0.86	-2.96	-3.32	0.739097	0.645925	0.673929	0.15215	0.213407	3.3	67.12	12.76	40.7	64.37	144.2	129.6	15.5	124.3
FALSE	High	Master Protein	1040529276	hypothetical protein VE03_04321 [Pseudogymnoascus sp. 23342-1-I1]	0	276.513	54	24	2034	6	411	45.8	5.43	5179.14	24	metabolic process		catalytic activity	Pf01232, Pf08125	[GO:0003824]; GO:0003674 [GO:0008152]; GO:0008150 [GO:0008926]; GO:0016616; GO:0016614; GO:0016491; GO:0003824; GO:0003674 [GO:0016021]; GO:0031224; GO:0044425; GO:0005575; GO:0016020 [GO:0016491]; GO:0003824; GO:0003674 [GO:0019594]; GO:0006059; GO:0019400; GO:0019751; GO:0044262; GO:0006066; GO:0005975; GO:0044237; GO:0044281; GO:1901615; GO:0044238; GO:0071704; GO:0008152; GO:0009987; GO:00081…		VE03_04321		0	20	0.126	0.513	0.156	0.535	0.426	-2.99	-0.96	-2.68	-0.9	-1.23	0.475699	0.783631	0.445424	0.651704	0.838497	6.96	42.06	26.47	13.2	60.63	50.8	377.7	25.4	19.9
FALSE	High	Master Protein	1069465551	guanine nucleotide-binding protein subunit beta-like protein [Pseudogymnoascus verrucosus]	0	360.438	66	20	1667	3	316	35	7.03	4679.48	20									0	23	1.483	0.414	0.207	0.24	0.573	0.57	-1.27	-2.27	-2.06	-0.8	0.763048	0.632617	0.566677	0.329894	0.952123	9.27	38.57	57.04	90.91	47.97	71.3	35.6	28.1	107.6
FALSE	High	Master Protein	440640816	60S ribosomal protein L10-A [Pseudogymnoascus destructans 20631-21]	0	113.216	65	16	239	16	221	25.2	10.35	393.9	16	metabolic process	ribosome	structural molecule activity	Pf00252	[GO:0003735]; GO:0005198; GO:0003674 [GO:0005622]; GO:0044464; GO:0005575; GO:0005623 [GO:0005840]; GO:0030529; GO:0043232; GO:0044444; GO:0044424; GO:1990904; GO:0043228; GO:0043229; GO:0005737; GO:0005622; GO:0044464; GO:0032991; GO:0043226; GO:0005575; GO:0005623 [GO:0006412]; GO:0010467; GO:0034645; GO:0043043; GO:0044267; GO:0043170; GO:0009059; GO:0044249; GO:0044260; GO:0006518; GO:0043604…	24485872	GMDG_04993	GMDG_04993	0	0	1.686	0.932	1.161	0.901	1.827	0.75	-0.1	0.22	-0.15	0.87	0.716982	0.93056	0.853851	0.886568	0.629134	39.57	22.79	29.49	44.49	11.88	135.5	91.5	203.4	189.6
FALSE	High	Master Protein	1040529999	60S ribosomal protein [Pseudogymnoascus sp. 23342-1-I1]	0	116.587	57	6	511	6	109	11.8	9.95	1347.88	6	metabolic process	ribosome	structural molecule activity	Pf01248	[GO:0003735]; GO:0005198; GO:0003674 [GO:0005622]; GO:0044464; GO:0005575; GO:0005623 [GO:0005840]; GO:0030529; GO:0043232; GO:0044444; GO:0044424; GO:1990904; GO:0043228; GO:0043229; GO:0005737; GO:0005622; GO:0044464; GO:0032991; GO:0043226; GO:0005575; GO:0005623 [GO:0006412]; GO:0010467; GO:0034645; GO:0043043; GO:0044267; GO:0043170; GO:0009059; GO:0044249; GO:0044260; GO:0006518; GO:0043604…		VE03_04420		0	0	1.213	0.444	1.054	11.222	1.179	0.28	-1.17	0.08	3.49	0.24	0.831728	0.687097	0.889274	0.180171	0.838526	84.79	21.75	5.44	652.28	60.17	169.8	28.4	48.5	198.6
FALSE	High	Master Protein	1040529192	isocitrate dehydrogenase, NAD-dependent [Pseudogymnoascus sp. 23342-1-I1]	0	270.006	59	22	581	1	385	41.5	7.75	1443.55	22	metabolic process	mitochondrion	catalytic activity;metal ion binding;nucleotide binding	Pf00180	[GO:0000287]; GO:0046872; GO:0043169; GO:0043167; GO:0005488; GO:0003674 [GO:0004449]; GO:0004448; GO:0016616; GO:0016614; GO:0016491; GO:0003824; GO:0003674 [GO:0005739]; GO:0043231; GO:0044444; GO:0043227; GO:0043229; GO:0005737; GO:0044424; GO:0043226; GO:0005622; GO:0044464; GO:0005575; GO:0005623 [GO:0006099]; GO:0006101; GO:0009060; GO:0044238; GO:0072350; GO:0045333; GO:0008152; GO:0019752…		VE03_04365		0	23	0.368	0.462	0.282	1.163	0.601	-1.44	-1.11	-1.83	0.22	-0.73	0.868309	0.714827	0.706407	0.974267	0.969898	76.93	11.84	53.7	53.75	63.1	129.9	34.3	610.5	28.2
FALSE	High	Master Protein	1040534667	tubulin alpha-B chain [Pseudogymnoascus sp. 05NY08]	0	562.157	64	25	1605	24	449	50.1	5.14	5323.52	25	cell organization and biogenesis		catalytic activity;nucleotide binding;structural molecule activity	Pf00091, Pf03953	[GO:0000166]; GO:0036094; GO:1901265; GO:0005488; GO:0097159; GO:1901363; GO:0003674 [GO:0003924]; GO:0017111; GO:0016462; GO:0016818; GO:0016817; GO:0016787; GO:0003824; GO:0003674 [GO:0005200]; GO:0005198; GO:0003674 [GO:0005525]; GO:0032550; GO:0032561; GO:0035639; GO:0001883; GO:0032549; GO:0019001; GO:0032555; GO:0043168; GO:1901265; GO:0001882; GO:0017076; GO:0032553; GO:0043167; GO:0097159…		VF21_09612		0	1	0.492	0.537	0.63	0.632	0.48	-1.02	-0.9	-0.67	-0.66	-1.06	0.948409	0.81335	0.985913	0.72649	0.89131	4.97	19.47	20.91	0.95	55.14	105.7	107.4	55.4	112.1
FALSE	High	Master Protein	1040510730	hypothetical protein VE04_07723 [Pseudogymnoascus sp. 24MN13]	0	449.519	70	27	1218	27	383	43.3	5.27	3587.29	27			nucleotide binding	Pf00350, Pf00735, Pf01926	[GO:0000166]; GO:0036094; GO:1901265; GO:0005488; GO:0097159; GO:1901363; GO:0003674 [GO:0005525]; GO:0032550; GO:0032561; GO:0035639; GO:0001883; GO:0032549; GO:0019001; GO:0032555; GO:0043168; GO:1901265; GO:0001882; GO:0017076; GO:0032553; GO:0043167; GO:0097159; GO:1901363; GO:0036094; GO:0097367; GO:0000166; GO:0005488; GO:0003674		VE04_07723		0	0	0.07	0.722	0.193	0.746	0.646	-3.84	-0.47	-2.37	-0.42	-0.63	0.267745	0.970467	0.536148	0.80224	0.991814	32.37	40.23	41.55	23.44	50.34	106.5	247.5	15.1	21.8
FALSE	High	Master Protein	1040537206	40S ribosomal protein S4 [Pseudogymnoascus sp. 05NY08]	0	105.84	40	10	333	10	261	29.4	10.21	806.64	10	metabolic process	ribosome	RNA binding;structural molecule activity	Pf00900, Pf01479, Pf08071	[GO:0003723]; GO:0003676; GO:0097159; GO:1901363; GO:0005488; GO:0003674 [GO:0003735]; GO:0005198; GO:0003674 [GO:0005622]; GO:0044464; GO:0005575; GO:0005623 [GO:0005840]; GO:0030529; GO:0043232; GO:0044444; GO:0044424; GO:1990904; GO:0043228; GO:0043229; GO:0005737; GO:0005622; GO:0044464; GO:0032991; GO:0043226; GO:0005575; GO:0005623 [GO:0006412]; GO:0010467; GO:0034645; GO:0043043; GO:004426…		VF21_07165		0	0	0.654	0.318	0.473	0.07	0.194	-0.61	-1.65	-1.08	-3.84	-2.36	0.993032	0.436509	0.904065	0.0583058	0.463196	37.91	18.89	31.47	5.4	40.93	156.3	44.2	49.1	142.6
FALSE	High	Master Protein	1040536251	hypothetical protein VF21_08614 [Pseudogymnoascus sp. 05NY08]	0	326.539	50	31	730	3	711	79.1	5.15	1762.33	31	cell organization and biogenesis	cytosol;nucleus	nucleotide binding	Pf00012, Pf06723	[GO:0000166]; GO:0036094; GO:1901265; GO:0005488; GO:0097159; GO:1901363; GO:0003674 [GO:0000902]; GO:0032989; GO:0009653; GO:0016043; GO:0048869; GO:0032502; GO:0048856; GO:0009987; GO:0071840; GO:0008150 [GO:0005524]; GO:0032559; GO:0035639; GO:0030554; GO:0032555; GO:0043168; GO:1901265; GO:0017076; GO:0032553; GO:0043167; GO:0097159; GO:1901363; GO:0000166; GO:0097367; GO:0005488; GO:0036094;…		VF21_08614		0	28	0.503	1.05	0.406	4.158	0.49	-0.99	0.07	-1.3	2.06	-1.03	0.950302	0.867834	0.85134	0.518587	0.901874	2.23	10.89	9.23	110.37	83.44	139.9	234.3	57.7	53.2
FALSE	High	Master Protein	1026906500	GTP-binding nuclear protein gsp1/Ran [Pseudogymnoascus destructans]	0	133.91	54	11	512	11	217	24.3	7.02	1371.45	11	regulation of biological process;response to stimulus;transport	nucleus	catalytic activity;nucleotide binding	Pf00025, Pf00071, Pf04670, Pf08477	[GO:0000166]; GO:0036094; GO:1901265; GO:0005488; GO:0097159; GO:1901363; GO:0003674 [GO:0003924]; GO:0017111; GO:0016462; GO:0016818; GO:0016817; GO:0016787; GO:0003824; GO:0003674 [GO:0005525]; GO:0032550; GO:0032561; GO:0035639; GO:0001883; GO:0032549; GO:0019001; GO:0032555; GO:0043168; GO:1901265; GO:0001882; GO:0017076; GO:0032553; GO:0043167; GO:0097159; GO:1901363; GO:0036094; GO:0097367;…		VC83_05088		0	0	0.791	1.26	0.279	6.323	0.406	-0.34	0.33	-1.84	2.66	-1.3	0.950302	0.74549	0.703118	0.355204	0.815472	15.23	10.28	30.07	120.72	26.44	133.9	185.5	63	50.6
FALSE	High	Master Protein	1040529066	hypothetical protein VE03_05085 [Pseudogymnoascus sp. 23342-1-I1]	0	478.796	66	28	813	28	441	50.4	6.71	2235.5	28		Golgi	nucleotide binding	Pf00735, Pf01926, Pf11068, Pf12846, Pf15070	[GO:0000166]; GO:0036094; GO:1901265; GO:0005488; GO:0097159; GO:1901363; GO:0003674 [GO:0005525]; GO:0032550; GO:0032561; GO:0035639; GO:0001883; GO:0032549; GO:0019001; GO:0032555; GO:0043168; GO:1901265; GO:0001882; GO:0017076; GO:0032553; GO:0043167; GO:0097159; GO:1901363; GO:0036094; GO:0097367; GO:0000166; GO:0005488; GO:0003674 [GO:0005794]; GO:0012505; GO:0043231; GO:0044444; GO:0044464;…		VE03_05085		0	0	0.064	0.348	0.082	0.262	0.414	-3.96	-1.52	-3.61	-1.93	-1.27	0.243401	0.499845	0.214581	0.360632	0.823325	9.59	21.85	3.83	124.53	13.66	164.1	293.1	11.1	46.3
FALSE	High	Master Protein	1352888288	ribosomal 40S subunit protein S27A [Pseudogymnoascus verrucosus]	0	176.085	59	13	2696	13	156	17.9	9.73	6928.98	13									0	0	0.583	1.394	0.414	0.279	0.423	-0.78	0.48	-1.27	-1.84	-1.24	0.983601	0.67889	0.856716	0.381981	0.834428	42.02	31.67	16.17	77.04	30.66	47.1	66	44.6	23.4
FALSE	High	Master Protein	1040560461	hypothetical protein VE01_06128 [Pseudogymnoascus verrucosus]	0	188.678	43	14	551	14	384	44.2	8.73	1589.75	14			nucleotide binding	Pf00735, Pf01926	[GO:0000166]; GO:0036094; GO:1901265; GO:0005488; GO:0097159; GO:1901363; GO:0003674 [GO:0005525]; GO:0032550; GO:0032561; GO:0035639; GO:0001883; GO:0032549; GO:0019001; GO:0032555; GO:0043168; GO:1901265; GO:0001882; GO:0017076; GO:0032553; GO:0043167; GO:0097159; GO:1901363; GO:0036094; GO:0097367; GO:0000166; GO:0005488; GO:0003674	28839514	VE01_06128	VE01_06128	0	0	0.48	1.067	0.323	0.871	0.495	-1.06	0.09	-1.63	-0.2	-1.01	0.943986	0.856358	0.763417	0.872543	0.906487	99.46	0.92	8.19	6.76	60.35	191.3	102.2	146.4	36.9
FALSE	High	Master Protein	1040541287	40S ribosomal protein S27 [Pseudogymnoascus sp. 05NY08]	0	8.41	27	3	355	3	82	8.8	9.26	488.58	3	metabolic process	ribosome	metal ion binding;structural molecule activity	Pf01667	[GO:0003735]; GO:0005198; GO:0003674 [GO:0005622]; GO:0044464; GO:0005575; GO:0005623 [GO:0005840]; GO:0030529; GO:0043232; GO:0044444; GO:0044424; GO:1990904; GO:0043228; GO:0043229; GO:0005737; GO:0005622; GO:0044464; GO:0032991; GO:0043226; GO:0005575; GO:0005623 [GO:0006412]; GO:0010467; GO:0034645; GO:0043043; GO:0044267; GO:0043170; GO:0009059; GO:0044249; GO:0044260; GO:0006518; GO:0043604…		VF21_03834		0	0	3.704	1.256	2.93	2.19	0.948	1.89	0.33	1.55	1.13	-0.08	0.413626	0.747781	0.464475	0.80224	0.931157	92.99	4.57	55.02	18.2	41.02	253.7	101.6	131.3	179.2
FALSE	High	Master Protein	1040528747	hypothetical protein VE03_03290 [Pseudogymnoascus sp. 23342-1-I1]	0	55.262	11	6	2349	6	487	47.1	4.46	5934.54	6	metabolic process		catalytic activity	Pf00332	[GO:0004553]; GO:0016798; GO:0016787; GO:0003824; GO:0003674 [GO:0005975]; GO:0044238; GO:0071704; GO:0008152; GO:0008150 [GO:0016021]; GO:0031224; GO:0044425; GO:0005575; GO:0016020 [GO:0016787]; GO:0003824; GO:0003674		VE03_03290		0	0	16.757	4.277	8.217	3.325	1.143	4.07	2.1	3.04	1.73	0.19	0.0579484	0.0720085	0.129424	0.612471	0.854302	2.7	9.14	28.39	23.58	88.83	19.9	21.9	319.1	77.2
FALSE	High	Master Protein	1040530740	hypothetical protein VE03_03497 [Pseudogymnoascus sp. 23342-1-I1]	0	380.447	51	26	763	13	572	60.8	5.26	2603.47	26	cell organization and biogenesis		nucleotide binding	Pf00012, Pf06723	[GO:0000166]; GO:0036094; GO:1901265; GO:0005488; GO:0097159; GO:1901363; GO:0003674 [GO:0000902]; GO:0032989; GO:0009653; GO:0016043; GO:0048869; GO:0032502; GO:0048856; GO:0009987; GO:0071840; GO:0008150 [GO:0005524]; GO:0032559; GO:0035639; GO:0030554; GO:0032555; GO:0043168; GO:1901265; GO:0017076; GO:0032553; GO:0043167; GO:0097159; GO:1901363; GO:0000166; GO:0097367; GO:0005488; GO:0036094;…		VE03_03497		0	13	0.318	1.358	0.606	0.651	0.261	-1.65	0.44	-0.72	-0.62	-1.94	0.818621	0.699182	0.97317	0.740503	0.606633	37.79	43.75	32.42	4.67	37.91	161.8	285.4	122.4	30.9
FALSE	High	Master Protein	1040544279	hypothetical protein VF21_00519 [Pseudogymnoascus sp. 05NY08]	0	31.793	30	6	17	1	206	22.7	4.93	36.4	6	metabolic process	mitochondrion	catalytic activity	Pf00293	[GO:0005739]; GO:0043231; GO:0044444; GO:0043227; GO:0043229; GO:0005737; GO:0044424; GO:0043226; GO:0005622; GO:0044464; GO:0005575; GO:0005623 [GO:0016787]; GO:0003824; GO:0003674 [GO:0019693]; GO:0006796; GO:0019637; GO:1901135; GO:0006793; GO:0071704; GO:0044237; GO:0008152; GO:0009987; GO:0008150 [GO:0047631]; GO:0016462; GO:0016818; GO:0016817; GO:0016787; GO:0003824; GO:0003674		VF21_00519		0	5	0.064	0.469	0.01	100	100	-3.95	-1.09	-6.64	6.64	6.64	0.243924	0.711129	2.40822e-17	1.71608e-17	2.06409e-17	55.62	28.15	0	0	0	477.7	53.6	3.5	7.5
FALSE	High	Master Protein	1040557179	60S ribosomal protein L10a [Pseudogymnoascus verrucosus]	0	163.122	47	11	938	11	218	24.2	9.83	2472.87	11	metabolic process	ribosome	RNA binding;structural molecule activity	Pf00687	[GO:0003723]; GO:0003676; GO:0097159; GO:1901363; GO:0005488; GO:0003674 [GO:0003735]; GO:0005198; GO:0003674 [GO:0005840]; GO:0030529; GO:0043232; GO:0044444; GO:0044424; GO:1990904; GO:0043228; GO:0043229; GO:0005737; GO:0005622; GO:0044464; GO:0032991; GO:0043226; GO:0005575; GO:0005623 [GO:0006412]; GO:0010467; GO:0034645; GO:0043043; GO:0044267; GO:0043170; GO:0009059; GO:0044249; GO:0044260…	28843224	VE01_09838	VE01_09838	0	0	2.553	0.428	0.617	0.569	0.68	1.35	-1.22	-0.7	-0.81	-0.56	0.564479	0.657894	0.978692	0.678279	1	29.57	51.47	70.17	46.29	121.54	97.7	35.3	173.8	241.3
FALSE	High	Master Protein	1069472883	pyruvate dehydrogenase E1 component subunit alpha [Pseudogymnoascus verrucosus]	0	467.044	61	30	952	1	410	45.3	7.58	2344.97	30									0	34	0.266	0.612	0.461	1.625	0.245	-1.91	-0.71	-1.12	0.7	-2.03	0.75878	0.894019	0.894238	0.929017	0.575645	43.35	65.22	19.82	25.04	109.49	100.9	263.2	43.5	99.6
FALSE	High	Master Protein	1069462575	small subunit ribosomal protein S12e [Pseudogymnoascus verrucosus]	0	176.666	59	11	596	11	148	16.4	4.94	1323.65	11									0	0	0.184	0.253	0.46	1.577	0.398	-2.44	-1.98	-1.12	0.66	-1.33	0.628344	0.290294	0.893605	0.938061	0.805321	30.56	7.72	17.47	95.58	38.17	236.8	96.6	45.1	55.1
FALSE	High	Master Protein	1040548810	succinyl-CoA ligase subunit beta, mitochondrial [Pseudogymnoascus sp. 03VT05]	0	313.663	51	20	400	4	445	47.9	5.48	970.43	20	metabolic process	mitochondrion	catalytic activity;metal ion binding;nucleotide binding	Pf00549, Pf08442	[GO:0000166]; GO:0036094; GO:1901265; GO:0005488; GO:0097159; GO:1901363; GO:0003674 [GO:0000287]; GO:0046872; GO:0043169; GO:0043167; GO:0005488; GO:0003674 [GO:0003824]; GO:0003674 [GO:0004775]; GO:0004774; GO:0016405; GO:0016878; GO:0016877; GO:0016874; GO:0003824; GO:0003674 [GO:0005524]; GO:0032559; GO:0035639; GO:0030554; GO:0032555; GO:0043168; GO:1901265; GO:0017076; GO:0032553; GO:004316…		VE02_06756		0	20	0.094	0.616	0.495	0.669	0.263	-3.41	-0.7	-1.02	-0.58	-1.93	0.361052	0.897705	0.91925	0.754882	0.609656	30.5	12.14	50.51	30.82	52.65	191.6	194.4	32.5	29.3
FALSE	High	Master Protein	1040542063	hypothetical protein VF21_01051 [Pseudogymnoascus sp. 05NY08]	0	276.443	55	18	733	2	327	34.3	8.32	2052.53	18	metabolic process	mitochondrion	catalytic activity;nucleotide binding	Pf00549, Pf02629, Pf13607	[GO:0000166]; GO:0036094; GO:1901265; GO:0005488; GO:0097159; GO:1901363; GO:0003674 [GO:0003824]; GO:0003674 [GO:0004775]; GO:0004774; GO:0016405; GO:0016878; GO:0016877; GO:0016874; GO:0003824; GO:0003674 [GO:0005739]; GO:0043231; GO:0044444; GO:0043227; GO:0043229; GO:0005737; GO:0044424; GO:0043226; GO:0005622; GO:0044464; GO:0005575; GO:0005623 [GO:0006099]; GO:0006101; GO:0009060; GO:004423…		VF21_01051		0	18	0.319	0.774	0.588	7.089	0.658	-1.65	-0.37	-0.77	2.83	-0.6	0.818875	0.998447	0.967074	0.315178	0.999075	4.97	5.66	67.64	45.91	79.74	90.5	273	63.7	63.1
FALSE	High	Master Protein	440638008	hypothetical protein GMDG_02786 [Pseudogymnoascus destructans 20631-21]	0	257.496	31	23	320	23	805	86.6	5.5	673.15	23		cytoplasm	RNA binding	Pf00076, Pf00658, Pf13893, Pf14259	[GO:0003676]; GO:0097159; GO:1901363; GO:0005488; GO:0003674 [GO:0003723]; GO:0003676; GO:0097159; GO:1901363; GO:0005488; GO:0003674 [GO:0005737]; GO:0044424; GO:0005622; GO:0044464; GO:0005575; GO:0005623	24483665	GMDG_02786	GMDG_02786	0	0	0.174	0.851	0.534	54.095	1.059	-2.52	-0.23	-0.9	5.76	0.08	0.604463	0.967948	0.941723	0.0114079	0.887125	16.57	40.63	57.8	52.31	29.86	90.5	238.7	164.7	9.9
FALSE	High	Master Protein	1040563295	isocitrate dehydrogenase (NAD(+)) idh1 [Pseudogymnoascus verrucosus]	0	147.254	45	14	396	3	381	41.5	9.04	929.21	14	metabolic process	mitochondrion	catalytic activity;metal ion binding;nucleotide binding	Pf00180	[GO:0000287]; GO:0046872; GO:0043169; GO:0043167; GO:0005488; GO:0003674 [GO:0004449]; GO:0004448; GO:0016616; GO:0016614; GO:0016491; GO:0003824; GO:0003674 [GO:0005739]; GO:0043231; GO:0044444; GO:0043227; GO:0043229; GO:0005737; GO:0044424; GO:0043226; GO:0005622; GO:0044464; GO:0005575; GO:0005623 [GO:0006099]; GO:0006101; GO:0009060; GO:0044238; GO:0072350; GO:0045333; GO:0008152; GO:0019752…	28836791	VE01_03405	VE01_03405	0	13	0.585	0.56	0.696	2.475	0.432	-0.77	-0.84	-0.52	1.31	-1.21	0.983707	0.839602	0.998349	0.747568	0.847012	9.54	25.55	5.1	94.05	18.13	161.3	104.5	94.5	97
FALSE	High	Master Protein	1040525559	protein transporter sec-23 [Pseudogymnoascus sp. 23342-1-I1]	0	198.459	24	20	620	20	955	106.6	7.78	1393.2	20	metabolic process;transport	cytoplasm;ribosome	metal ion binding;structural molecule activity	Pf00237, Pf00626, Pf04810, Pf04811, Pf04815, Pf08033	[GO:0003735]; GO:0005198; GO:0003674 [GO:0005622]; GO:0044464; GO:0005575; GO:0005623 [GO:0005737]; GO:0044424; GO:0005622; GO:0044464; GO:0005575; GO:0005623 [GO:0005840]; GO:0030529; GO:0043232; GO:0044444; GO:0044424; GO:1990904; GO:0043228; GO:0043229; GO:0005737; GO:0005622; GO:0044464; GO:0032991; GO:0043226; GO:0005575; GO:0005623 [GO:0006412]; GO:0010467; GO:0034645; GO:0043043; GO:004426…		VE03_07478		0	0	1.873	1.587	1.158	4.843	0.83	0.91	0.67	0.21	2.28	-0.27	0.678584	0.580146	0.854474	0.456114	0.972657	15.23	6.66	81.36	69.94	92.46	160.6	48.9	141	215.9
FALSE	High	Master Protein	1370883811	3-isopropylmalate dehydrogenase [Pseudogymnoascus destructans]	0	192.711	37	15	533	3	368	39	5.82	1402.3	15									0	15	1.472	0.644	1.395	2.678	0.615	0.56	-0.63	0.48	1.42	-0.7	0.765671	0.918563	0.780258	0.710615	0.979561	8.97	31.03	9.71	113.12	72.7	168.7	106.8	50.5	81.9
FALSE	High	Master Protein	1040530614	hypothetical protein VE03_03848 [Pseudogymnoascus sp. 23342-1-I1]	0	410.691	35	24	1679	8	517	55.6	4.51	4948.11	24	cellular homeostasis;regulation of biological process	endoplasmic reticulum	catalytic activity;metal ion binding	Pf00085, Pf01216, Pf13098, Pf13848, Pf13905	[GO:0003756]; GO:0016864; GO:0140096; GO:0016860; GO:0003824; GO:0016853; GO:0003674 [GO:0005509]; GO:0046872; GO:0043169; GO:0043167; GO:0005488; GO:0003674 [GO:0005783]; GO:0012505; GO:0043231; GO:0044444; GO:0044464; GO:0043227; GO:0043229; GO:0005737; GO:0044424; GO:0005575; GO:0005623; GO:0043226; GO:0005622 [GO:0016021]; GO:0031224; GO:0044425; GO:0005575; GO:0016020 [GO:0016853]; GO:000382…		VE03_03848		0	19	0.744	0.352	0.698	3.111	1.181	-0.43	-1.51	-0.52	1.64	0.24	0.965672	0.507658	0.998349	0.642869	0.837978	29.54	9.24	22.1	74.55	138.17	82.6	103.3	68.3	62.7
FALSE	High	Master Protein	1040526072	eukaryotic translation initiation factor 3 subunit I [Pseudogymnoascus sp. 23342-1-I1]	0	54.479	23	7	77	7	338	37.5	5.81	179.73	7	cell organization and biogenesis;metabolic process;regulation of biological process	cytoplasm	protein binding;RNA binding	Pf00400	[GO:0001731]; GO:0002183; GO:0022618; GO:0002181; GO:0006413; GO:0022613; GO:0034622; GO:0071826; GO:0006412; GO:0044237; GO:0044085; GO:0065003; GO:0043933; GO:0010467; GO:0034645; GO:0043043; GO:0044267; GO:0008152; GO:0009987; GO:0071840; GO:0022607; GO:0016043; GO:0043170; GO:0009059; GO:0044249; GO:0044260; GO:0006518; GO:0043604; GO:1901566; GO:0019538; GO:0008150; GO:0071704; GO:1901576; G…		VE03_07804		0	0	0.088	1.109	1.476	2.042	0.967	-3.5	0.15	0.56	1.03	-0.05	0.339148	0.830687	0.763389	0.832737	0.92484	28.68	44.32	109.91	94.44	140.54	403.4	93	162.2	12.4
FALSE	High	Master Protein	1069463025	hypothetical protein VE01_00955 [Pseudogymnoascus verrucosus]	0	205.579	53	16	445	16	328	34.3	10.18	1370.77	16									0	0	0.983	0.14	1.168	3.92	0.367	-0.02	-2.83	0.22	1.97	-1.45	0.90492	0.0676068	0.852664	0.543917	0.76755	106.44	21.35	0.69	130.19	137.7	270.2	151.2	107.6	85.7
FALSE	High	Master Protein	1040504829	hypothetical protein VE00_01771 [Pseudogymnoascus sp. WSF 3629]	0	245.526	44	21	1061	2	392	44	10.18	2790.19	21	metabolic process	ribosome	structural molecule activity	Pf00297	[GO:0003735]; GO:0005198; GO:0003674 [GO:0005622]; GO:0044464; GO:0005575; GO:0005623 [GO:0005840]; GO:0030529; GO:0043232; GO:0044444; GO:0044424; GO:1990904; GO:0043228; GO:0043229; GO:0005737; GO:0005622; GO:0044464; GO:0032991; GO:0043226; GO:0005575; GO:0005623 [GO:0006412]; GO:0010467; GO:0034645; GO:0043043; GO:0044267; GO:0043170; GO:0009059; GO:0044249; GO:0044260; GO:0006518; GO:0043604…		VE00_01771		0	0	3.515	2.462	4.7	1.204	31.227	1.81	1.3	2.23	0.27	4.96	0.433504	0.282016	0.279096	0.979886	0.00587001	55.5	77.66	56.15	10.62	77.23	173	45.5	218	153.2
FALSE	High	Master Protein	1040541410	40S ribosomal protein S28 [Pseudogymnoascus sp. 05NY08]	0	97.649	75	7	256	7	68	7.7	10.36	713.7	7	metabolic process	ribosome	structural molecule activity	Pf01200	[GO:0003735]; GO:0005198; GO:0003674 [GO:0005622]; GO:0044464; GO:0005575; GO:0005623 [GO:0005840]; GO:0030529; GO:0043232; GO:0044444; GO:0044424; GO:1990904; GO:0043228; GO:0043229; GO:0005737; GO:0005622; GO:0044464; GO:0032991; GO:0043226; GO:0005575; GO:0005623 [GO:0006412]; GO:0010467; GO:0034645; GO:0043043; GO:0044267; GO:0043170; GO:0009059; GO:0044249; GO:0044260; GO:0006518; GO:0043604…		VF21_03225		0	0	0.219	0.694	0.842	0.726	0.424	-2.19	-0.53	-0.25	-0.46	-1.24	0.687448	0.957663	0.959204	0.79083	0.835543	31.33	4.96	39.57	11.82	25.01	299.3	253.3	39.2	23.6
FALSE	High	Master Protein	1040518813	60S ribosomal protein L15 [Pseudogymnoascus sp. 24MN13]	0	139.09	51	14	744	14	203	23.8	11.47	1807.42	14	metabolic process	ribosome	structural molecule activity	Pf00827	[GO:0003735]; GO:0005198; GO:0003674 [GO:0005622]; GO:0044464; GO:0005575; GO:0005623 [GO:0005840]; GO:0030529; GO:0043232; GO:0044444; GO:0044424; GO:1990904; GO:0043228; GO:0043229; GO:0005737; GO:0005622; GO:0044464; GO:0032991; GO:0043226; GO:0005575; GO:0005623 [GO:0006412]; GO:0010467; GO:0034645; GO:0043043; GO:0044267; GO:0043170; GO:0009059; GO:0044249; GO:0044260; GO:0006518; GO:0043604…		VE04_01519		0	0	3.499	0.814	1.263	8.675	1.227	1.81	-0.3	0.34	3.12	0.3	0.435296	0.988092	0.818394	0.248246	0.81947	1.7	9.48	32.45	50.46	8.99	100.6	40.3	144.8	388.3
FALSE	High	Master Protein	1370890354	hypothetical protein VC83_08531 [Pseudogymnoascus destructans]	0	49.028	11	3	701	3	285	26	5.85	1750.16	3									0	0	13.636	8.161	10.356	100	20.538	3.77	3.03	3.37	6.64	4.36	0.0813744	0.00740065	0.0883954	1.71608e-17	0.0162173	6.23	17.22	49.42	0	84	125.1	1.7	612	143.1
FALSE	High	Master Protein	1026906053	erg10, acetyl-CoA C-acetyltransferase [Pseudogymnoascus destructans]	0	459.861	79	21	929	5	399	41.2	6.8	3223.93	21	metabolic process		catalytic activity	Pf00108, Pf00109, Pf02803	[GO:0003824]; GO:0003674 [GO:0008152]; GO:0008150 [GO:0016740]; GO:0003824; GO:0003674 [GO:0016746]; GO:0016740; GO:0003824; GO:0003674 [GO:0016747]; GO:0016746; GO:0016740; GO:0003824; GO:0003674		VC83_06373		0	26	0.154	0.251	0.324	100	0.78	-2.7	-1.99	-1.62	6.64	-0.36	0.557665	0.286846	0.766138	1.71608e-17	0.991814	27	49.52	62.35	0	69.75	110.3	159.4	10	36.7
FALSE	High	Master Protein	1026904871	acetyl-coenzyme-A carboxylase [Pseudogymnoascus destructans]	0	559.659	31	51	466	4	2292	254.9	6.48	1133.74	51	metabolic process		catalytic activity;metal ion binding;nucleotide binding	Pf00289, Pf00364, Pf01039, Pf02655, Pf02785, Pf02786, Pf08326, Pf13535, Pf15632	[GO:0000166]; GO:0036094; GO:1901265; GO:0005488; GO:0097159; GO:1901363; GO:0003674 [GO:0003824]; GO:0003674 [GO:0003989]; GO:0016421; GO:0016885; GO:0016874; GO:0003824; GO:0003674 [GO:0004075]; GO:0016879; GO:0016874; GO:0003824; GO:0003674 [GO:0005524]; GO:0032559; GO:0035639; GO:0030554; GO:0032555; GO:0043168; GO:1901265; GO:0017076; GO:0032553; GO:0043167; GO:0097159; GO:1901363; GO:000016…		VC83_05812		0	53	2.206	2.665	0.873	0.724	0.772	1.14	1.41	-0.2	-0.47	-0.37	0.6229	0.236398	0.94951	0.789714	0.994729	42.86	84.7	15.91	114.17	61.12	160.9	146.7	31.8	38.5
FALSE	High	Master Protein	1040532345	hydroxymethylglutaryl-CoA synthase [Pseudogymnoascus sp. 23342-1-I1]	0	111.289	24	9	199	4	459	49.8	6.23	470.39	9	metabolic process	cytosol;nucleus	catalytic activity	Pf01154, Pf08540	[GO:0003824]; GO:0003674 [GO:0004421]; GO:0046912; GO:0016746; GO:0016740; GO:0003824; GO:0003674 [GO:0005634]; GO:0043231; GO:0043227; GO:0043229; GO:0043226; GO:0044424; GO:0005575; GO:0005622; GO:0044464; GO:0005623 [GO:0005829]; GO:0044444; GO:0005737; GO:0044424; GO:0005622; GO:0044464; GO:0005575; GO:0005623 [GO:0006084]; GO:0006637; GO:0006732; GO:0006793; GO:0035383; GO:0051186; GO:004423…		VE03_01047		0	6	0.124	0.245	0.088	0.225	0.106	-3.01	-2.03	-3.51	-2.15	-3.23	0.469993	0.272874	0.233442	0.307898	0.231012	38.6	17.59	117.21	147.93	25.61	237.5	66	9.6	21.6
FALSE	High	Master Protein	1040531100	plasma membrane ATPase [Pseudogymnoascus sp. 23342-1-I1]	0	663.226	41	39	2735	2	931	100.8	5.15	7418.88	39	metabolic process;transport	membrane	catalytic activity;metal ion binding;nucleotide binding;transporter activity	Pf00122, Pf00690, Pf00702, Pf08282, Pf12710	[GO:0000166]; GO:0036094; GO:1901265; GO:0005488; GO:0097159; GO:1901363; GO:0003674 [GO:0005524]; GO:0032559; GO:0035639; GO:0030554; GO:0032555; GO:0043168; GO:1901265; GO:0017076; GO:0032553; GO:0043167; GO:0097159; GO:1901363; GO:0000166; GO:0097367; GO:0005488; GO:0036094; GO:0003674 [GO:0006754]; GO:0009152; GO:0009168; GO:0009206; GO:0046034; GO:0006164; GO:0009150; GO:0009260; GO:0009127;…		VE03_01447		0	46	0.27	1.111	0.33	1.471	0.448	-1.89	0.15	-1.6	0.56	-1.16	0.763481	0.82934	0.771338	0.956375	0.861577	2.45	32.2	0.37	106.39	44.06	38.3	154.4	39	26
FALSE	High	Master Protein	1040563394	U4/U6-U5 snRNP complex subunit lsm6 [Pseudogymnoascus verrucosus]	0	55.348	86	4	79	4	83	8.8	5.01	177.96	4	metabolic process	nucleus;spliceosomal complex	RNA binding	Pf01423	[GO:0000398]; GO:0000377; GO:0006397; GO:0000375; GO:0006396; GO:0016071; GO:0008380; GO:0010467; GO:0016070; GO:0043170; GO:0044260; GO:0090304; GO:0071704; GO:0044237; GO:0006139; GO:0008152; GO:0009987; GO:0006725; GO:0034641; GO:0044238; GO:0046483; GO:1901360; GO:0008150; GO:0006807 [GO:0003723]; GO:0003676; GO:0097159; GO:1901363; GO:0005488; GO:0003674 [GO:0005634]; GO:0043231; GO:0043227;…	28836727	VE01_03341	VE01_03341	0	0	8.332	30.135	17.753	100	5.476	3.06	4.91	4.15	6.64	2.45	0.169193	9.68801e-06	0.0318394	1.71608e-17	0.187855	138.16	20.66	21.47	0	798.92	187.2	22.5	699.6	0.3
FALSE	High	Master Protein	1352888113	hypothetical protein VE01_05144 [Pseudogymnoascus verrucosus]	0	175.237	29	4	2791	4	148	15.4	7.83	8294.79	4									0	0	8.847	2.771	9.727	11.898	33.349	3.15	1.47	3.28	3.57	5.06	0.155917	0.216278	0.0982989	0.166409	0.00496161	62.24	58.13	33.11	120.27	89.11	29.7	43.5	160.1	818.8
FALSE	High	Master Protein	1040511155	hypothetical protein VE04_08019 [Pseudogymnoascus sp. 24MN13]	0	39.116	16	6	228	6	400	42.1	6.15	490.57	6	transport			Pf06516	[GO:0016021]; GO:0031224; GO:0044425; GO:0005575; GO:0016020 [GO:0055085]; GO:0006810; GO:0051234; GO:0051179; GO:0008150		VE04_08019		0	0	2.521	0.313	1.457	10.167	1.506	1.33	-1.68	0.54	3.35	0.59	0.569113	0.424441	0.767214	0.205209	0.725696	24.39	49.32	51.23	107.97	121.32	103.6	38.1	647	171.5
FALSE	High	Master Protein	1040520184	carbamoyl-phosphate synthase, large subunit [Pseudogymnoascus sp. 24MN13]	0	323.479	21	26	234	3	1624	179.6	5.67	646.53	26	metabolic process	cytoplasm	catalytic activity;metal ion binding;nucleotide binding;RNA binding	Pf00152, Pf00289, Pf01071, Pf01409, Pf02222, Pf02786, Pf02787, Pf07478, Pf08443, Pf13535, Pf13549, Pf15632	[GO:0000049]; GO:0003723; GO:0003676; GO:0097159; GO:1901363; GO:0005488; GO:0003674 [GO:0000166]; GO:0036094; GO:1901265; GO:0005488; GO:0097159; GO:1901363; GO:0003674 [GO:0003824]; GO:0003674 [GO:0004088]; GO:0016884; GO:0016879; GO:0016874; GO:0003824; GO:0003674 [GO:0004812]; GO:0140101; GO:0140098; GO:0003824; GO:0003674 [GO:0004826]; GO:0004812; GO:0140101; GO:0140098; GO:0003824; GO:00036…		VE04_00985		0	28	0.829	0.677	0.846	4.65	0.791	-0.27	-0.56	-0.24	2.22	-0.34	0.945237	0.948898	0.957736	0.472661	0.988858	28.74	62.1	38.89	135.53	59.31	197.4	90.3	36.7	47.8
FALSE	High	Master Protein	1040533135	ATP synthase F1, gamma subunit [Pseudogymnoascus sp. 23342-1-I1]	0	267.309	48	17	1083	6	298	32.1	8.34	2792.52	17	metabolic process;transport		catalytic activity;transporter activity	Pf00231	[GO:0006754]; GO:0009152; GO:0009168; GO:0009206; GO:0046034; GO:0006164; GO:0009150; GO:0009260; GO:0009127; GO:0009156; GO:0009167; GO:0009145; GO:0009201; GO:0009205; GO:0006163; GO:0009165; GO:0072522; GO:0009259; GO:0046390; GO:0009124; GO:0009126; GO:0009161; GO:0009142; GO:0009144; GO:0009199; GO:0009117; GO:0072521; GO:1901293; GO:0018130; GO:0019438; GO:0044271; GO:1901362; GO:1901566; G…		VE03_00515		0	13	0.245	0.459	0.165	5.093	0.464	-2.03	-1.12	-2.6	2.35	-1.11	0.731349	0.711129	0.471375	0.437311	0.876605	13.74	27.5	38.78	82.93	66.67	126.6	203.2	13.3	14.3
FALSE	High	Master Protein	1040504430	40S ribosomal protein S20 [Pseudogymnoascus sp. WSF 3629]	0	37.311	38	5	410	5	116	13.1	9.63	913.68	5	metabolic process	ribosome	RNA binding;structural molecule activity	Pf00338	[GO:0003723]; GO:0003676; GO:0097159; GO:1901363; GO:0005488; GO:0003674 [GO:0003735]; GO:0005198; GO:0003674 [GO:0005622]; GO:0044464; GO:0005575; GO:0005623 [GO:0005840]; GO:0030529; GO:0043232; GO:0044444; GO:0044424; GO:1990904; GO:0043228; GO:0043229; GO:0005737; GO:0005622; GO:0044464; GO:0032991; GO:0043226; GO:0005575; GO:0005623 [GO:0006412]; GO:0010467; GO:0034645; GO:0043043; GO:004426…		VE00_02338		0	0	1.049	0.428	2.236	100	2.034	0.07	-1.22	1.16	6.64	1.02	0.882838	0.657009	0.580808	1.71608e-17	0.579317	78.37	31.48	70.1	0	92.53	233.3	52.8	81.3	99
FALSE	High	Master Protein	1040525605	60S ribosomal protein L12 [Pseudogymnoascus sp. 23342-1-I1]	0	107.232	57	8	465	2	165	17.7	9.33	1337.87	8	metabolic process	ribosome	structural molecule activity	Pf00298, Pf03946	[GO:0003735]; GO:0005198; GO:0003674 [GO:0005840]; GO:0030529; GO:0043232; GO:0044444; GO:0044424; GO:1990904; GO:0043228; GO:0043229; GO:0005737; GO:0005622; GO:0044464; GO:0032991; GO:0043226; GO:0005575; GO:0005623 [GO:0006412]; GO:0010467; GO:0034645; GO:0043043; GO:0044267; GO:0043170; GO:0009059; GO:0044249; GO:0044260; GO:0006518; GO:0043604; GO:1901566; GO:0019538; GO:0071704; GO:1901576;…		VE03_07491		0	6	0.642	1.315	0.724	0.223	0.197	-0.64	0.39	-0.47	-2.16	-2.34	0.996666	0.718273	0.99271	0.305129	0.468654	0.37	55.39	14.34	562.33	81.15	315.9	128.8	43.2	32.7
FALSE	High	Master Protein	440640338	dihydrolipoyl dehydrogenase [Pseudogymnoascus destructans 20631-21]	0	607.87	54	30	4401	2	509	54.1	6.89	11360.8	30	cellular homeostasis;metabolic process;regulation of biological process		catalytic activity;nucleotide binding	Pf00070, Pf02852, Pf07992	[GO:0004148]; GO:0016668; GO:0016651; GO:0016667; GO:0016491; GO:0003824; GO:0003674 [GO:0004375]; GO:0016642; GO:0016638; GO:0016491; GO:0003824; GO:0003674 [GO:0004591]; GO:0016624; GO:0016903; GO:0016491; GO:0003824; GO:0003674 [GO:0004738]; GO:0016903; GO:0016491; GO:0003824; GO:0003674 [GO:0005960]; GO:0044444; GO:1990204; GO:0005737; GO:0044424; GO:0044464; GO:1902494; GO:0005622; GO:000557…	24485522	GMDG_04643	GMDG_04643	0	5	3.537	1.197	1.575	0.476	1.404	1.82	0.26	0.66	-1.07	0.49	0.430689	0.782468	0.734906	0.599006	0.7602	16.28	24.98	9.8	147.55	12.05	54.3	56.7	148.2	225
FALSE	High	Master Protein	1040563110	hypothetical protein VE01_03506 [Pseudogymnoascus verrucosus]	0	127.018	61	11	186	4	161	18.3	10.93	473.75	11	metabolic process	ribosome	structural molecule activity	Pf00366	[GO:0003735]; GO:0005198; GO:0003674 [GO:0005622]; GO:0044464; GO:0005575; GO:0005623 [GO:0005840]; GO:0030529; GO:0043232; GO:0044444; GO:0044424; GO:1990904; GO:0043228; GO:0043229; GO:0005737; GO:0005622; GO:0044464; GO:0032991; GO:0043226; GO:0005575; GO:0005623 [GO:0006412]; GO:0010467; GO:0034645; GO:0043043; GO:0044267; GO:0043170; GO:0009059; GO:0044249; GO:0044260; GO:0006518; GO:0043604…	28836892	VE01_03506	VE01_03506	0	9	0.722	0.973	0.746	1.407	1.217	-0.47	-0.04	-0.42	0.49	0.28	0.969144	0.906445	0.990434	0.973729	0.821694	7.44	22.77	20.9	117.35	75.59	153.5	55.1	60.2	183.3
FALSE	High	Master Protein	1040532830	hypothetical protein VE03_00684 [Pseudogymnoascus sp. 23342-1-I1]	0	83.939	20	7	119	2	418	45.5	6.29	228.23	7	metabolic process		catalytic activity	Pf01063	[GO:0003824]; GO:0003674 [GO:0004084]; GO:0008483; GO:0016769; GO:0016740; GO:0003824; GO:0003674 [GO:0008152]; GO:0008150 [GO:0008483]; GO:0016769; GO:0016740; GO:0003824; GO:0003674 [GO:0008652]; GO:0006520; GO:0046394; GO:1901566; GO:0019752; GO:0044238; GO:1901564; GO:0016053; GO:1901576; GO:0043436; GO:0008152; GO:0006807; GO:0071704; GO:0006082; GO:0044249; GO:0044283; GO:0009058; GO:000815…		VE03_00684		0	6	0.74	0.099	0.22	100	0.022	-0.44	-3.34	-2.18	6.64	-5.52	0.969144	0.0324021	0.481541	1.71608e-17	0.0138598	99.36	725.62	120.71	0	127.65	535.1	112.7	24.1	11.5
FALSE	High	Master Protein	1040531318	hypothetical protein VE03_02891 [Pseudogymnoascus sp. 23342-1-I1]	0	69.382	43	6	229	6	179	19	7.34	752.88	6				Pf03928			VE03_02891		0	0	1.337	0.589	5.431	1.102	8.958	0.42	-0.76	2.44	0.14	3.16	0.80006	0.873403	0.233595	0.954003	0.0870844	49.62	19.8	88.21	100.09	12.68	186.4	219.1	207.6	52
FALSE	High	Master Protein	1040527945	triosephosphate isomerase [Pseudogymnoascus sp. 23342-1-I1]	0	333.804	74	20	776	7	249	26.8	5.76	2388.91	20	metabolic process		catalytic activity	Pf00121	[GO:0003824]; GO:0003674 [GO:0004807]; GO:0016861; GO:0016860; GO:0016853; GO:0003824; GO:0003674 [GO:0006094]; GO:0006006; GO:0019319; GO:0019318; GO:0046364; GO:0005996; GO:0016051; GO:0044283; GO:0005975; GO:0044281; GO:1901576; GO:0009058; GO:0044238; GO:0071704; GO:0008152; GO:0008150 [GO:0006096]; GO:0006090; GO:0006757; GO:0016052; GO:0046496; GO:0032787; GO:0006091; GO:0006165; GO:0046031…		VE03_05704		0	15	0.182	0.288	0.147	0.81	0.142	-2.46	-1.8	-2.77	-0.3	-2.81	0.623769	0.368317	0.42252	0.83772	0.332115	11.04	65.77	68.87	147.06	71.59	103.5	163	11.5	7.6
FALSE	High	Master Protein	1040541993	pyridoxine biosynthesis protein [Pseudogymnoascus sp. 05NY08]	0	195.514	47	19	589	3	311	32.7	5.83	1542.57	19	metabolic process	cytosol	catalytic activity	Pf01680	[GO:0003824]; GO:0003674 [GO:0005829]; GO:0044444; GO:0005737; GO:0044424; GO:0005622; GO:0044464; GO:0005575; GO:0005623 [GO:0006535]; GO:0006563; GO:0019344; GO:0009069; GO:0000097; GO:0006534; GO:0009070; GO:1901605; GO:0000096; GO:0008652; GO:0044272; GO:1901607; GO:0006520; GO:0006790; GO:0046394; GO:1901566; GO:0044249; GO:0019752; GO:0044238; GO:1901564; GO:0044237; GO:0016053; GO:1901576;…		VF21_00994		0	17	0.491	0.419	0.589	9.808	0.279	-1.02	-1.25	-0.76	3.29	-1.84	0.948332	0.643455	0.967851	0.215113	0.635924	14.79	24.96	19.01	85.97	13.31	79.9	193.4	29.9	63
FALSE	High	Master Protein	1040525856	eukaryotic translation initiation factor 3 subunit B [Pseudogymnoascus sp. 23342-1-I1]	0	176.168	30	17	195	1	744	84.5	5.01	552.25	17	cell organization and biogenesis;metabolic process;regulation of biological process	cytoplasm	protein binding;RNA binding	Pf08662	[GO:0001731]; GO:0002183; GO:0022618; GO:0002181; GO:0006413; GO:0022613; GO:0034622; GO:0071826; GO:0006412; GO:0044237; GO:0044085; GO:0065003; GO:0043933; GO:0010467; GO:0034645; GO:0043043; GO:0044267; GO:0008152; GO:0009987; GO:0071840; GO:0022607; GO:0016043; GO:0043170; GO:0009059; GO:0044249; GO:0044260; GO:0006518; GO:0043604; GO:1901566; GO:0019538; GO:0008150; GO:0071704; GO:1901576; G…		VE03_07877		0	17	0.177	0.615	0.303	12.482	0.33	-2.5	-0.7	-1.72	3.64	-1.6	0.611182	0.895531	0.734906	0.173132	0.720646	49.2	77.17	37.07	584.64	31.99	306	141.3	25.7	26.9
FALSE	High	Master Protein	1040531870	V-type ATPase, A subunit [Pseudogymnoascus sp. 23342-1-I1]	0	394.684	47	25	1230	4	712	78.4	6.11	3410.9	25	metabolic process;transport		catalytic activity;nucleotide binding;transporter activity	Pf00006, Pf00306, Pf02874	[GO:0005524]; GO:0032559; GO:0035639; GO:0030554; GO:0032555; GO:0043168; GO:1901265; GO:0017076; GO:0032553; GO:0043167; GO:0097159; GO:1901363; GO:0000166; GO:0097367; GO:0005488; GO:0036094; GO:0003674 [GO:0015986]; GO:0006754; GO:0015985; GO:0009152; GO:0009168; GO:0009206; GO:0046034; GO:1902600; GO:0006164; GO:0009150; GO:0009260; GO:0009127; GO:0009156; GO:0009167; GO:0009145; GO:0009201; …		VE03_02158		0	27	0.197	1.702	0.278	1.298	0.729	-2.35	0.77	-1.85	0.38	-0.46	0.648824	0.52619	0.700978	0.996236	1	41.12	8.16	11.87	15.86	55.88	100	198.8	30.9	20.7
FALSE	High	Master Protein	1040512878	dihydrolipoyl dehydrogenase [Pseudogymnoascus sp. 24MN13]	0	496.915	41	25	4930	1	494	52.3	7.03	15590.1	25	cellular homeostasis;metabolic process;regulation of biological process		catalytic activity;nucleotide binding	Pf00070, Pf02852, Pf07992	[GO:0004148]; GO:0016668; GO:0016651; GO:0016667; GO:0016491; GO:0003824; GO:0003674 [GO:0004375]; GO:0016642; GO:0016638; GO:0016491; GO:0003824; GO:0003674 [GO:0004591]; GO:0016624; GO:0016903; GO:0016491; GO:0003824; GO:0003674 [GO:0004738]; GO:0016903; GO:0016491; GO:0003824; GO:0003674 [GO:0005960]; GO:0044444; GO:1990204; GO:0005737; GO:0044424; GO:0044464; GO:1902494; GO:0005622; GO:000557…		VE04_06717		0	0	1.924	0.781	0.712	0.573	1.863	0.94	-0.36	-0.49	-0.8	0.9	0.669274	1	0.995583	0.681383	0.619376	34.41	10.32	22.65	14.16	8.81	68.3	144.6	97.7	125.6
FALSE	High	Master Protein	1040549859	RuvB-like helicase 1 [Pseudogymnoascus sp. 03VT05]	0	96.192	45	13	49	1	457	49.4	5.81	111.94	13	cell organization and biogenesis;metabolic process;regulation of biological process;response to stimulus	nucleus	catalytic activity;nucleotide binding	Pf00004, Pf05496, Pf06068, Pf07726, Pf13481, Pf13521	[GO:0000166]; GO:0036094; GO:1901265; GO:0005488; GO:0097159; GO:1901363; GO:0003674 [GO:0003678]; GO:0004386; GO:0140097; GO:0017111; GO:0003824; GO:0016462; GO:0003674; GO:0016818; GO:0016817; GO:0016787 [GO:0004386]; GO:0017111; GO:0016462; GO:0016818; GO:0016817; GO:0016787; GO:0003824; GO:0003674 [GO:0005524]; GO:0032559; GO:0035639; GO:0030554; GO:0032555; GO:0043168; GO:1901265; GO:0017076…		VE02_05359		0	11	1.044	1.283	2.659	5.852	6.092	0.06	0.36	1.41	2.55	2.61	0.884852	0.732788	0.504503	0.381715	0.161772	27.14	21.83	43.22	64.28	124.57	232.7	382.5	156.8	8.3
FALSE	High	Master Protein	1040507376	40S ribosomal protein S22 [Pseudogymnoascus sp. WSF 3629]	0	81.852	58	8	355	8	130	14.5	9.89	822.13	8	metabolic process	ribosome	structural molecule activity	Pf00410	[GO:0003735]; GO:0005198; GO:0003674 [GO:0005840]; GO:0030529; GO:0043232; GO:0044444; GO:0044424; GO:1990904; GO:0043228; GO:0043229; GO:0005737; GO:0005622; GO:0044464; GO:0032991; GO:0043226; GO:0005575; GO:0005623 [GO:0006412]; GO:0010467; GO:0034645; GO:0043043; GO:0044267; GO:0043170; GO:0009059; GO:0044249; GO:0044260; GO:0006518; GO:0043604; GO:1901566; GO:0019538; GO:0071704; GO:1901576;…		VE00_00235		0	0	1.724	0.197	0.364	5.167	0.567	0.79	-2.35	-1.46	2.37	-0.82	0.708821	0.163766	0.805983	0.431544	0.950073	26.16	11.43	12.46	1430.94	43.1	163.4	285.6	44.9	113.2
FALSE	High	Master Protein	1026907567	proteasome core particle subunit alpha 2 [Pseudogymnoascus destructans]	0	185.382	44	12	665	12	280	30	5.69	1740.21	12	metabolic process	cytoplasm;nucleus;proteasome	catalytic activity	Pf00227, Pf10584	[GO:0000502]; GO:0043234; GO:0044424; GO:1905369; GO:0032991; GO:0005622; GO:0044464; GO:1905368; GO:0005575; GO:0005623; GO:1902494 [GO:0004175]; GO:0070011; GO:0008233; GO:0016787; GO:0140096; GO:0003824; GO:0003674 [GO:0004298]; GO:0004175; GO:0070003; GO:0070011; GO:0008233; GO:0016787; GO:0140096; GO:0003824; GO:0003674 [GO:0005634]; GO:0043231; GO:0043227; GO:0043229; GO:0043226; GO:0044424…		VC83_04067		0	0	0.83	1.481	2.733	1.883	1.826	-0.27	0.57	1.45	0.91	0.87	0.944983	0.632617	0.49191	0.870427	0.629134	39.1	24.22	44.46	29.69	93.73	133.5	189.4	116.5	143.6
FALSE	High	Master Protein	1040528999	hypothetical protein VE03_03140 [Pseudogymnoascus sp. 23342-1-I1]	0.002	3.413	1	1	3	1	1319	141.2	4.63	4.97	1				Pf01476, Pf01937	[GO:0016021]; GO:0031224; GO:0044425; GO:0005575; GO:0016020		VE03_03140		0	0	0.496	4.132	0.798	100	100	-1.01	2.05	-0.33	6.64	6.64	0.950302	0.201272	0.971217	1.71608e-17	2.06409e-17	18.84	99.97	69.33	0	0	917.2		128.3
FALSE	High	Master Protein	1040523417	60S ribosomal protein L16 [Pseudogymnoascus sp. 23342-1-I1]	0	62.293	37	12	569	1	202	23.1	10.51	1192.57	12	metabolic process	ribosome	structural molecule activity	Pf00572	[GO:0003735]; GO:0005198; GO:0003674 [GO:0005840]; GO:0030529; GO:0043232; GO:0044444; GO:0044424; GO:1990904; GO:0043228; GO:0043229; GO:0005737; GO:0005622; GO:0044464; GO:0032991; GO:0043226; GO:0005575; GO:0005623 [GO:0006412]; GO:0010467; GO:0034645; GO:0043043; GO:0044267; GO:0043170; GO:0009059; GO:0044249; GO:0044260; GO:0006518; GO:0043604; GO:1901566; GO:0019538; GO:0071704; GO:1901576;…		VE03_10018		0	12	10.079	1.768	5.851	5.244	3.684	3.33	0.82	2.55	2.39	1.88	0.129016	0.497409	0.212839	0.425582	0.31637	2.85	29.21	61.26	15.8	70.88	79.6	19.9	361.5	372.7
FALSE	High	Master Protein	1040533161	catalase/peroxidase HPI [Pseudogymnoascus sp. 23342-1-I1]	0	197.4	23	19	1345	5	795	87.3	5.5	2944.54	19	metabolic process;response to stimulus	extracellular	antioxidant activity;catalytic activity;metal ion binding	Pf00141	[GO:0004096]; GO:0004601; GO:0016209; GO:0016684; GO:0003674; GO:0016491; GO:0003824 [GO:0004601]; GO:0016209; GO:0016684; GO:0003674; GO:0016491; GO:0003824 [GO:0005576]; GO:0005575 [GO:0006979]; GO:0006950; GO:0050896; GO:0008150 [GO:0016491]; GO:0003824; GO:0003674 [GO:0020037]; GO:0046906; GO:0097159; GO:1901363; GO:0005488; GO:0003674 [GO:0042744]; GO:0042743; GO:0044248; GO:0072593; GO:0009…		VE03_00315		0	16	3.2	7.44	3.802	7.945	13.019	1.68	2.9	1.93	2.99	3.7	0.472082	0.0106767	0.35887	0.277187	0.0433884	1.68	11.78	21.26	48.05	23.81	52	76.2	415.1	302.3
FALSE	High	Master Protein	1040539608	hypothetical protein VF21_04842 [Pseudogymnoascus sp. 05NY08]	0	18.1	6	2	527	1	399	40.9	6.15	880.74	2				Pf12454			VF21_04842		0	0	17.117	1.683	4.576	100	19.722	4.1	0.75	2.19	6.64	4.3	0.0559561	0.532214	0.28841	1.71608e-17	0.0177897	25.75	37.28	45.75	0	71.25	60.2	42.4	292.9	333.9
FALSE	High	Master Protein	1040538463	tyrosine 3-monooxygenase/tryptophan 5-monooxygenase activation protein [Pseudogymnoascus sp. 05NY08]	0	337.42	71	20	1070	2	276	30.7	4.97	3015.9	20	metabolic process		catalytic activity;protein binding	Pf00244	[GO:0004497]; GO:0016491; GO:0003824; GO:0003674 [GO:0016021]; GO:0031224; GO:0044425; GO:0005575; GO:0016020 [GO:0016491]; GO:0003824; GO:0003674 [GO:0019904]; GO:0005515; GO:0005488; GO:0003674 [GO:0055114]; GO:0008152; GO:0008150		VF21_06068		0	19	0.753	0.949	0.116	0.844	0.157	-0.41	-0.07	-3.11	-0.25	-2.67	0.964578	0.918563	0.330083	0.856136	0.372034	21.37	1.3	30.92	97.57	56.03	61.2	65.7	21.6	23.1
FALSE	High	Master Protein	1370871900	hypothetical protein VC83_00219 [Pseudogymnoascus destructans]	0	359.046	57	13	1883	13	166	17.3	5.54	6517.96	13									0	0	0.207	0.287	0.431	0.474	0.329	-2.27	-1.8	-1.22	-1.08	-1.6	0.667829	0.367997	0.870802	0.596922	0.718298	5.41	95.37	41	31.08	29.46	52.6	32.5	13.2	75.2
FALSE	High	Master Protein	1026903843	60S ribosomal protein L31 [Pseudogymnoascus destructans]	0	23.959	43	6	148	6	124	13.9	10.35	267.49	6	metabolic process	ribosome	structural molecule activity	Pf01198	[GO:0003735]; GO:0005198; GO:0003674 [GO:0005840]; GO:0030529; GO:0043232; GO:0044444; GO:0044424; GO:1990904; GO:0043228; GO:0043229; GO:0005737; GO:0005622; GO:0044464; GO:0032991; GO:0043226; GO:0005575; GO:0005623 [GO:0006412]; GO:0010467; GO:0034645; GO:0043043; GO:0044267; GO:0043170; GO:0009059; GO:0044249; GO:0044260; GO:0006518; GO:0043604; GO:1901566; GO:0019538; GO:0071704; GO:1901576;…		VC83_07474		0	0	0.867	0.762	1.154	100	0.086	-0.21	-0.39	0.21	6.64	-3.55	0.934374	0.992084	0.855189	1.71608e-17	0.169925	23.51	76.41	26.24	0	14.93	249.8	34	170.5	180.8
FALSE	High	Master Protein	1040504790	argininosuccinate lyase [Pseudogymnoascus sp. WSF 3629]	0	245.603	43	17	835	17	472	52.7	6.02	2524.28	17	metabolic process		catalytic activity	Pf00206, Pf14698	[GO:0003824]; GO:0003674 [GO:0004056]; GO:0016842; GO:0016840; GO:0016829; GO:0003824; GO:0003674 [GO:0016829]; GO:0003824; GO:0003674 [GO:0042450]; GO:0006526; GO:0006591; GO:0006525; GO:0009084; GO:1901605; GO:0009064; GO:1901607; GO:0006520; GO:0008652; GO:0019752; GO:0044238; GO:1901564; GO:0046394; GO:1901566; GO:0043436; GO:0008152; GO:0006807; GO:0071704; GO:0016053; GO:1901576; GO:0006082…		VE00_01860		0	0	0.837	0.462	0.821	1.041	0.394	-0.26	-1.11	-0.28	0.06	-1.34	0.943533	0.714827	0.96483	0.940113	0.799985	64.55	67.44	17.31	48.61	85.09	158.9	33.2	44	247.9
FALSE	High	Master Protein	1040539732	hypothetical protein VF21_05012 [Pseudogymnoascus sp. 05NY08]	0	129.703	12	7	527	2	568	58.4	5.34	1512.66	7					[GO:0016021]; GO:0031224; GO:0044425; GO:0005575; GO:0016020		VF21_05012		0	7	0.807	1.005	2.128	0.822	0.763	-0.31	0.01	1.09	-0.28	-0.39	0.948409	0.890586	0.598757	0.844082	0.999388	38.98	6.7	109.39	102.37	16.68	51.9	17.4	47.9	369.9
FALSE	High	Master Protein	1040543863	heat shock protein 60, mitochondrial [Pseudogymnoascus sp. 05NY08]	0	1532.05	71	66	14548	3	736	78	5.57	46599.6	66	cell organization and biogenesis;metabolic process	cytoplasm;cytoskeleton	nucleotide binding;protein binding	Pf00118, Pf00241	[GO:0003779]; GO:0008092; GO:0005515; GO:0005488; GO:0003674 [GO:0005524]; GO:0032559; GO:0035639; GO:0030554; GO:0032555; GO:0043168; GO:1901265; GO:0017076; GO:0032553; GO:0043167; GO:0097159; GO:1901363; GO:0000166; GO:0097367; GO:0005488; GO:0036094; GO:0003674 [GO:0005622]; GO:0044464; GO:0005575; GO:0005623 [GO:0005737]; GO:0044424; GO:0005622; GO:0044464; GO:0005575; GO:0005623 [GO:0015629…		VF21_00535		0	4	2.137	0.469	3.508	12.529	4.233	1.1	-1.09	1.81	3.65	2.08	0.632195	0.722489	0.390012	0.155238	0.267175	19.67	4.12	24.19	59.65	4	88.5	123.2	119.7	106.8
FALSE	High	Master Protein	1040527078	hypothetical protein VE03_06215 [Pseudogymnoascus sp. 23342-1-I1]	0	551.491	67	25	1368	5	429	45	6.43	4335.48	25			RNA binding	Pf00076, Pf13893, Pf14259	[GO:0003676]; GO:0097159; GO:1901363; GO:0005488; GO:0003674 [GO:0003723]; GO:0003676; GO:0097159; GO:1901363; GO:0005488; GO:0003674		VE03_06215		0	25	0.19	1.814	0.317	1.074	0.393	-2.39	0.86	-1.66	0.1	-1.35	0.636973	0.479565	0.754084	0.946727	0.7999	42.96	48.74	20.92	50.38	4.98	60.1	348.7	55.9	5.7
FALSE	High	Master Protein	440636496	ATP-dependent RNA helicase dbp2 [Pseudogymnoascus destructans 20631-21]	0	127.947	25	12	126	1	548	58.1	8.97	318.69	12	metabolic process		catalytic activity;nucleotide binding	Pf00176, Pf00270, Pf00271, Pf13307	[GO:0000166]; GO:0036094; GO:1901265; GO:0005488; GO:0097159; GO:1901363; GO:0003674 [GO:0003676]; GO:0097159; GO:1901363; GO:0005488; GO:0003674 [GO:0004386]; GO:0017111; GO:0016462; GO:0016818; GO:0016817; GO:0016787; GO:0003824; GO:0003674 [GO:0005524]; GO:0032559; GO:0035639; GO:0030554; GO:0032555; GO:0043168; GO:1901265; GO:0017076; GO:0032553; GO:0043167; GO:0097159; GO:1901363; GO:0000166…	24483010	GMDG_02131	GMDG_02131	0	12	0.19	0.389	0.326	2.873	0.179	-2.39	-1.36	-1.62	1.52	-2.48	0.632195	0.592903	0.766143	0.677814	0.412063	76.47	68.54	97.22	130.95	61.5	264	99	41.4	24.6
FALSE	High	Master Protein	1040530977	hypothetical protein VE03_01549 [Pseudogymnoascus sp. 23342-1-I1]	0	167.483	53	12	1001	5	315	32.7	9.31	2538.8	12	transport	membrane		Pf00153	[GO:0006810]; GO:0051234; GO:0051179; GO:0008150 [GO:0016020]; GO:0005575 [GO:0016021]; GO:0031224; GO:0044425; GO:0005575; GO:0016020 [GO:0055085]; GO:0006810; GO:0051234; GO:0051179; GO:0008150		VE03_01549		0	7	1.417	0.409	0.65	0.32	0.409	0.5	-1.29	-0.62	-1.65	-1.29	0.782088	0.623358	0.99228	0.436251	0.819147	14.63	16.05	15.84	78.28	41.64	81.1	32.5	74.4	110.1
FALSE	High	Master Protein	1040503511	hypothetical protein VE00_03658 [Pseudogymnoascus sp. WSF 3629]	0	203.067	37	17	226	16	689	71.9	8.27	507.09	17	metabolic process;regulation of biological process	cytosol	catalytic activity;nucleotide binding;RNA binding	Pf00270, Pf00271	[GO:0000166]; GO:0036094; GO:1901265; GO:0005488; GO:0097159; GO:1901363; GO:0003674 [GO:0002183]; GO:0002181; GO:0006413; GO:0006412; GO:0044237; GO:0010467; GO:0034645; GO:0043043; GO:0044267; GO:0008152; GO:0009987; GO:0043170; GO:0009059; GO:0044249; GO:0044260; GO:0006518; GO:0043604; GO:1901566; GO:0019538; GO:0008150; GO:0071704; GO:1901576; GO:0009058; GO:0043603; GO:1901564; GO:0044271; …		VE00_03658		0	2	0.742	0.534	1.402	4.137	0.501	-0.43	-0.9	0.49	2.05	-1	0.966032	0.808619	0.792233	0.520317	0.907698	25.55	9.51	9.12	1788.8	72.78	257.9	164	46	41.7
FALSE	High	Master Protein	1026906224	hypothetical protein VC83_06516 [Pseudogymnoascus destructans]	0	48.969	49	5	343	1	128	13.8	6.51	658.82	5				Pf01042			VC83_06516		0	4	1.165	0.359	1.88	0.479	4.42	0.22	-1.48	0.91	-1.06	2.14	0.848283	0.523249	0.656671	0.601025	0.2525	23.01	14.28	0.99	98.41	134.19	134.3	20.8	53.5	80
FALSE	High	Master Protein	440631821	hypothetical protein GMDG_00116 [Pseudogymnoascus destructans 20631-21]	0	186.845	56	11	559	1	231	25.4	4.48	1740.84	11	metabolic process		RNA binding	Pf00736	[GO:0003746]; GO:0008135; GO:0003723; GO:0003676; GO:0097159; GO:1901363; GO:0005488; GO:0003674 [GO:0005853]; GO:0043234; GO:0044444; GO:0032991; GO:0005737; GO:0044424; GO:0005575; GO:0005622; GO:0044464; GO:0005623 [GO:0006412]; GO:0010467; GO:0034645; GO:0043043; GO:0044267; GO:0043170; GO:0009059; GO:0044249; GO:0044260; GO:0006518; GO:0043604; GO:1901566; GO:0019538; GO:0071704; GO:1901576;…	24480995	GMDG_00116	GMDG_00116	0	11	0.076	0.519	0.254	3.022	0.083	-3.72	-0.95	-1.98	1.6	-3.59	0.288771	0.79131	0.657255	0.661508	0.163281	78.97	62.65	17.36	82.5	21.97	82.5	145.5	7.6	1.2
FALSE	High	Master Protein	1040523651	isocitrate dehydrogenase, mitochondrial [Pseudogymnoascus sp. 23342-1-I1]	0	180.953	39	18	395	6	459	51.4	8.76	1042.67	18	metabolic process		catalytic activity;metal ion binding;nucleotide binding	Pf00180	[GO:0000287]; GO:0046872; GO:0043169; GO:0043167; GO:0005488; GO:0003674 [GO:0004450]; GO:0004448; GO:0016616; GO:0016614; GO:0016491; GO:0003824; GO:0003674 [GO:0006099]; GO:0006101; GO:0009060; GO:0044238; GO:0072350; GO:0045333; GO:0008152; GO:0019752; GO:0015980; GO:0008150; GO:0043436; GO:0006091; GO:0055114; GO:0006082; GO:0044237; GO:0044281; GO:0071704; GO:0009987 [GO:0006102]; GO:0072350…		VE03_09965		0	17	0.251	0.56	0.55	0.384	0.028	-1.99	-0.84	-0.86	-1.38	-5.16	0.740769	0.839602	0.952219	0.493725	0.0274183	89.53	5.7	31.61	147.69	142.28	252.7	124	9.2	62.9
FALSE	High	Master Protein	1040499942	hypothetical protein VE00_08276 [Pseudogymnoascus sp. WSF 3629]	0	70.308	26	8	49	8	473	49.1	5.82	112.23	8			RNA binding	Pf00013, Pf13014	[GO:0003676]; GO:0097159; GO:1901363; GO:0005488; GO:0003674 [GO:0003723]; GO:0003676; GO:0097159; GO:1901363; GO:0005488; GO:0003674 [GO:0016021]; GO:0031224; GO:0044425; GO:0005575; GO:0016020		VE00_08276		0	0	0.761	2.443	2.594	100	1.606	-0.39	1.29	1.38	6.64	0.68	0.960708	0.285216	0.513909	1.71608e-17	0.696792	30.49	2.01	13.67	0	83.84	234.1	423	94.4	30.4
FALSE	High	Master Protein	1040525570	60S ribosomal protein L7 [Pseudogymnoascus sp. 23342-1-I1]	0	130.942	44	12	833	12	251	29.1	10.01	2032.74	12		ribosome		Pf00327, Pf08079	[GO:0005840]; GO:0030529; GO:0043232; GO:0044444; GO:0044424; GO:1990904; GO:0043228; GO:0043229; GO:0005737; GO:0005622; GO:0044464; GO:0032991; GO:0043226; GO:0005575; GO:0005623 [GO:0030529]; GO:0044424; GO:1990904; GO:0005622; GO:0044464; GO:0032991; GO:0005575; GO:0005623		VE03_07519		0	0	6.81	0.249	1.707	3.861	1.305	2.77	-2.01	0.77	1.95	0.38	0.218642	0.282016	0.703056	0.549522	0.789796	13.26	19.57	13.61	99.69	6.81	82.4	31.6	207.5	298.3
FALSE	High	Master Protein	1026905733	hypothetical protein VC83_05243 [Pseudogymnoascus destructans]	0	70.612	39	9	669	5	169	18.7	4.67	1607.43	9				Pf00838			VC83_05243		0	4	0.23	0.693	0.869	1.909	0.369	-2.12	-0.53	-0.2	0.93	-1.44	0.705744	0.957663	0.950137	0.863187	0.769979	42.14	88.7	9.45	47.43	118.25	154.3	251.8	67	14.2
FALSE	High	Master Protein	1069477643	vacuolar protease A [Pseudogymnoascus verrucosus]	0	603.844	49	22	5341	2	395	42.9	5.02	17295.2	22									0	27	3.32	0.877	1.363	0.436	0.571	1.73	-0.19	0.45	-1.2	-0.81	0.456487	0.957663	0.789054	0.562002	0.952032	47.08	2.67	21.24	6.82	119.1	24.6	22	143.2	160.6
FALSE	High	Master Protein	1040511538	hypothetical protein VE04_08891 [Pseudogymnoascus sp. 24MN13]	0	170.83	43	15	452	1	338	37.5	8.38	1277.2	15	metabolic process;response to stimulus		antioxidant activity;catalytic activity;metal ion binding	Pf00141	[GO:0004601]; GO:0016209; GO:0016684; GO:0003674; GO:0016491; GO:0003824 [GO:0006979]; GO:0006950; GO:0050896; GO:0008150 [GO:0008379]; GO:0004601; GO:0051920; GO:0016209; GO:0016684; GO:0003674; GO:0016491; GO:0003824 [GO:0016021]; GO:0031224; GO:0044425; GO:0005575; GO:0016020 [GO:0016491]; GO:0003824; GO:0003674 [GO:0019806]; GO:0004601; GO:0016209; GO:0016684; GO:0003674; GO:0016491; GO:00038…		VE04_08891		0	13	1.522	2.506	4.952	5.281	1.479	0.61	1.33	2.31	2.4	0.57	0.75637	0.272049	0.260808	0.422496	0.732723	26.03	34.57	5.56	16.19	15.95	121.1	135.8	212.1	78.8
FALSE	High	Master Protein	1069480601	hypothetical protein VE01_10081 [Pseudogymnoascus verrucosus]	0	403.427	39	23	1941	2	522	56.4	4.55	5459.02	23									0	5	0.672	0.288	0.764	0.699	1.381	-0.57	-1.79	-0.39	-0.52	0.47	0.987233	0.370099	0.982752	0.776207	0.764327	5.61	45.87	22.91	43.29	22.38	77.7	64.1	83.1	40.4
FALSE	High	Master Protein	1040520525	hypothetical protein VE04_00532 [Pseudogymnoascus sp. 24MN13]	0	88.83	3	5	443	5	1611	175.8	8.16	1160.15	5	metabolic process	nucleus;ribosome	catalytic activity;DNA binding;metal ion binding;nucleotide binding;structural molecule activity	Pf00828, Pf06733, Pf13307	[GO:0000166]; GO:0036094; GO:1901265; GO:0005488; GO:0097159; GO:1901363; GO:0003674 [GO:0003676]; GO:0097159; GO:1901363; GO:0005488; GO:0003674 [GO:0003677]; GO:0003676; GO:0097159; GO:1901363; GO:0005488; GO:0003674 [GO:0003735]; GO:0005198; GO:0003674 [GO:0004003]; GO:0003678; GO:0008026; GO:0008094; GO:0004386; GO:0140097; GO:0042623; GO:0070035; GO:0017111; GO:0003824; GO:0016887; GO:001646…		VE04_00532		0	0	1.164	2.465	0.699	69.643	1.379	0.22	1.3	-0.52	6.12	0.46	0.848283	0.281468	0.998349	0.00651411	0.764327	46.08	53.45	12.52	64.63	136.4	147	14.3	183.5	276.2
FALSE	High	Master Protein	1040528913	D-3-phosphoglycerate dehydrogenase [Pseudogymnoascus sp. 23342-1-I1]	0	183.592	33	10	95	2	473	51.1	6.54	275.8	10	metabolic process		catalytic activity;nucleotide binding	Pf00389, Pf01842, Pf02826	[GO:0004617]; GO:0016616; GO:0016614; GO:0016491; GO:0003824; GO:0003674 [GO:0006564]; GO:0006563; GO:0009070; GO:0009069; GO:1901607; GO:1901605; GO:0008652; GO:0006520; GO:0046394; GO:1901566; GO:0019752; GO:0044238; GO:1901564; GO:0016053; GO:1901576; GO:0043436; GO:0008152; GO:0006807; GO:0071704; GO:0006082; GO:0044249; GO:0044283; GO:0009058; GO:0008150; GO:0044237; GO:0044281; GO:0009987 […		VE03_03150		0	9	1.075	0.54	0.683	100	100	0.1	-0.89	-0.55	6.64	6.64	0.872055	0.816681	0.998349	1.71608e-17	2.06409e-17	19.38	7.5	39.21	0	0	231	170.9	109	91.1
FALSE	High	Master Protein	1040528549	large subunit ribosomal protein L26e [Pseudogymnoascus sp. 23342-1-I1]	0	76.213	41	11	232	11	137	15.7	10.68	425.36	11	metabolic process	ribosome	structural molecule activity	Pf00467	[GO:0003735]; GO:0005198; GO:0003674 [GO:0005622]; GO:0044464; GO:0005575; GO:0005623 [GO:0005840]; GO:0030529; GO:0043232; GO:0044444; GO:0044424; GO:1990904; GO:0043228; GO:0043229; GO:0005737; GO:0005622; GO:0044464; GO:0032991; GO:0043226; GO:0005575; GO:0005623 [GO:0006412]; GO:0010467; GO:0034645; GO:0043043; GO:0044267; GO:0043170; GO:0009059; GO:0044249; GO:0044260; GO:0006518; GO:0043604…		VE03_05510		0	0	3.498	2.876	2.903	18.438	1.123	1.81	1.52	1.54	4.2	0.17	0.435296	0.198469	0.469108	0.0862644	0.860995	4.88	34.67	24.5	104.53	47.49	87	61.5	326.7	293.5
FALSE	High	Master Protein	1370891794	40S ribosomal protein S6 [Pseudogymnoascus destructans]	0	186.514	43	11	196	11	241	27.5	10.65	567.63	11									0	0	0.388	2.5	1.905	8.966	0.426	-1.37	1.32	0.93	3.16	-1.23	0.888288	0.27339	0.651198	0.239068	0.837905	1.06	44.35	15.5	89.25	98.57	175.5	101.6	106.6	34.7
FALSE	High	Master Protein	1040536564	40S ribosomal protein S21 [Pseudogymnoascus sp. 05NY08]	0	133.811	90	10	984	1	88	9.8	7.99	2759	10	metabolic process	cytoplasm;ribosome	structural molecule activity	Pf01249	[GO:0003735]; GO:0005198; GO:0003674 [GO:0005622]; GO:0044464; GO:0005575; GO:0005623 [GO:0005737]; GO:0044424; GO:0005622; GO:0044464; GO:0005575; GO:0005623 [GO:0005840]; GO:0030529; GO:0043232; GO:0044444; GO:0044424; GO:1990904; GO:0043228; GO:0043229; GO:0005737; GO:0005622; GO:0044464; GO:0032991; GO:0043226; GO:0005575; GO:0005623 [GO:0006364]; GO:0016072; GO:0034470; GO:0042254; GO:003466…		VF21_07580		0	11	0.171	0.57	0.741	10.156	0.682	-2.55	-0.81	-0.43	3.34	-0.55	0.599263	0.850614	0.991895	0.205493	1	36.34	9.96	47.03	140.11	135.85	250.8	161.6	49.2	12.7
FALSE	High	Master Protein	1040532761	hypothetical protein VE03_00724 [Pseudogymnoascus sp. 23342-1-I1]	0	324.748	53	24	595	5	424	45.8	8.73	1623.96	24	metabolic process		catalytic activity	Pf00155	[GO:0003824]; GO:0003674 [GO:0004069]; GO:0008483; GO:0016769; GO:0016740; GO:0003824; GO:0003674 [GO:0006520]; GO:0019752; GO:0044238; GO:1901564; GO:0043436; GO:0008152; GO:0006807; GO:0071704; GO:0006082; GO:0008150; GO:0044237; GO:0044281; GO:0009987 [GO:0008483]; GO:0016769; GO:0016740; GO:0003824; GO:0003674 [GO:0009058]; GO:0008152; GO:0008150 [GO:0016740]; GO:0003824; GO:0003674 [GO:00301…		VE03_00724		0	21	0.429	0.676	0.677	0.387	0.472	-1.22	-0.56	-0.56	-1.37	-1.08	0.914409	0.94839	0.99755	0.513481	0.88543	31.39	19.91	40.86	14.78	57.5	93.6	179.3	18.7	20
FALSE	High	Master Protein	1040532968	alanyl-tRNA synthetase [Pseudogymnoascus sp. 23342-1-I1]	0	287.081	28	22	357	3	958	107.3	5.43	861.67	22	metabolic process	cytoplasm;mitochondrion	catalytic activity;metal ion binding;nucleotide binding;RNA binding	Pf01411, Pf02272, Pf07973	[GO:0000049]; GO:0003723; GO:0003676; GO:0097159; GO:1901363; GO:0005488; GO:0003674 [GO:0000166]; GO:0036094; GO:1901265; GO:0005488; GO:0097159; GO:1901363; GO:0003674 [GO:0003676]; GO:0097159; GO:1901363; GO:0005488; GO:0003674 [GO:0003723]; GO:0003676; GO:0097159; GO:1901363; GO:0005488; GO:0003674 [GO:0004812]; GO:0140101; GO:0140098; GO:0003824; GO:0003674 [GO:0004813]; GO:0004812; GO:01401…		VE03_00566		0	22	0.679	1.296	0.879	0.095	0.636	-0.56	0.37	-0.19	-3.39	-0.65	0.985279	0.726836	0.949096	0.0971453	0.988858	64.3	58.66	25.31	123.67	2.5	127.9	102.7	57.5	197.1
FALSE	High	Master Protein	1040524717	transketolase [Pseudogymnoascus sp. 23342-1-I1]	0	492.4	35	31	1734	7	685	74.8	5.97	4975.26	31	metabolic process		catalytic activity;metal ion binding	Pf00456, Pf02779, Pf02780	[GO:0003824]; GO:0003674 [GO:0004802]; GO:0016744; GO:0016740; GO:0003824; GO:0003674 [GO:0008152]; GO:0008150 [GO:0016021]; GO:0031224; GO:0044425; GO:0005575; GO:0016020 [GO:0016740]; GO:0003824; GO:0003674 [GO:0046872]; GO:0043169; GO:0043167; GO:0005488; GO:0003674		VE03_08769		0	0	0.129	0.879	0.496	100	0.211	-2.96	-0.19	-1.01	6.64	-2.24	0.482344	0.963098	0.920086	1.71608e-17	0.503486	46.82	105.71	47.53	0	147.95	321.9	53.4	24.7	43.7
FALSE	High	Master Protein	1370887783	FK506 binding protein proline rotamase rapamycin-binding protein [Pseudogymnoascus destructans]	0	17.538	22	4	204	1	153	16.6	9.64	423.27	4									0	3	0.3	0.549	0.119	0.327	1.612	-1.73	-0.87	-3.07	-1.61	0.69	0.801062	0.825943	0.339851	0.444504	0.737193	10.25	76.27	119.68	10.81	95.36	94.6	33	20.7	36.3
FALSE	Medium	Master Protein	1040526068	hypothetical protein VE03_07808 [Pseudogymnoascus sp. 23342-1-I1]	0.016	1.943	1	1	175	1	742	81.1	9.69	298.82	1	regulation of biological process		enzyme regulator activity;metal ion binding;protein binding	Pf01412	[GO:0005096]; GO:0008047; GO:0030695; GO:0030234; GO:0060589; GO:0098772; GO:0003674 [GO:0005515]; GO:0005488; GO:0003674 [GO:0043547]; GO:0043087; GO:0051345; GO:0051336; GO:0043085; GO:0050790; GO:0044093; GO:0065009; GO:0065007; GO:0008150 [GO:0046872]; GO:0043169; GO:0043167; GO:0005488; GO:0003674		VE03_07808		0	0	100	29.76	100	100	100	6.64	4.9	6.64	6.64	6.64	2.295e-17	1.04556e-05	2.40822e-17	1.71608e-17	2.06409e-17	0	47.84	0	0	0	64.3	39.6	1588.9	2
FALSE	High	Master Protein	1069467711	homoisocitrate dehydrogenase [Pseudogymnoascus verrucosus]	0	120.236	43	13	119	5	357	38.1	6.19	299.28	13									0	8	0.411	0.73	1.511	0.28	1.315	-1.28	-0.45	0.6	-1.84	0.4	0.911932	0.962329	0.804914	0.393625	0.857857	1.78	205.29	140.13	24.25	22.15	351.4	74	31	15.7
FALSE	High	Master Protein	1040497759	hypothetical protein VE00_09121 [Pseudogymnoascus sp. WSF 3629]	0	234.505	45	14	409	14	405	46	4.48	1202.51	14	cell organization and biogenesis;regulation of biological process;transport	cytoplasm;nucleus	enzyme regulator activity;protein binding	Pf00956	[GO:0005634]; GO:0043231; GO:0043227; GO:0043229; GO:0043226; GO:0044424; GO:0005575; GO:0005622; GO:0044464; GO:0005623 [GO:0005737]; GO:0044424; GO:0005622; GO:0044464; GO:0005575; GO:0005623 [GO:0006334]; GO:0031497; GO:0034728; GO:0065004; GO:0006323; GO:0006333; GO:0022607; GO:0006325; GO:0071824; GO:0034622; GO:0071103; GO:0016043; GO:0044085; GO:0051276; GO:0043933; GO:0065003; GO:0009987;…		VE00_09121		0	0	0.145	0.179	0.057		0.153	-2.79	-2.48	-4.14		-2.71	0.532468	0.13198	0.125082		0.373599	26.15	80.17	72.28		82.75	141	208.7	11.4	36.3
FALSE	High	Master Protein	1040555531	hypothetical protein VE02_00001 [Pseudogymnoascus sp. 03VT05]	0	14.679	4	2	74	1	481	51.8	5.54	134.96	2	metabolic process	membrane	catalytic activity	Pf02836, Pf03198	[GO:0000009]; GO:0000030; GO:0016758; GO:0016757; GO:0016740; GO:0003824; GO:0003674 [GO:0000026]; GO:0000030; GO:0016758; GO:0016757; GO:0016740; GO:0003824; GO:0003674 [GO:0000030]; GO:0016758; GO:0016757; GO:0016740; GO:0003824; GO:0003674 [GO:0000033]; GO:0000030; GO:0016758; GO:0016757; GO:0016740; GO:0003824; GO:0003674 [GO:0001962]; GO:0008378; GO:0016758; GO:0016757; GO:0016740; GO:000382…		VE02_00001		0	2	1.947	2.285	11.563	32.309	100	0.96	1.19	3.53	5.01	6.64	0.665656	0.323114	0.0730637	0.0324585	2.06409e-17	48.14	56.61	83.8	46.67	0	223.1	185.6	379	540.5
FALSE	High	Master Protein	1040532244	hypothetical protein VE03_02026 [Pseudogymnoascus sp. 23342-1-I1]	0	237.864	49	19	381	5	346	37	5.52	1025.06	19			RNA binding	Pf00076, Pf13893, Pf14259	[GO:0003676]; GO:0097159; GO:1901363; GO:0005488; GO:0003674 [GO:0003723]; GO:0003676; GO:0097159; GO:1901363; GO:0005488; GO:0003674		VE03_02026		0	14	0.128	0.35	0.216	0.01	0.103	-2.97	-1.51	-2.21	-6.64	-3.28	0.478276	0.50462	0.587199	1.71608e-17	0.222011	99.94	131.69	44.93	0	108.6	89.3	246.7	7.2	6
FALSE	High	Master Protein	1026904547	chaperonin containing T-complex subunit eight component [Pseudogymnoascus destructans]	0	105.755	25	12	79	12	547	59.4	5.31	213.2	12	metabolic process	cytoplasm	nucleotide binding;protein binding	Pf00118	[GO:0000166]; GO:0036094; GO:1901265; GO:0005488; GO:0097159; GO:1901363; GO:0003674 [GO:0005524]; GO:0032559; GO:0035639; GO:0030554; GO:0032555; GO:0043168; GO:1901265; GO:0017076; GO:0032553; GO:0043167; GO:0097159; GO:1901363; GO:0000166; GO:0097367; GO:0005488; GO:0036094; GO:0003674 [GO:0005737]; GO:0044424; GO:0005622; GO:0044464; GO:0005575; GO:0005623 [GO:0006457]; GO:0009987; GO:0008150…		VC83_06981		0	0	0.546	0.991	0.452	1.743	0.056	-0.87	-0.01	-1.15	0.8	-4.16	0.972755	0.897705	0.889274	0.899947	0.0867062	23.16	38.8	41.6	4252.35	66.41	214.3	54.5	31.6	74.8
FALSE	High	Master Protein	1370891142	1,3-beta-glucanosyltransferase gas1 [Pseudogymnoascus destructans]	0	66.419	6	2	354	2	540	56.2	5.58	1060.92	2									0	0	5.655	3.222	3.046	100	100	2.5	1.69	1.61	6.64	6.64	0.269545	0.150849	0.445794	1.71608e-17	2.06409e-17	16.98	42.31	33.15	0	0	199.1	44.4	289.9	416.5
FALSE	High	Master Protein	1040526437	hypothetical protein VE03_08106 [Pseudogymnoascus sp. 23342-1-I1]	0	82.735	14	9	84	9	707	74.5	7.33	196.87	9			metal ion binding	Pf00076, Pf00641, Pf00929, Pf14259	[GO:0003676]; GO:0097159; GO:1901363; GO:0005488; GO:0003674 [GO:0008270]; GO:0046914; GO:0046872; GO:0043169; GO:0043167; GO:0005488; GO:0003674 [GO:0046872]; GO:0043169; GO:0043167; GO:0005488; GO:0003674		VE03_08106		0	0	0.249	0.626	0.612	12.315	0.816	-2.01	-0.68	-0.71	3.62	-0.29	0.746212	0.916606	0.97317	0.158667	0.979561	13.11	10.08	27.1	592.8	147.05	336.8	231.2	40.2	22.7
FALSE	High	Master Protein	1040530312	hypothetical protein VE03_03012 [Pseudogymnoascus sp. 23342-1-I1]	0	244.424	16	14	866	7	927	101.7	6.39	2096.56	14	metabolic process		catalytic activity	Pf01055, Pf13802	[GO:0003824]; GO:0003674 [GO:0004553]; GO:0016798; GO:0016787; GO:0003824; GO:0003674 [GO:0005975]; GO:0044238; GO:0071704; GO:0008152; GO:0008150 [GO:0008152]; GO:0008150 [GO:0016021]; GO:0031224; GO:0044425; GO:0005575; GO:0016020 [GO:0016787]; GO:0003824; GO:0003674 [GO:0016798]; GO:0016787; GO:0003824; GO:0003674 [GO:0030246]; GO:0005488; GO:0003674		VE03_03012		0	2	2.156	0.322	0.824	0.034	2.767	1.11	-1.63	-0.28	-4.9	1.47	0.630746	0.446434	0.96454	0.0142635	0.434613	20.17	23.34	17.25	128.05	57.78	86.2	33.6	84.7	195.5
FALSE	High	Master Protein	1040538875	adenylosuccinate synthetase [Pseudogymnoascus sp. 05NY08]	0	149.922	43	15	335	1	426	47	6.35	696.93	15	metabolic process;response to stimulus	cytoplasm;cytosol;nucleus	catalytic activity;metal ion binding;nucleotide binding	Pf00709	[GO:0000166]; GO:0036094; GO:1901265; GO:0005488; GO:0097159; GO:1901363; GO:0003674 [GO:0000287]; GO:0046872; GO:0043169; GO:0043167; GO:0005488; GO:0003674 [GO:0004019]; GO:0016879; GO:0016874; GO:0003824; GO:0003674 [GO:0005525]; GO:0032550; GO:0032561; GO:0035639; GO:0001883; GO:0032549; GO:0019001; GO:0032555; GO:0043168; GO:1901265; GO:0001882; GO:0017076; GO:0032553; GO:0043167; GO:0097159…		VF21_04691		0	14	0.419	0.832	0.466	1.009	0.409	-1.25	-0.27	-1.1	0.01	-1.29	0.911932	0.976236	0.898536	0.93031	0.818765	37.3	46.87	32.14	83.41	25.3	128.4	130.8	63.8	38.6
FALSE	High	Master Protein	1040511267	hypothetical protein VE04_09537 [Pseudogymnoascus sp. 24MN13]	0	169.52	11	17	330	6	1822	202	6.47	751.74	17	metabolic process		catalytic activity;protein binding	Pf00408, Pf02204, Pf02878, Pf02879, Pf02880, Pf12796, Pf13637, Pf13857	[GO:0005515]; GO:0005488; GO:0003674 [GO:0005975]; GO:0044238; GO:0071704; GO:0008152; GO:0008150 [GO:0016021]; GO:0031224; GO:0044425; GO:0005575; GO:0016020 [GO:0016868]; GO:0016866; GO:0016853; GO:0003824; GO:0003674 [GO:0035091]; GO:0005543; GO:0008289; GO:0043168; GO:0005488; GO:0043167; GO:0003674 [GO:0071704]; GO:0008152; GO:0008150		VE04_09537		0	13	0.293	0.982	0.165	16.058	0.456	-1.77	-0.03	-2.6	4.01	-1.13	0.79334	0.903176	0.471156	0.107171	0.869514	22.16	24.74	58.99	449.73	34.75	154.5	64.5	28.7	33
FALSE	High	Master Protein	1001841909	Heat shock protein 60 family chaperone GroEL [Streptomyces albidoflavus]	0.003	3.076	2	1	55	1	540	56.7	4.88	88.02	1	metabolic process	cytoplasm	nucleotide binding;protein binding	Pf00118	[GO:0000166]; GO:0036094; GO:1901265; GO:0005488; GO:0097159; GO:1901363; GO:0003674 [GO:0005524]; GO:0032559; GO:0035639; GO:0030554; GO:0032555; GO:0043168; GO:1901265; GO:0017076; GO:0032553; GO:0043167; GO:0097159; GO:1901363; GO:0000166; GO:0097367; GO:0005488; GO:0036094; GO:0003674 [GO:0005737]; GO:0044424; GO:0005622; GO:0044464; GO:0005575; GO:0005623 [GO:0006457]; GO:0009987; GO:0008150…	31256166	Salbus254_2644	IF45_RS0116785	0	0	100	18.516	74.36	100	100	6.64	4.21	6.22	6.64	6.64	2.295e-17	0.000157458	0.000913408	1.71608e-17	2.06409e-17	0	96.49	28.7	0	0	84	50.2	1419.2	0.4
FALSE	High	Master Protein	1026905771	intracellular distribution of mitochondria [Pseudogymnoascus destructans]	0	51.015	10	10	85	10	1291	142.5	5.72	112.23	10	cell organization and biogenesis	cytoplasm	protein binding;RNA binding	Pf12807, Pf13236, Pf13374, Pf13424, Pf15044	[GO:0003723]; GO:0003676; GO:0097159; GO:1901363; GO:0005488; GO:0003674 [GO:0005515]; GO:0005488; GO:0003674 [GO:0005737]; GO:0044424; GO:0005622; GO:0044464; GO:0005575; GO:0005623 [GO:0007005]; GO:0006996; GO:0016043; GO:0009987; GO:0071840; GO:0008150 [GO:0048312]; GO:0048311; GO:0007005; GO:0051646; GO:0006996; GO:0051640; GO:0016043; GO:0051641; GO:0009987; GO:0071840; GO:0051179; GO:0008150		VC83_05368		0	0	1.351	0.679	0.648	15.328	0.383	0.43	-0.56	-0.63	3.94	-1.39	0.785454	0.951719	0.99228	0.115415	0.785887	32.89	28.89	115.45	120.36	85.22	328.1	99.6	113.8	150.7
FALSE	High	Master Protein	1040524435	20S proteasome subunit alpha 5 [Pseudogymnoascus sp. 23342-1-I1]	0	257.107	76	18	1268	18	245	26.8	4.86	3822.28	18	metabolic process	cytoplasm;nucleus;proteasome	catalytic activity	Pf00227, Pf10584	[GO:0000502]; GO:0043234; GO:0044424; GO:1905369; GO:0032991; GO:0005622; GO:0044464; GO:1905368; GO:0005575; GO:0005623; GO:1902494 [GO:0004175]; GO:0070011; GO:0008233; GO:0016787; GO:0140096; GO:0003824; GO:0003674 [GO:0004298]; GO:0004175; GO:0070003; GO:0070011; GO:0008233; GO:0016787; GO:0140096; GO:0003824; GO:0003674 [GO:0005634]; GO:0043231; GO:0043227; GO:0043229; GO:0043226; GO:0044424…		VE03_08885		0	0	2.681	1.538	2.656	0.422	3.105	1.42	0.62	1.41	-1.24	1.63	0.542169	0.60347	0.504854	0.549245	0.382889	42.09	45.58	57.91	30.23	0.04	60.7	74.1	161.3	89.9
FALSE	High	Master Protein	1040525414	malate dehydrogenase, NAD-dependent [Pseudogymnoascus sp. 23342-1-I1]	0	761.081	79	34	6082	4	339	35.3	8.65	20760.6	34	metabolic process		catalytic activity	Pf00056, Pf02866	[GO:0003824]; GO:0003674 [GO:0005975]; GO:0044238; GO:0071704; GO:0008152; GO:0008150 [GO:0006099]; GO:0006101; GO:0009060; GO:0044238; GO:0072350; GO:0045333; GO:0008152; GO:0019752; GO:0015980; GO:0008150; GO:0043436; GO:0006091; GO:0055114; GO:0006082; GO:0044237; GO:0044281; GO:0071704; GO:0009987 [GO:0006108]; GO:0043648; GO:0019752; GO:0043436; GO:0006082; GO:0044237; GO:0044281; GO:0071704…		VE03_08008		0	0	0.328	0.462	1.051	0.186	1.118	-1.61	-1.12	0.07	-2.43	0.16	0.828635	0.714827	0.889417	0.244574	0.863409	44.53	35.05	104.68	95.07	104.27	85.4	10.1	26.3	10.8
FALSE	High	Master Protein	1040529249	hypothetical protein VE03_04396 [Pseudogymnoascus sp. 23342-1-I1]	0	415.852	65	24	790	2	468	51.3	5.54	2278.01	24	metabolic process;regulation of biological process;response to stimulus;transport		catalytic activity;enzyme regulator activity	Pf00996	[GO:0005092]; GO:0030695; GO:0060589; GO:0030234; GO:0098772; GO:0003674 [GO:0005093]; GO:0005092; GO:0030695; GO:0060589; GO:0030234; GO:0098772; GO:0003674 [GO:0005622]; GO:0044464; GO:0005575; GO:0005623 [GO:0007264]; GO:0035556; GO:0007165; GO:0007154; GO:0009987; GO:0023052; GO:0050794; GO:0051716; GO:0008150; GO:0050789; GO:0050896; GO:0065007 [GO:0015031]; GO:0015833; GO:0045184; GO:004288…		VE03_04396		0	32	0.178	2.292	0.568	1.489	0.359	-2.49	1.2	-0.81	0.57	-1.48	0.614308	0.321926	0.960715	0.952917	0.7602	11.14	21.37	78.4	50.85	102.53	118.2	186.1	27.8	15.6
FALSE	High	Master Protein	1026904641	cytochrome c1 [Pseudogymnoascus destructans]	0	259.542	36	8	718	2	318	35	8.21	2226.07	8	metabolic process		metal ion binding	Pf02167	[GO:0009055]; GO:0016491; GO:0003824; GO:0003674 [GO:0020037]; GO:0046906; GO:0097159; GO:1901363; GO:0005488; GO:0003674 [GO:0022900]; GO:0006091; GO:0055114; GO:0044237; GO:0008152; GO:0009987; GO:0008150 [GO:0046872]; GO:0043169; GO:0043167; GO:0005488; GO:0003674		VC83_06932		0	11	2.501	2.874	1.942	3.959	0.611	1.32	1.52	0.96	1.99	-0.71	0.57188	0.198838	0.641529	0.539548	0.976636	27.44	20.36	20.86	74.27	111.13	127.5	77.5	182.1	122.3
FALSE	High	Master Protein	1040532770	V-type proton ATPase subunit B [Pseudogymnoascus sp. 23342-1-I1]	0	297.727	60	24	1278	24	516	57.5	5.74	3461.5	24	metabolic process;transport		catalytic activity;nucleotide binding;transporter activity	Pf00006, Pf00306, Pf02874	[GO:0005524]; GO:0032559; GO:0035639; GO:0030554; GO:0032555; GO:0043168; GO:1901265; GO:0017076; GO:0032553; GO:0043167; GO:0097159; GO:1901363; GO:0000166; GO:0097367; GO:0005488; GO:0036094; GO:0003674 [GO:0015986]; GO:0006754; GO:0015985; GO:0009152; GO:0009168; GO:0009206; GO:0046034; GO:1902600; GO:0006164; GO:0009150; GO:0009260; GO:0009127; GO:0009156; GO:0009167; GO:0009145; GO:0009201; …		VE03_00943		0	0	0.134	1.117	0.3	1.056	0.121	-2.9	0.16	-1.74	0.08	-3.04	0.497531	0.848639	0.731039	0.943855	0.274503	4.6	60.08	3.49	0	120.75	154.5	150.6	18.7	9.7
FALSE	High	Master Protein	1040533064	20S proteasome subunit alpha 7 [Pseudogymnoascus sp. 23342-1-I1]	0	189.012	43	12	1240	12	295	31.7	4.91	3224.88	12	metabolic process	cytoplasm;nucleus;proteasome	catalytic activity;RNA binding	Pf00227, Pf10584	[GO:0000502]; GO:0043234; GO:0044424; GO:1905369; GO:0032991; GO:0005622; GO:0044464; GO:1905368; GO:0005575; GO:0005623; GO:1902494 [GO:0003729]; GO:0003723; GO:0003676; GO:0097159; GO:1901363; GO:0005488; GO:0003674 [GO:0004175]; GO:0070011; GO:0008233; GO:0016787; GO:0140096; GO:0003824; GO:0003674 [GO:0004298]; GO:0004175; GO:0070003; GO:0070011; GO:0008233; GO:0016787; GO:0140096; GO:0003824…		VE03_00427		0	0	1.704	2.07	2.226	1.538	3.692	0.77	1.05	1.15	0.62	1.88	0.712185	0.385445	0.582373	0.945736	0.315549	48.57	23.09	6.36	22.77	31.26	54.9	102.1	177.4	251.9
FALSE	High	Master Protein	1040524392	hypothetical protein VE03_09125 [Pseudogymnoascus sp. 23342-1-I1]	0	102.67	26	9	187	9	426	45.1	5.9	426.09	9	metabolic process		catalytic activity;nucleotide binding	Pf00441, Pf02770, Pf02771	[GO:0003995]; GO:0016627; GO:0016491; GO:0003824; GO:0003674 [GO:0008152]; GO:0008150 [GO:0016021]; GO:0031224; GO:0044425; GO:0005575; GO:0016020 [GO:0016627]; GO:0016491; GO:0003824; GO:0003674 [GO:0050660]; GO:0000166; GO:0043168; GO:0050662; GO:0036094; GO:1901265; GO:0043167; GO:0048037; GO:0005488; GO:0097159; GO:1901363; GO:0003674 [GO:0055114]; GO:0008152; GO:0008150		VE03_09125		0	0	0.723	0.93	0.847	0.899	0.168	-0.47	-0.1	-0.24	-0.15	-2.57	0.967718	0.950251	0.957599	0.886081	0.407753	45.7	12.47	4.27	92.8	343.61	235.2	184.3	23.3	29.5
FALSE	High	Master Protein	1040525568	hypothetical protein VE03_07513 [Pseudogymnoascus sp. 23342-1-I1]	0	191.627	66	19	283	2	365	39.1	6.14	632.94	19			RNA binding	Pf00013, Pf13014	[GO:0003676]; GO:0097159; GO:1901363; GO:0005488; GO:0003674 [GO:0003723]; GO:0003676; GO:0097159; GO:1901363; GO:0005488; GO:0003674		VE03_07513		0	18	0.262	0.608	0.18	0.536	0.119	-1.93	-0.72	-2.48	-0.9	-3.07	0.754742	0.890555	0.505914	0.652314	0.267768	14.93	26.65	11.56	94.29	98.24	134.9	360.2	16.2	31.1
FALSE	High	Master Protein	1040532276	hypothetical protein VE03_01833 [Pseudogymnoascus sp. 23342-1-I1]	0	183.775	35	20	253	8	605	63.7	7.91	624.12	20			protein binding	Pf00400	[GO:0005515]; GO:0005488; GO:0003674		VE03_01833		0	12	0.66	1.412	2.064	0.703	0.254	-0.6	0.5	1.05	-0.51	-1.98	0.992438	0.667923	0.613065	0.77911	0.591436	31.72	32.58	12.08	147.22	57.75	153.1	177.9	115.1	58.6
FALSE	High	Master Protein	1040542743	adenosylhomocysteinase [Pseudogymnoascus sp. 05NY08]	0	776.584	54	32	7156	2	450	48.7	5.8	21685.7	32	metabolic process		catalytic activity;nucleotide binding	Pf00208, Pf00670, Pf02826, Pf05221	[GO:0004013]; GO:0016802; GO:0016801; GO:0016787; GO:0003824; GO:0003674 [GO:0006520]; GO:0019752; GO:0044238; GO:1901564; GO:0043436; GO:0008152; GO:0006807; GO:0071704; GO:0006082; GO:0008150; GO:0044237; GO:0044281; GO:0009987 [GO:0006730]; GO:0044237; GO:0044281; GO:0008152; GO:0009987; GO:0008150 [GO:0016021]; GO:0031224; GO:0044425; GO:0005575; GO:0016020 [GO:0016491]; GO:0003824; GO:000367…		VF21_01760		0	0	3.428	0.114	0.155	0.31	100	1.78	-3.13	-2.69	-1.69	6.64	0.44314	0.0352244	0.443115	0.423017	2.06409e-17	55.33	98.64	41.77	113.2	0	51.8	8	37.5	149.1
FALSE	Medium	Master Protein	1040525014	hypothetical protein VE03_09000 [Pseudogymnoascus sp. 23342-1-I1]	0.029	1.526	1	1	21	1	979	109	5.53	28.23	1	cell organization and biogenesis;metabolic process;regulation of biological process	chromosome;nucleus	catalytic activity;metal ion binding;protein binding	Pf00856, Pf05033, Pf08236	[GO:0005515]; GO:0005488; GO:0003674 [GO:0005634]; GO:0043231; GO:0043227; GO:0043229; GO:0043226; GO:0044424; GO:0005575; GO:0005622; GO:0044464; GO:0005623 [GO:0005694]; GO:0043232; GO:0043228; GO:0043229; GO:0043226; GO:0044424; GO:0005575; GO:0005622; GO:0044464; GO:0005623 [GO:0006354]; GO:0006351; GO:0032774; GO:0010467; GO:0034645; GO:0097659; GO:0009059; GO:0016070; GO:0034654; GO:0043170…		VE03_09000		0	0	100	0.661	2.418	2.958	0.799	6.64	-0.6	1.27	1.56	-0.32	2.295e-17	0.93513	0.594442	0.664323	0.987187	0	32.09	64.38	58.75	26.17	356.4	277.5	77.1
FALSE	High	Master Protein	1040530647	hypothetical protein VE03_03538 [Pseudogymnoascus sp. 23342-1-I1]	0	322.651	65	21	692	8	324	35.7	5.44	1656.06	21	metabolic process;regulation of biological process;response to stimulus	cytoplasm;cytosol	enzyme regulator activity;protein binding	Pf08327, Pf09229	[GO:0001671]; GO:0008047; GO:0060590; GO:0030234; GO:0060589; GO:0098772; GO:0003674 [GO:0005737]; GO:0044424; GO:0005622; GO:0044464; GO:0005575; GO:0005623 [GO:0005829]; GO:0044444; GO:0005737; GO:0044424; GO:0005622; GO:0044464; GO:0005575; GO:0005623 [GO:0006457]; GO:0009987; GO:0008150 [GO:0006950]; GO:0050896; GO:0008150 [GO:0032781]; GO:0043462; GO:0051345; GO:0051336; GO:0043085; GO:00507…		VE03_03538		0	14	1.062	0.423	0.453	6.489	0.396	0.09	-1.24	-1.14	2.7	-1.34	0.878164	0.648564	0.889601	0.346446	0.803201	94.84	39.5	1.62	142.26	15.74	72.3	213.9	15.9	14.4
FALSE	High	Master Protein	1040536041	hypothetical protein VF21_08119 [Pseudogymnoascus sp. 05NY08]	0	115.936	31	11	113	1	352	37.6	6.57	250.32	11	metabolic process		catalytic activity	Pf00106, Pf08659, Pf13561	[GO:0016021]; GO:0031224; GO:0044425; GO:0005575; GO:0016020 [GO:0016491]; GO:0003824; GO:0003674 [GO:0055114]; GO:0008152; GO:0008150		VF21_08119		0	13	0.284	0.875	0.642	2.634	5.021	-1.81	-0.19	-0.64	1.4	2.33	0.785454	0.957794	0.97317	0.718323	0.212885	89.11	24.27	3.05	35.47	138.38	248.1	289.7	65.5	34.2
FALSE	High	Master Protein	1040526111	glutamine synthetase [Pseudogymnoascus sp. 23342-1-I1]	0	311.301	64	19	630	19	366	40.6	5.8	1915.94	19	metabolic process		catalytic activity;nucleotide binding	Pf00120, Pf03951	[GO:0000166]; GO:0036094; GO:1901265; GO:0005488; GO:0097159; GO:1901363; GO:0003674 [GO:0003824]; GO:0003674 [GO:0004356]; GO:0016211; GO:0016880; GO:0016879; GO:0016874; GO:0003824; GO:0003674 [GO:0005524]; GO:0032559; GO:0035639; GO:0030554; GO:0032555; GO:0043168; GO:1901265; GO:0017076; GO:0032553; GO:0043167; GO:0097159; GO:1901363; GO:0000166; GO:0097367; GO:0005488; GO:0036094; GO:0003674…		VE03_07810		0	0	0.532	0.676	0.27	0.272	2.633	-0.91	-0.56	-1.89	-1.88	1.4	0.965322	0.94839	0.685932	0.373398	0.456608	6.06	15.49	34.95	15.7	103.3	68.7	181.9	18.9	35.9
FALSE	High	Master Protein	1040528523	saccharopine dehydrogenase [Pseudogymnoascus sp. 23342-1-I1]	0	242.622	51	17	478	3	370	40.7	5.49	1466.08	17	metabolic process	cytoplasm	catalytic activity	Pf01262, Pf05222	[GO:0004754]; GO:0004753; GO:0016646; GO:0016645; GO:0016491; GO:0003824; GO:0003674 [GO:0005737]; GO:0044424; GO:0005622; GO:0044464; GO:0005575; GO:0005623 [GO:0008652]; GO:0006520; GO:0046394; GO:1901566; GO:0019752; GO:0044238; GO:1901564; GO:0016053; GO:1901576; GO:0043436; GO:0008152; GO:0006807; GO:0071704; GO:0006082; GO:0044249; GO:0044283; GO:0009058; GO:0008150; GO:0044237; GO:0044281;…		VE03_04992		0	16	0.025	0.479	0.2	100	0.154	-5.33	-1.06	-2.32	6.64	-2.7	0.0618798	0.726836	0.551773	1.71608e-17	0.371549	86.91	27.45	11.41	0	26.54	217	125.5	5.7	80.2
FALSE	High	Master Protein	1040517522	40S ribosomal protein S23 [Pseudogymnoascus sp. 24MN13]	0	110.8	41	7	142	7	145	15.8	10.48	283.02	7	metabolic process	ribosome	structural molecule activity	Pf00164	[GO:0003735]; GO:0005198; GO:0003674 [GO:0005622]; GO:0044464; GO:0005575; GO:0005623 [GO:0005840]; GO:0030529; GO:0043232; GO:0044444; GO:0044424; GO:1990904; GO:0043228; GO:0043229; GO:0005737; GO:0005622; GO:0044464; GO:0032991; GO:0043226; GO:0005575; GO:0005623 [GO:0006412]; GO:0010467; GO:0034645; GO:0043043; GO:0044267; GO:0043170; GO:0009059; GO:0044249; GO:0044260; GO:0006518; GO:0043604…		VE04_03133		0	0	0.461	1.905	0.913	1.104	0.439	-1.12	0.93	-0.13	0.14	-1.19	0.941429	0.44494	0.939048	0.95473	0.853858	5.39	20.67	17.15	76.07	126.06	276.1	46.4	67.3	43.5
FALSE	High	Master Protein	1069466751	saccharopine dehydrogenase [Pseudogymnoascus verrucosus]	0	192.876	47	19	277	3	503	55.2	5.71	552.42	19									0	16	0.413	1.46	0.577	2.846	0.628	-1.28	0.55	-0.79	1.51	-0.67	0.910032	0.643848	0.96454	0.681498	0.987187	37.49	11.32	44.66	107.28	119.11	182	120.6	41.4	25
FALSE	High	Master Protein	1040554330	glucose-6-phosphate 1-dehydrogenase [Pseudogymnoascus sp. 03VT05]	0	181.107	53	23	305	2	512	58.9	7.46	681.13	23	metabolic process		catalytic activity;nucleotide binding	Pf00479, Pf02781	[GO:0004345]; GO:0016616; GO:0016614; GO:0016491; GO:0003824; GO:0003674 [GO:0005975]; GO:0044238; GO:0071704; GO:0008152; GO:0008150 [GO:0006006]; GO:0019318; GO:0005996; GO:0005975; GO:0044281; GO:0044238; GO:0071704; GO:0008152; GO:0008150 [GO:0006098]; GO:0006739; GO:0019682; GO:0019693; GO:0051156; GO:0046496; GO:0006081; GO:0006796; GO:0019637; GO:1901135; GO:0019362; GO:0044237; GO:0071704…		VE02_01491		0	23	0.422	0.556	0.16	6.565	0.645	-1.25	-0.85	-2.64	2.71	-0.63	0.91306	0.835443	0.458039	0.365838	0.991814	53.51	1.35	34.97	1124.28	1.35	151.9	137	20.3	27.9
FALSE	High	Master Protein	1352888469	Inorganic pyrophosphatase [Pseudogymnoascus verrucosus]	0	272.015	56	17	421	17	403	44.7	8.54	1217.43	17									0	0	0.173	1.116	0.586	0.726	0.127	-2.53	0.16	-0.77	-0.46	-2.98	0.602586	0.825943	0.966537	0.792267	0.288293	18.35	60.62	34.3	92.06	125.55	139.3	160.1	16.5	14.1
FALSE	High	Master Protein	1040533483	hypothetical protein VE03_00182 [Pseudogymnoascus sp. 23342-1-I1]	0	165.061	51	13	672	3	253	27.4	7.12	1211.24	13	metabolic process		catalytic activity	Pf00160	[GO:0000413]; GO:0018208; GO:0018193; GO:0006464; GO:0036211; GO:0044267; GO:0019538; GO:0043412; GO:0044260; GO:0043170; GO:0044238; GO:1901564; GO:0044237; GO:0071704; GO:0008152; GO:0006807; GO:0009987; GO:0008150 [GO:0003755]; GO:0016859; GO:0140096; GO:0016853; GO:0003824; GO:0003674 [GO:0006457]; GO:0009987; GO:0008150 [GO:0016021]; GO:0031224; GO:0044425; GO:0005575; GO:0016020 [GO:0016853…		VE03_00182		0	12	0.453	1.101	1.83	1.57	5.54	-1.14	0.14	0.87	0.65	2.47	0.928833	0.835443	0.668802	0.940113	0.1846	59.87	3.49	46.7	25.22	20.08	77.8	135.8	127	59.3
FALSE	High	Master Protein	1040552215	40S ribosomal protein S16 [Pseudogymnoascus sp. 03VT05]	0	51.762	36	5	61	5	144	15.9	10.14	163.32	5	metabolic process	ribosome	structural molecule activity	Pf00380	[GO:0003735]; GO:0005198; GO:0003674 [GO:0005840]; GO:0030529; GO:0043232; GO:0044444; GO:0044424; GO:1990904; GO:0043228; GO:0043229; GO:0005737; GO:0005622; GO:0044464; GO:0032991; GO:0043226; GO:0005575; GO:0005623 [GO:0006412]; GO:0010467; GO:0034645; GO:0043043; GO:0044267; GO:0043170; GO:0009059; GO:0044249; GO:0044260; GO:0006518; GO:0043604; GO:1901566; GO:0019538; GO:0071704; GO:1901576;…		VE02_02127		0	0	5.592	0.703	2.82	4.816	0.493	2.48	-0.51	1.5	2.27	-1.02	0.272685	0.959888	0.531234	0.458252	0.904708	80.23	11.84	53.61	82.95	66.97	242.2	106.7	113	377.5
FALSE	High	Master Protein	440633385	3-deoxy-7-phosphoheptulonate synthase [Pseudogymnoascus destructans 20631-21]	0	127.926	27	9	240	2	361	38.7	6.55	624.83	9	metabolic process		catalytic activity	Pf00793	[GO:0003824]; GO:0003674 [GO:0003849]; GO:0016765; GO:0016740; GO:0003824; GO:0003674 [GO:0008652]; GO:0006520; GO:0046394; GO:1901566; GO:0019752; GO:0044238; GO:1901564; GO:0016053; GO:1901576; GO:0043436; GO:0008152; GO:0006807; GO:0071704; GO:0006082; GO:0044249; GO:0044283; GO:0009058; GO:0008150; GO:0044237; GO:0044281; GO:0009987 [GO:0009058]; GO:0008152; GO:0008150 [GO:0009073]; GO:000865…	24486931	GMDG_06052	GMDG_06052	0	7	0.172	0.341	0.502	5.596	0.238	-2.54	-1.55	-0.99	2.48	-2.07	0.596807	0.495825	0.90276	0.465386	0.547943	94.26	2.07	22.5	1320.64	89.53	248.4	121.4	18.6	38.5
FALSE	High	Master Protein	1040525791	ATP synthase subunit alpha, mitochondrial [Pseudogymnoascus sp. 23342-1-I1]	0	893.12	65	42	7905	4	555	59.8	9.03	24276.9	42	metabolic process;transport	mitochondrion	catalytic activity;nucleotide binding;transporter activity	Pf00006, Pf00306, Pf02874	[GO:0000166]; GO:0036094; GO:1901265; GO:0005488; GO:0097159; GO:1901363; GO:0003674 [GO:0005524]; GO:0032559; GO:0035639; GO:0030554; GO:0032555; GO:0043168; GO:1901265; GO:0017076; GO:0032553; GO:0043167; GO:0097159; GO:1901363; GO:0000166; GO:0097367; GO:0005488; GO:0036094; GO:0003674 [GO:0005739]; GO:0043231; GO:0044444; GO:0043227; GO:0043229; GO:0005737; GO:0044424; GO:0043226; GO:0005622;…		VE03_07568		0	0	3.454	0.938	0.12	3.697	12.803	1.79	-0.09	-3.06	1.89	3.68	0.440321	0.927207	0.342135	0.567958	0.0448943	29.2	12.12	16.43	18.11	128.34	55	247	32.7	32.3
FALSE	High	Master Protein	1040538944	glucose-6-phosphate isomerase [Pseudogymnoascus sp. 05NY08]	0	463.486	51	23	1108	2	552	60.8	6.13	3077.47	23	metabolic process	mitochondrion	catalytic activity	Pf00342	[GO:0004347]; GO:0016861; GO:0016860; GO:0016853; GO:0003824; GO:0003674 [GO:0005739]; GO:0043231; GO:0044444; GO:0043227; GO:0043229; GO:0005737; GO:0044424; GO:0043226; GO:0005622; GO:0044464; GO:0005575; GO:0005623 [GO:0006094]; GO:0006006; GO:0019319; GO:0019318; GO:0046364; GO:0005996; GO:0016051; GO:0044283; GO:0005975; GO:0044281; GO:1901576; GO:0009058; GO:0044238; GO:0071704; GO:0008152;…		VF21_05701		0	30	0.622	1.209	0.309	2.622	0.379	-0.68	0.27	-1.69	1.39	-1.4	0.996419	0.774202	0.744087	0.719697	0.78036	68.25	48.85	61.55	12.4	3.26	66.3	45.5	45.3	42.1
FALSE	High	Master Protein	1040506777	large subunit ribosomal protein L19e [Pseudogymnoascus sp. WSF 3629]	0	193.751	41	14	479	2	214	24.7	10.77	1186.63	14	metabolic process	ribosome	structural molecule activity	Pf01280	[GO:0003735]; GO:0005198; GO:0003674 [GO:0005622]; GO:0044464; GO:0005575; GO:0005623 [GO:0005840]; GO:0030529; GO:0043232; GO:0044444; GO:0044424; GO:1990904; GO:0043228; GO:0043229; GO:0005737; GO:0005622; GO:0044464; GO:0032991; GO:0043226; GO:0005575; GO:0005623 [GO:0006412]; GO:0010467; GO:0034645; GO:0043043; GO:0044267; GO:0043170; GO:0009059; GO:0044249; GO:0044260; GO:0006518; GO:0043604…		VE00_01305		0	15	0.729	1.119	1.457	5.557	0.473	-0.46	0.16	0.54	2.47	-1.08	0.969144	0.825448	0.767214	0.402863	0.886408	9.64	49.74	67.25	79.16	92.17	84.3	72.7	108.9	246.9
FALSE	High	Master Protein	1040525864	branched-chain amino acid aminotransferase [Pseudogymnoascus sp. 23342-1-I1]	0	107.466	24	10	117	1	526	58	4.94	313.1	10	metabolic process		catalytic activity	Pf01063	[GO:0003824]; GO:0003674 [GO:0004084]; GO:0008483; GO:0016769; GO:0016740; GO:0003824; GO:0003674 [GO:0008152]; GO:0008150 [GO:0008483]; GO:0016769; GO:0016740; GO:0003824; GO:0003674 [GO:0009081]; GO:0006520; GO:0019752; GO:0044238; GO:1901564; GO:0043436; GO:0008152; GO:0006807; GO:0071704; GO:0006082; GO:0008150; GO:0044237; GO:0044281; GO:0009987 [GO:0016021]; GO:0031224; GO:0044425; GO:00055…		VE03_07885		0	10	0.313	1.432	1.016	1.551	9.766	-1.67	0.52	0.02	0.63	3.29	0.821415	0.858918	0.963153	0.944125	0.132294	1.01	37.06	71.35	104.88	0	282.9	373.9	40.1	12.5
FALSE	High	Master Protein	1040528274	diphosphomevalonate decarboxylase [Pseudogymnoascus sp. 23342-1-I1]	0	173.662	48	16	587	16	385	40.8	6.55	1873.78	16	metabolic process	cytosol	catalytic activity;nucleotide binding	Pf00288	[GO:0000166]; GO:0036094; GO:1901265; GO:0005488; GO:0097159; GO:1901363; GO:0003674 [GO:0004163]; GO:0016831; GO:0016830; GO:0016829; GO:0003824; GO:0003674 [GO:0005524]; GO:0032559; GO:0035639; GO:0030554; GO:0032555; GO:0043168; GO:1901265; GO:0017076; GO:0032553; GO:0043167; GO:0097159; GO:1901363; GO:0000166; GO:0097367; GO:0005488; GO:0036094; GO:0003674 [GO:0005829]; GO:0044444; GO:0005737…		VE03_04570		0	0	0.314	1.069	0.398	1.513	0.137	-1.67	0.1	-1.33	0.6	-2.86	0.815182	0.85533	0.841832	0.948466	0.319018	12.92	16.79	28.87	146.82	135.35	82.3	65.6	34.2	58.8
FALSE	High	Master Protein	1069477437	40S ribosomal protein S13 [Pseudogymnoascus verrucosus]	0	33.669	46	7	73	7	151	16.8	10.32	128.35	7									0	0	1.283	1.582	4.455	4.115	0.56	0.36	0.66	2.16	2.04	-0.84	0.812098	0.58317	0.283698	0.522984	0.946386	2.07	10.25	6.93	68.35	147.43	306.5	23.5	100.9	164.8
FALSE	High	Master Protein	1040498553	hypothetical protein VE00_08699 [Pseudogymnoascus sp. WSF 3629]	0	195.576	31	14	758	3	583	63.3	5.72	2314.08	14	metabolic process	membrane	catalytic activity	Pf00245	[GO:0003824]; GO:0003674 [GO:0004035]; GO:0016791; GO:0042578; GO:0016788; GO:0016787; GO:0003824; GO:0003674 [GO:0008152]; GO:0008150 [GO:0016020]; GO:0005575 [GO:0016021]; GO:0031224; GO:0044425; GO:0005575; GO:0016020 [GO:0016311]; GO:0006796; GO:0006793; GO:0044237; GO:0008152; GO:0009987; GO:0008150 [GO:0016787]; GO:0003824; GO:0003674 [GO:0016791]; GO:0042578; GO:0016788; GO:0016787; GO:000…		VE00_08699		0	12	3.228	1.807	12.333	0.46	4.76	1.69	0.85	3.62	-1.12	2.25	0.469241	0.481122	0.0649264	0.587125	0.22891	44.28	35.35	12.83	18.06	74.22	44.2	28.4	320.9	121.2
FALSE	High	Master Protein	1040506765	glycine hydroxymethyltransferase [Pseudogymnoascus sp. WSF 3629]	0	115.506	42	15	172	0	539	58.9	8.56	345.12	15	metabolic process		catalytic activity	Pf00464	[GO:0003824]; GO:0003674 [GO:0004372]; GO:0016742; GO:0016741; GO:0016740; GO:0003824; GO:0003674 [GO:0006545]; GO:0006544; GO:0009070; GO:0009069; GO:1901607; GO:1901605; GO:0008652; GO:0006520; GO:0046394; GO:1901566; GO:0019752; GO:0044238; GO:1901564; GO:0016053; GO:1901576; GO:0043436; GO:0008152; GO:0006807; GO:0071704; GO:0006082; GO:0044249; GO:0044283; GO:0009058; GO:0008150; GO:0044237;…		VE00_01306		0	13	0.3	0.8	0.783	8.87	1.394	-1.74	-0.32	-0.35	3.15	0.48	0.801062	0.992788	0.97317	0.241875	0.761342	26.62	35.09	4.52	111.2	120.69	154.8	233.9	35.1	18.3
FALSE	High	Master Protein	1040529880	hypothetical protein VE03_04169 [Pseudogymnoascus sp. 23342-1-I1]	0	226.988	30	22	285	10	1085	118.8	4.63	668.57	22	transport	cytosol;nucleus	protein binding	Pf02985, Pf12460, Pf13513, Pf13646	[GO:0005488]; GO:0003674 [GO:0005515]; GO:0005488; GO:0003674 [GO:0005634]; GO:0043231; GO:0043227; GO:0043229; GO:0043226; GO:0044424; GO:0005575; GO:0005622; GO:0044464; GO:0005623 [GO:0005635]; GO:0012505; GO:0031967; GO:0044428; GO:0044464; GO:0031975; GO:0043227; GO:0044446; GO:0005634; GO:0005575; GO:0005623; GO:0043226; GO:0043229; GO:0044422; GO:0044424; GO:0043231; GO:0005622 [GO:0005829…		VE03_04169		0	12	0.05	0.348	0.388	0.616	0.085	-4.33	-1.52	-1.37	-0.7	-3.55	0.177047	0.519534	0.831892	0.713982	0.156585	29.68	28.39	12.06	40.34	109.82	254.9	251.3	24.2	25.4
FALSE	High	Master Protein	440635429	phosphoenolpyruvate carboxykinase [Pseudogymnoascus destructans 20631-21]	0	472.272	62	29	597	2	603	66.6	6.32	2066.88	29	metabolic process		catalytic activity;nucleotide binding	Pf01293	[GO:0004611]; GO:0016831; GO:0016830; GO:0016829; GO:0003824; GO:0003674 [GO:0004612]; GO:0004611; GO:0016831; GO:0016830; GO:0016829; GO:0003824; GO:0003674 [GO:0005524]; GO:0032559; GO:0035639; GO:0030554; GO:0032555; GO:0043168; GO:1901265; GO:0017076; GO:0032553; GO:0043167; GO:0097159; GO:1901363; GO:0000166; GO:0097367; GO:0005488; GO:0036094; GO:0003674 [GO:0006094]; GO:0006006; GO:0019319…	24488210	GMDG_07331	GMDG_07331	0	31	0.805	1.699	1.012	0.066	0.092	-0.31	0.77	0.02	-3.91	-3.44	0.946394	0.567673	0.902623	0.0534605	0.189329	26.37	115.03	48.42	481.3	5.14	138.6	55	38.7	43.6
FALSE	High	Master Protein	1040505261	succinate dehydrogenase flavoprotein subunit, mitochondrial [Pseudogymnoascus sp. WSF 3629]	0	417.71	60	26	754	26	646	70.8	6.49	2161.88	26	metabolic process;transport	membrane	catalytic activity;nucleotide binding	Pf00890, Pf02910	[GO:0005743]; GO:0019866; GO:0031966; GO:0031090; GO:0031967; GO:0044424; GO:0005740; GO:0044429; GO:0016020; GO:0043227; GO:0044422; GO:0031975; GO:0044446; GO:0005622; GO:0044464; GO:0005739; GO:0044444; GO:0005575; GO:0043226; GO:0043229; GO:0005623; GO:0043231; GO:0005737 [GO:0006099]; GO:0006101; GO:0009060; GO:0044238; GO:0072350; GO:0045333; GO:0008152; GO:0019752; GO:0015980; GO:0008150; …		VE00_02469		0	0	0.245	0.783	0.73	0.464	0.484	-2.03	-0.35	-0.45	-1.11	-1.05	0.731929	1	0.992401	0.588304	0.894717	61.16	5.07	20.49	100.12	39.64	80.5	192.8	35.1	38.4
FALSE	High	Master Protein	1370880779	RNA export factor gle2 [Pseudogymnoascus destructans]	0	78.266	33	8	38	8	359	39.2	8.1	92.2	8									0	0	0.438	0.264	0.684	0.364	39.887	-1.19	-1.92	-0.55	-1.46	5.32	0.917365	0.314918	0.99228	0.487388	0.00308787	13.86	8.11	10.38	47.49	156.28	379.9	162.9	149	60
FALSE	High	Master Protein	1040506012	hypothetical protein VE00_01435 [Pseudogymnoascus sp. WSF 3629]	0	231.928	16	26	155	25	2127	234.2	6.46	388.91	26	metabolic process		catalytic activity;metal ion binding;nucleotide binding	Pf00070, Pf00310, Pf00890, Pf01266, Pf01493, Pf01593, Pf01645, Pf01946, Pf03486, Pf04898, Pf07992, Pf13450, Pf13738, Pf14691	[GO:0003824]; GO:0003674 [GO:0005506]; GO:0046914; GO:0046872; GO:0043169; GO:0043167; GO:0005488; GO:0003674 [GO:0006537]; GO:0006536; GO:0009084; GO:0043650; GO:0009064; GO:0043648; GO:1901607; GO:0046394; GO:1901605; GO:0019752; GO:0008652; GO:0016053; GO:0006520; GO:0043436; GO:1901566; GO:0006082; GO:0044249; GO:0044283; GO:1901576; GO:0044238; GO:1901564; GO:0044237; GO:0044281; GO:0071704;…		VE00_01435		0	0	0.584	0.738	0.495	100	0.167	-0.78	-0.44	-1.01	6.64	-2.58	0.983601	0.97691	0.91925	1.71608e-17	0.396712	47.35	29.54	7.52	0	117.7	137.5	234.7	30.9	50.9
FALSE	High	Master Protein	1040504427	T-complex protein 1, zeta subunit [Pseudogymnoascus sp. WSF 3629]	0	78.147	29	12	38	12	541	59	6.49	86	12	metabolic process	cytoplasm	nucleotide binding;protein binding	Pf00118	[GO:0000166]; GO:0036094; GO:1901265; GO:0005488; GO:0097159; GO:1901363; GO:0003674 [GO:0005524]; GO:0032559; GO:0035639; GO:0030554; GO:0032555; GO:0043168; GO:1901265; GO:0017076; GO:0032553; GO:0043167; GO:0097159; GO:1901363; GO:0000166; GO:0097367; GO:0005488; GO:0036094; GO:0003674 [GO:0005737]; GO:0044424; GO:0005622; GO:0044464; GO:0005575; GO:0005623 [GO:0006457]; GO:0009987; GO:0008150…		VE00_02331		0	0	2.234	1.895	7.441	100	100	1.16	0.92	2.9	6.64	6.64	0.617285	0.448216	0.150058	1.71608e-17	2.06409e-17	126.18	99.12	62.86	0	0	201.8	200.7	58	137.3
FALSE	High	Master Protein	1040563505	translocase of outer mitochondrial membrane [Pseudogymnoascus verrucosus]	0	252.291	48	13	941	1	356	38.5	6	2737.63	13	transport	membrane		Pf01459	[GO:0005741]; GO:0031966; GO:0031968; GO:0005740; GO:0031090; GO:0044429; GO:0019867; GO:0031967; GO:0044424; GO:0098588; GO:0098805; GO:0016020; GO:0043227; GO:0044422; GO:0005739; GO:0044444; GO:0044446; GO:0031975; GO:0005622; GO:0044464; GO:0005575; GO:0043226; GO:0043231; GO:0005737; GO:0043229; GO:0005623 [GO:0055085]; GO:0006810; GO:0051234; GO:0051179; GO:0008150	28835717	VE01_02331	VE01_02331	0	16	3.313	0.932	3.862	0.784	6.072	1.73	-0.1	1.95	-0.35	2.6	0.457223	0.930259	0.352333	0.822742	0.162571	20.25	30.57	55.61	12.46	99.01	64.1	60.6	219.2	202
FALSE	High	Master Protein	1040500818	aldehyde dehydrogenase [Pseudogymnoascus sp. WSF 3629]	0	584.299	67	29	2243	1	496	53.4	5.95	6445.36	29	metabolic process	cytoplasm;cytosol;Golgi;nucleus	catalytic activity	Pf00171	[GO:0005634]; GO:0043231; GO:0043227; GO:0043229; GO:0043226; GO:0044424; GO:0005575; GO:0005622; GO:0044464; GO:0005623 [GO:0005737]; GO:0044424; GO:0005622; GO:0044464; GO:0005575; GO:0005623 [GO:0005794]; GO:0012505; GO:0043231; GO:0044444; GO:0044464; GO:0043227; GO:0043229; GO:0005737; GO:0044424; GO:0005575; GO:0005623; GO:0043226; GO:0005622 [GO:0005829]; GO:0044444; GO:0005737; GO:0044424…		VE00_06120		0	2	0.607	0.586	0.177	3.487	100	-0.72	-0.77	-2.5	1.8	6.64	0.992732	0.871106	0.49858	0.591807	2.06409e-17	5.98	18.34	7.5	4.74	0	182.1	20.5	31.6	26.7
FALSE	High	Master Protein	1040527055	3-oxoacid CoA-transferase [Pseudogymnoascus sp. 23342-1-I1]	0	149.101	38	13	125	13	520	55.7	8.25	298.95	13	metabolic process	mitochondrion	catalytic activity	Pf01144	[GO:0005739]; GO:0043231; GO:0044444; GO:0043227; GO:0043229; GO:0005737; GO:0044424; GO:0043226; GO:0005622; GO:0044464; GO:0005575; GO:0005623 [GO:0008152]; GO:0008150 [GO:0008260]; GO:0008410; GO:0016782; GO:0016740; GO:0003824; GO:0003674 [GO:0008410]; GO:0016782; GO:0016740; GO:0003824; GO:0003674 [GO:0016021]; GO:0031224; GO:0044425; GO:0005575; GO:0016020 [GO:0016740]; GO:0003824; GO:00036…		VE03_06226		0	0	1.354	1.186	0.975	0.306	2.132	0.44	0.25	-0.04	-1.71	1.09	0.791881	0.799103	0.916368	0.418927	0.605588	52.52	6.23	21.22	109.05	748.35	201.5	52.9	43.4	33.5
FALSE	High	Master Protein	1040541579	hexokinase [Pseudogymnoascus sp. 05NY08]	0	300.347	49	24	989	2	490	54.2	5.58	2643.46	24	cellular homeostasis;metabolic process	cytosol;nucleus	catalytic activity;enzyme regulator activity;nucleotide binding	Pf00349, Pf03727	[GO:0000166]; GO:0036094; GO:1901265; GO:0005488; GO:0097159; GO:1901363; GO:0003674 [GO:0001678]; GO:0042593; GO:0055082; GO:0033500; GO:0019725; GO:0048878; GO:0009987; GO:0042592; GO:0008150; GO:0065008; GO:0065007 [GO:0004340]; GO:0004396; GO:0016773; GO:0019200; GO:0016772; GO:0016301; GO:0016740; GO:0003824; GO:0003674 [GO:0004396]; GO:0016773; GO:0019200; GO:0016772; GO:0016301; GO:0016740…		VF21_03143		0	24	0.193	0.511	0.726	0.938	1.094	-2.37	-0.97	-0.46	-0.09	0.13	0.641561	0.780445	0.992401	0.9002	0.872408	10.71	1.02	13.12	56.07	142.41	56.8	94.5	54.9	35.4
FALSE	High	Master Protein	1026911089	hypothetical protein VC83_00279 [Pseudogymnoascus destructans]	0	198.43	18	9	1309	1	548	61.2	5.4	4115.51	9	metabolic process	vacuole	catalytic activity	Pf00450, Pf05388	[GO:0004180]; GO:0008238; GO:0070011; GO:0008233; GO:0016787; GO:0140096; GO:0003824; GO:0003674 [GO:0004185]; GO:0004180; GO:0070008; GO:0008238; GO:0008236; GO:0070011; GO:0017171; GO:0008233; GO:0016787; GO:0140096; GO:0003824; GO:0003674 [GO:0005773]; GO:0043231; GO:0044444; GO:0043227; GO:0043229; GO:0005737; GO:0044424; GO:0043226; GO:0005622; GO:0044464; GO:0005575; GO:0005623 [GO:0006508]…		VC83_00279		0	15	0.629	0.752	0.583	0.268	0.204	-0.67	-0.41	-0.78	-1.9	-2.3	0.999929	0.988092	0.96483	0.368027	0.484282	43.9	42.11	73.69	52.47	35.89	46.6	62.2	74.7	70.1
FALSE	High	Master Protein	1040533424	myo-inositol-1-phosphate synthase [Pseudogymnoascus sp. 23342-1-I1]	0	560.093	62	28	1772	3	530	57.5	5.94	4212.89	28	metabolic process		catalytic activity	Pf01658, Pf07994	[GO:0004512]; GO:0016872; GO:0016853; GO:0003824; GO:0003674 [GO:0006021]; GO:0006020; GO:0034637; GO:0046173; GO:0019751; GO:0044262; GO:0016051; GO:0044249; GO:0046165; GO:0006066; GO:0005975; GO:0044237; GO:1901576; GO:0009058; GO:0044283; GO:1901617; GO:0044281; GO:1901615; GO:0044238; GO:0071704; GO:0008152; GO:0009987; GO:0008150 [GO:0008654]; GO:0006644; GO:0008610; GO:0044249; GO:0090407;…		VE03_00031		0	0	36.471	2.832	5.301	100	26.349	5.19	1.5	2.41	6.64	4.72	0.0135306	0.205764	0.240137	1.71608e-17	0.00898807	16.09	60.77	27.6	0	30.98	65.1	31.3	589.3	392.6
FALSE	High	Master Protein	440634311	catalase [Pseudogymnoascus destructans 20631-21]	0	476.838	60	26	985	2	505	57.4	7.3	2765.44	26	metabolic process;response to stimulus	organelle lumen	antioxidant activity;catalytic activity;metal ion binding	Pf00199, Pf06628	[GO:0000302]; GO:0006979; GO:1901700; GO:0006950; GO:0042221; GO:0050896; GO:0008150 [GO:0001315]; GO:0000302; GO:0001306; GO:0006979; GO:1901700; GO:0007571; GO:0006950; GO:0042221; GO:0007568; GO:0032502; GO:0050896; GO:0008150 [GO:0004096]; GO:0004601; GO:0016209; GO:0016684; GO:0003674; GO:0016491; GO:0003824 [GO:0004601]; GO:0016209; GO:0016684; GO:0003674; GO:0016491; GO:0003824 [GO:0005759…	24487517	GMDG_06638	GMDG_06638	0	29	0.214	0.932	0.469	0.982	0.476	-2.23	-0.1	-1.09	-0.03	-1.07	0.678584	0.93056	0.901354	0.921601	0.888598	10.19	57	24.99	146.8	14.04	60.7	182.7	34.2	97.4
FALSE	High	Master Protein	1040499207	hypothetical protein VE00_10306 [Pseudogymnoascus sp. WSF 3629]	0	13.975	5	3	62	3	670	74	7.39	127.07	3	metabolic process	cytoplasm	catalytic activity;nucleotide binding	Pf00389, Pf02826, Pf05175, Pf05971, Pf12847, Pf13659, Pf13847	[GO:0005737]; GO:0044424; GO:0005622; GO:0044464; GO:0005575; GO:0005623 [GO:0008152]; GO:0008150 [GO:0008168]; GO:0016741; GO:0016740; GO:0003824; GO:0003674 [GO:0008863]; GO:0016620; GO:0016903; GO:0016491; GO:0003824; GO:0003674 [GO:0016021]; GO:0031224; GO:0044425; GO:0005575; GO:0016020 [GO:0016491]; GO:0003824; GO:0003674 [GO:0016616]; GO:0016614; GO:0016491; GO:0003824; GO:0003674 [GO:0042…		VE00_10306		0	0	1.676	0.656	8.043	0.295	100	0.74	-0.61	3.01	-1.76	6.64	0.718307	0.929125	0.129361	0.403664	2.06409e-17	52.5	66.53	26.06	147.82	0	125.6	139.9	90.8	44.5
FALSE	High	Master Protein	1040561343	GTP-binding protein Rho1 [Pseudogymnoascus verrucosus]	0	219.077	51	11	623	11	194	21.8	6.77	1598.8	11	regulation of biological process;response to stimulus	membrane	catalytic activity;nucleotide binding	Pf00009, Pf00071, Pf08477	[GO:0000166]; GO:0036094; GO:1901265; GO:0005488; GO:0097159; GO:1901363; GO:0003674 [GO:0003924]; GO:0017111; GO:0016462; GO:0016818; GO:0016817; GO:0016787; GO:0003824; GO:0003674 [GO:0005525]; GO:0032550; GO:0032561; GO:0035639; GO:0001883; GO:0032549; GO:0019001; GO:0032555; GO:0043168; GO:1901265; GO:0001882; GO:0017076; GO:0032553; GO:0043167; GO:0097159; GO:1901363; GO:0036094; GO:0097367;…	28837509	VE01_04123	VE01_04123	0	0	0.844	2.558	0.582	0.541	0.838	-0.24	1.36	-0.78	-0.89	-0.26	0.942685	0.258919	0.96483	0.656155	0.969262	50.52	38.69	54.73	95.83	67.37	96.6	314.6	122.1	41.8
FALSE	High	Master Protein	1040525721	hypothetical protein VE03_07707 [Pseudogymnoascus sp. 23342-1-I1]	0	113.624	29	10	69	10	424	45.7	6.3	178.6	10	metabolic process		catalytic activity	Pf00042, Pf00175, Pf00970, Pf08030, Pf11563	[GO:0016021]; GO:0031224; GO:0044425; GO:0005575; GO:0016020 [GO:0016491]; GO:0003824; GO:0003674 [GO:0019825]; GO:0005488; GO:0003674 [GO:0020037]; GO:0046906; GO:0097159; GO:1901363; GO:0005488; GO:0003674 [GO:0055114]; GO:0008152; GO:0008150		VE03_07707		0	0	0.078	0.119	0.4	100	100	-3.68	-3.07	-1.32	6.64	6.64	0.281487	0.0575907	0.752966	1.71608e-17	2.06409e-17	60.35	879.43	139.63	0	0	508.6	38.8	15.1	33.4
FALSE	High	Master Protein	1040520130	aconitate hydratase, mitochondrial [Pseudogymnoascus sp. 24MN13]	0	797.623	49	44	1595	2	788	85.3	6.86	4369.85	44	cell organization and biogenesis;metabolic process	cytosol;mitochondrion;organelle lumen	catalytic activity;DNA binding;metal ion binding	Pf00330, Pf00694	[GO:0000002]; GO:0007005; GO:0006996; GO:0016043; GO:0009987; GO:0071840; GO:0008150 [GO:0003690]; GO:0003677; GO:0003676; GO:0097159; GO:1901363; GO:0005488; GO:0003674 [GO:0003697]; GO:0003677; GO:0003676; GO:0097159; GO:1901363; GO:0005488; GO:0003674 [GO:0003994]; GO:0016836; GO:0016835; GO:0016829; GO:0003824; GO:0003674 [GO:0005739]; GO:0043231; GO:0044444; GO:0043227; GO:0043229; GO:000573…		VE04_00406		0	3	0.071	0.746	0.349	100	0.992	-3.82	-0.42	-1.52	6.64	-0.01	0.269034	0.973984	0.789054	1.71608e-17	0.936287	84.77	110.55	62.05	0	146.79	164.7	89.5	27.1	12.4
FALSE	High	Master Protein	1040532528	hypothetical protein VE03_01176 [Pseudogymnoascus sp. 23342-1-I1]	0	430.596	62	23	604	3	423	45.1	8.09	1872.97	23		membrane		Pf01145	[GO:0016020]; GO:0005575 [GO:0016021]; GO:0031224; GO:0044425; GO:0005575; GO:0016020		VE03_01176		0	26	0.778	1.166	0.826	1.073	0.205	-0.36	0.22	-0.28	0.1	-2.28	0.954578	0.798273	0.96454	0.946727	0.48777	85.35	36.57	35.01	144.89	1.33	103	199.7	38.9	39.7
FALSE	High	Master Protein	1040531525	ubiquinol-cytochrome c reductase iron-sulfur subunit [Pseudogymnoascus sp. 23342-1-I1]	0	220.918	38	6	459	6	239	25.8	8.43	1119.47	6	metabolic process;transport	membrane;mitochondrion	catalytic activity;transporter activity	Pf00355, Pf02921	[GO:0005739]; GO:0043231; GO:0044444; GO:0043227; GO:0043229; GO:0005737; GO:0044424; GO:0043226; GO:0005622; GO:0044464; GO:0005575; GO:0005623 [GO:0005743]; GO:0019866; GO:0031966; GO:0031090; GO:0031967; GO:0044424; GO:0005740; GO:0044429; GO:0016020; GO:0043227; GO:0044422; GO:0031975; GO:0044446; GO:0005622; GO:0044464; GO:0005739; GO:0044444; GO:0005575; GO:0043226; GO:0043229; GO:0005623; …		VE03_01739		0	0	1.231	0.867	0.805	0.632	0.231	0.3	-0.21	-0.31	-0.66	-2.11	0.826225	0.959888	0.96797	0.726454	0.54704	24.67	22.56	9.57	101.67	112.93	107.2	112.6	89.4	143.3
FALSE	High	Master Protein	1040502912	60S ribosomal protein L20 [Pseudogymnoascus sp. WSF 3629]	0	83.831	35	6	883	1	184	22	10.76	1951.48	6	metabolic process	ribosome	structural molecule activity	Pf01775	[GO:0003735]; GO:0005198; GO:0003674 [GO:0005840]; GO:0030529; GO:0043232; GO:0044444; GO:0044424; GO:1990904; GO:0043228; GO:0043229; GO:0005737; GO:0005622; GO:0044464; GO:0032991; GO:0043226; GO:0005575; GO:0005623 [GO:0006412]; GO:0010467; GO:0034645; GO:0043043; GO:0044267; GO:0043170; GO:0009059; GO:0044249; GO:0044260; GO:0006518; GO:0043604; GO:1901566; GO:0019538; GO:0071704; GO:1901576;…		VE00_04435		0	6	7.401	0.673	2.225	4.655	1.49	2.89	-0.57	1.15	2.22	0.57	0.19667	0.946546	0.582373	0.472165	0.731206	22.07	10.66	31.77	140.53	45.99	55.1	29.2	151.7	437.5
FALSE	High	Master Protein	1040517350	2,3-bisphosphoglycerate-independent phosphoglycerate mutase [Pseudogymnoascus sp. 24MN13]	0	347.686	49	25	566	8	522	57.7	5.4	1397.52	25	metabolic process	cytoplasm	catalytic activity;metal ion binding	Pf00884, Pf01663, Pf01676, Pf06415, Pf08665	[GO:0003824]; GO:0003674 [GO:0004619]; GO:0016868; GO:0016866; GO:0016853; GO:0003824; GO:0003674 [GO:0005737]; GO:0044424; GO:0005622; GO:0044464; GO:0005575; GO:0005623 [GO:0006007]; GO:0006006; GO:0019320; GO:0019318; GO:0046365; GO:0005996; GO:0016052; GO:0044282; GO:0005975; GO:0044281; GO:1901575; GO:0009056; GO:0044238; GO:0071704; GO:0008152; GO:0008150 [GO:0008152]; GO:0008150 [GO:000848…		VE04_03441		0	19	0.75	0.786	0.614	0.544	1.098	-0.42	-0.35	-0.7	-0.88	0.14	0.965672	1	0.976654	0.657	0.871225	25.9	67.9	3.66	118.04	28.38	65.1	173.4	35.1	33.8
FALSE	High	Master Protein	1040529012	hypothetical protein VE03_03183 [Pseudogymnoascus sp. 23342-1-I1]	0	254.434	44	22	189	22	591	63.7	6.99	390.29	22			protein binding	Pf00400, Pf08581	[GO:0005515]; GO:0005488; GO:0003674		VE03_03183		0	0	0.407	0.566	0.446	1.368	0.086	-1.3	-0.82	-1.16	0.45	-3.53	0.904837	0.847719	0.874775	0.977887	0.171592	31.23	21.23	44.51	94.58	112.12	172.1	317.6	37	67.9
FALSE	High	Master Protein	1040557018	translation initiation factor eIF5A [Pseudogymnoascus verrucosus]	0	188.641	40	9	317	9	166	18.1	5.08	933.53	9	metabolic process;regulation of biological process		RNA binding	Pf01287	[GO:0003723]; GO:0003676; GO:0097159; GO:1901363; GO:0005488; GO:0003674 [GO:0003746]; GO:0008135; GO:0003723; GO:0003676; GO:0097159; GO:1901363; GO:0005488; GO:0003674 [GO:0006412]; GO:0010467; GO:0034645; GO:0043043; GO:0044267; GO:0043170; GO:0009059; GO:0044249; GO:0044260; GO:0006518; GO:0043604; GO:1901566; GO:0019538; GO:0071704; GO:1901576; GO:0009058; GO:0044237; GO:0043603; GO:1901564;…	28842864	VE01_09478	VE01_09478	0	0	0.107	0.421	0.171	6.284	0.145	-3.23	-1.25	-2.55	2.65	-2.78	0.41033	0.646603	0.482072	0.357104	0.339338	5.88	61.03	109.88	143.35	91.36	60.5	135.2	13.5	6.3
FALSE	High	Master Protein	1040511964	serine hydroxymethyltransferase, cytosolic [Pseudogymnoascus sp. 24MN13]	0	459.687	47	22	1194	2	473	51.9	7.59	3582.48	22	metabolic process	cytoplasm	catalytic activity	Pf00155, Pf00464	[GO:0003824]; GO:0003674 [GO:0004372]; GO:0016742; GO:0016741; GO:0016740; GO:0003824; GO:0003674 [GO:0005737]; GO:0044424; GO:0005622; GO:0044464; GO:0005575; GO:0005623 [GO:0006545]; GO:0006544; GO:0009070; GO:0009069; GO:1901607; GO:1901605; GO:0008652; GO:0006520; GO:0046394; GO:1901566; GO:0019752; GO:0044238; GO:1901564; GO:0016053; GO:1901576; GO:0043436; GO:0008152; GO:0006807; GO:0071704…		VE04_05880		0	0	0.161	0.733	0.491	100	0.866	-2.63	-0.45	-1.03	6.64	-0.21	0.576749	0.938243	0.918312	1.71608e-17	0.996074	19.31	27.23	5.33	0	146.98	399.1	105.9	31	25.1
FALSE	High	Master Protein	1040526904	hypothetical protein VE03_05989 [Pseudogymnoascus sp. 23342-1-I1]	0	86.803	22	7	346	2	295	32.3	5.38	1039.04	7			catalytic activity	Pf00561, Pf12697	[GO:0003824]; GO:0003674		VE03_05989		0	5	0.368	0.204	1.338	100	10.03	-1.44	-2.29	0.42	6.64	3.33	0.863839	0.178797	0.796186	1.71608e-17	0.100879	24.4	7.02	22.13	0	66.77	89.2	18.3	36.3	218.8
FALSE	High	Master Protein	1040560002	ABC transporter ATP-binding protein arb1 [Pseudogymnoascus verrucosus]	0	126.349	27	13	152	13	619	68.7	6.57	370.6	13			catalytic activity;nucleotide binding	Pf00005, Pf03193, Pf12848, Pf13304, Pf13555	[GO:0000166]; GO:0036094; GO:1901265; GO:0005488; GO:0097159; GO:1901363; GO:0003674 [GO:0003924]; GO:0017111; GO:0016462; GO:0016818; GO:0016817; GO:0016787; GO:0003824; GO:0003674 [GO:0005524]; GO:0032559; GO:0035639; GO:0030554; GO:0032555; GO:0043168; GO:1901265; GO:0017076; GO:0032553; GO:0043167; GO:0097159; GO:1901363; GO:0000166; GO:0097367; GO:0005488; GO:0036094; GO:0003674 [GO:0005525]…	28838545	VE01_05159	VE01_05159	0	0	0.764	0.283	0.561	12.172	0.318	-0.39	-1.82	-0.83	3.61	-1.65	0.948934	0.35889	0.956721	0.215462	0.701849	67.78	89.24	18.54	600	28.33	210.4	108	32.3	35.6
FALSE	High	Master Protein	1040497161	pyrABCN [Pseudogymnoascus sp. WSF 3629]	0	114.779	10	18	85	4	2245	246.8	6	161.8	18	metabolic process;regulation of biological process	cytoplasm;cytosol	catalytic activity;metal ion binding;nucleotide binding	Pf00117, Pf00185, Pf00289, Pf00988, Pf02142, Pf02222, Pf02729, Pf02786, Pf02787, Pf07478, Pf07722, Pf13535, Pf15632	[GO:0000166]; GO:0036094; GO:1901265; GO:0005488; GO:0097159; GO:1901363; GO:0003674 [GO:0003922]; GO:0016884; GO:0016879; GO:0016874; GO:0003824; GO:0003674 [GO:0004070]; GO:0016743; GO:0016741; GO:0016740; GO:0003824; GO:0003674 [GO:0004088]; GO:0016884; GO:0016879; GO:0016874; GO:0003824; GO:0003674 [GO:0005524]; GO:0032559; GO:0035639; GO:0030554; GO:0032555; GO:0043168; GO:1901265; GO:001707…		VE00_10620		0	13	1.295	0.521	0.401	100	0.991	0.37	-0.94	-1.32	6.64	-0.01	0.809531	0.791272	0.839759	1.71608e-17	0.936855	100.71	93.44	11.43	0	146.79	370.6	115.8	74.7	66.7
FALSE	High	Master Protein	1040506933	20S proteasome subunit beta 1 [Pseudogymnoascus sp. WSF 3629]	0	97.958	41	9	538	9	229	24.6	6.04	1296.35	9	metabolic process	cytoplasm;nucleus;proteasome	catalytic activity	Pf00227	[GO:0000502]; GO:0043234; GO:0044424; GO:1905369; GO:0032991; GO:0005622; GO:0044464; GO:1905368; GO:0005575; GO:0005623; GO:1902494 [GO:0004175]; GO:0070011; GO:0008233; GO:0016787; GO:0140096; GO:0003824; GO:0003674 [GO:0004298]; GO:0004175; GO:0070003; GO:0070011; GO:0008233; GO:0016787; GO:0140096; GO:0003824; GO:0003674 [GO:0005634]; GO:0043231; GO:0043227; GO:0043229; GO:0043226; GO:0044424…		VE00_00888		0	0	1.68	0.643	0.968	0.211	4.093	0.75	-0.64	-0.05	-2.24	2.03	0.71774	0.917752	0.918312	0.286611	0.278397	2.75	55.03	22.2	116.01	79.49	68.5	97.7	118.1	190.1
FALSE	High	Master Protein	1040519003	hypothetical protein VE04_00950 [Pseudogymnoascus sp. 24MN13]	0	178.593	36	13	602	5	414	46.8	5.24	1131.88	13	metabolic process		protein binding;RNA binding	Pf00043, Pf00647, Pf02798, Pf13409, Pf13410, Pf13417, Pf14497	[GO:0003746]; GO:0008135; GO:0003723; GO:0003676; GO:0097159; GO:1901363; GO:0005488; GO:0003674 [GO:0005515]; GO:0005488; GO:0003674 [GO:0006412]; GO:0010467; GO:0034645; GO:0043043; GO:0044267; GO:0043170; GO:0009059; GO:0044249; GO:0044260; GO:0006518; GO:0043604; GO:1901566; GO:0019538; GO:0071704; GO:1901576; GO:0009058; GO:0044237; GO:0043603; GO:1901564; GO:0044271; GO:0044238; GO:0008152;…		VE04_00950		0	11	0.797	0.52	0.207	8.993	0.126	-0.33	-0.94	-2.28	3.17	-2.98	0.950302	0.792813	0.565378	0.23846	0.288293	16.06	54.88	39.67	817.67	43.79	125.3	138	48.6	48.4
FALSE	Medium	Master Protein	1040529639	3-hydroxyanthranilate 3,4-dioxygenase [Pseudogymnoascus sp. 23342-1-I1]	0.015	2.032	4	1	8	1	186	20.6	5.54	8.46	1	metabolic process;regulation of biological process	cytoplasm	catalytic activity;metal ion binding	Pf02311, Pf06052	[GO:0000334]; GO:0016702; GO:0016701; GO:0051213; GO:0016491; GO:0003824; GO:0003674 [GO:0005506]; GO:0046914; GO:0046872; GO:0043169; GO:0043167; GO:0005488; GO:0003674 [GO:0005737]; GO:0044424; GO:0005622; GO:0044464; GO:0005575; GO:0005623 [GO:0006355]; GO:0006351; GO:0010468; GO:1903506; GO:2000112; GO:0010467; GO:0034645; GO:0097659; GO:0060255; GO:2001141; GO:0010556; GO:0031326; GO:0043170…		VE03_03979		0	0	1.172	1.543	1.463	100	11.35	0.23	0.63	0.55	6.64	3.5	0.846217	0.601094	0.773968	1.71608e-17	0.0567113	25.12	65.59	51.02	0	41.98	544.7	10	200.7	167.8
FALSE	High	Master Protein	1040499365	fumarate hydratase, class II [Pseudogymnoascus sp. WSF 3629]	0	370.108	55	19	551	2	474	50.9	6.54	1674.18	19	metabolic process		catalytic activity	Pf00206, Pf10415	[GO:0003824]; GO:0003674 [GO:0004333]; GO:0016836; GO:0016835; GO:0016829; GO:0003824; GO:0003674 [GO:0006099]; GO:0006101; GO:0009060; GO:0044238; GO:0072350; GO:0045333; GO:0008152; GO:0019752; GO:0015980; GO:0008150; GO:0043436; GO:0006091; GO:0055114; GO:0006082; GO:0044237; GO:0044281; GO:0071704; GO:0009987 [GO:0006106]; GO:0043648; GO:0019752; GO:0043436; GO:0006082; GO:0044237; GO:0044281…		VE00_09244		0	22	0.479	0.512	0.365	0.839	1.642	-1.06	-0.97	-1.45	-0.25	0.72	0.943533	0.782008	0.807141	0.85309	0.687401	18.93	74.77	24.44	156.73	142.29	97	98.7	38.7	30.7
FALSE	High	Master Protein	1026911254	40S ribosomal protein S17 [Pseudogymnoascus destructans]	0	110.894	44	9	135	4	148	17.1	9.8	351.64	9	metabolic process	ribosome	structural molecule activity	Pf00833	[GO:0003735]; GO:0005198; GO:0003674 [GO:0005622]; GO:0044464; GO:0005575; GO:0005623 [GO:0005840]; GO:0030529; GO:0043232; GO:0044444; GO:0044424; GO:1990904; GO:0043228; GO:0043229; GO:0005737; GO:0005622; GO:0044464; GO:0032991; GO:0043226; GO:0005575; GO:0005623 [GO:0006412]; GO:0010467; GO:0034645; GO:0043043; GO:0044267; GO:0043170; GO:0009059; GO:0044249; GO:0044260; GO:0006518; GO:0043604…		VC83_00664		0	6	0.318	0.703	0.963	1.182	0.223	-1.65	-0.51	-0.05	0.24	-2.17	0.818412	0.959888	0.91925	0.976616	0.527381	105.36	74.13	15.55	102.53	9.31	144	31.7	36.4	118.6
FALSE	High	Master Protein	440637379	ketol-acid reductoisomerase, mitochondrial [Pseudogymnoascus destructans 20631-21]	0	429.669	67	24	1563	1	400	44.5	7.91	4564.25	24	metabolic process	mitochondrion	catalytic activity;metal ion binding	Pf01450, Pf07991	[GO:0004455]; GO:0016616; GO:0016614; GO:0016491; GO:0003824; GO:0003674 [GO:0005739]; GO:0043231; GO:0044444; GO:0043227; GO:0043229; GO:0005737; GO:0044424; GO:0043226; GO:0005622; GO:0044464; GO:0005575; GO:0005623 [GO:0008652]; GO:0006520; GO:0046394; GO:1901566; GO:0019752; GO:0044238; GO:1901564; GO:0016053; GO:1901576; GO:0043436; GO:0008152; GO:0006807; GO:0071704; GO:0006082; GO:0044249;…	24483357	GMDG_02478	GMDG_02478	0	1	0.166	0.52	0.114	100	0.176	-2.59	-0.94	-3.13	6.64	-2.5	0.587359	0.792029	0.324806	1.71608e-17	0.419333	102.27	20.97	18.28	0	18.8	136.6	89	26	43.6
FALSE	High	Master Protein	1352888599	hypothetical protein VE01_08863 [Pseudogymnoascus verrucosus]	0	87.517	8	11	63	11	1558	171.2	5.91	148.14	11									0	0	0.498	1.732	3.961	100	100	-1.01	0.79	1.99	6.64	6.64	0.948934	0.715937	0.430663	1.71608e-17	2.06409e-17	7.78	109.72	65.02	0	0	613.6	59.7	34.5	39.5
FALSE	High	Master Protein	1370880255	putrescine aminopropyltransferase [Pseudogymnoascus destructans]	0	191.545	37	13	902	1	379	43	8.19	2452.02	13									0	16	1.122	0.167	1.766	0.559	0.304	0.17	-2.58	0.82	-0.84	-1.72	0.859228	0.110163	0.685932	0.670641	0.682107	80.42	75.72	4.96	20.42	133.67	57.9	71	86.1	52.6
FALSE	High	Master Protein	440633155	hypothetical protein GMDG_05918 [Pseudogymnoascus destructans 20631-21]	0	187.56	37	15	197	2	442	47.9	4.82	476.45	15	metabolic process		catalytic activity;metal ion binding	Pf00481, Pf13672	[GO:0003824]; GO:0003674 [GO:0004721]; GO:0016791; GO:0140096; GO:0042578; GO:0003824; GO:0016788; GO:0003674; GO:0016787 [GO:0004722]; GO:0004721; GO:0016791; GO:0140096; GO:0042578; GO:0003824; GO:0016788; GO:0003674; GO:0016787 [GO:0006470]; GO:0006464; GO:0016311; GO:0036211; GO:0044267; GO:0006796; GO:0019538; GO:0043412; GO:0044260; GO:0006793; GO:0043170; GO:0044238; GO:1901564; GO:0044237…	24486797	GMDG_05918	GMDG_05918	0	13	0.155	1.302	0.515	9.521	0.801	-2.69	0.38	-0.96	3.25	-0.32	0.560932	0.876183	0.935823	0.222275	1	21.16	33.67	10.7	771.58	81.49	152.9	262.2	24.9	12.5
FALSE	High	Master Protein	1040502141	asparagine synthase [Pseudogymnoascus sp. WSF 3629]	0	150.792	34	12	123	3	575	64.7	6.11	270.76	12	metabolic process	cytosol;nucleus	catalytic activity;nucleotide binding	Pf00310, Pf00733, Pf12481, Pf13522, Pf13537	[GO:0000166]; GO:0036094; GO:1901265; GO:0005488; GO:0097159; GO:1901363; GO:0003674 [GO:0004066]; GO:0016884; GO:0016879; GO:0016874; GO:0003824; GO:0003674 [GO:0005524]; GO:0032559; GO:0035639; GO:0030554; GO:0032555; GO:0043168; GO:1901265; GO:0017076; GO:0032553; GO:0043167; GO:0097159; GO:1901363; GO:0000166; GO:0097367; GO:0005488; GO:0036094; GO:0003674 [GO:0005634]; GO:0043231; GO:0043227…		VE00_04645		0	11	0.141	0.425	1.234	100	0.343	-2.83	-1.24	0.3	6.64	-1.54	0.521685	0.636579	0.947674	1.71608e-17	0.715534	70.46	104.95	103.88	0	0	331.2	245.5	21.6	26.1
FALSE	High	Master Protein	1040553020	large subunit ribosomal protein L9e [Pseudogymnoascus sp. 03VT05]	0	257.309	54	13	815	1	193	21.8	9.31	2088.48	13	metabolic process	ribosome	RNA binding;structural molecule activity	Pf00347	[GO:0003735]; GO:0005198; GO:0003674 [GO:0005622]; GO:0044464; GO:0005575; GO:0005623 [GO:0005840]; GO:0030529; GO:0043232; GO:0044444; GO:0044424; GO:1990904; GO:0043228; GO:0043229; GO:0005737; GO:0005622; GO:0044464; GO:0032991; GO:0043226; GO:0005575; GO:0005623 [GO:0006412]; GO:0010467; GO:0034645; GO:0043043; GO:0044267; GO:0043170; GO:0009059; GO:0044249; GO:0044260; GO:0006518; GO:0043604…		VE02_04020		0	0	100	0.055	0.552	100	100	6.64	-4.18	-0.86	6.64	6.64	2.295e-17	0.00193346	0.878611	1.71608e-17	2.06409e-17	0	59.93	47.74	0	0	122.6	3.9	31.6	538.3
FALSE	High	Master Protein	1040536470	hypothetical protein VF21_07858 [Pseudogymnoascus sp. 05NY08]	0	320.94	36	18	1026	1	613	68.4	6	2701.27	18	metabolic process		catalytic activity	Pf00728, Pf02838, Pf14845	[GO:0004553]; GO:0016798; GO:0016787; GO:0003824; GO:0003674 [GO:0004563]; GO:0015929; GO:0004553; GO:0016798; GO:0016787; GO:0003824; GO:0003674 [GO:0005975]; GO:0044238; GO:0071704; GO:0008152; GO:0008150 [GO:0008152]; GO:0008150 [GO:0016787]; GO:0003824; GO:0003674 [GO:0016798]; GO:0016787; GO:0003824; GO:0003674 [GO:0102148]; GO:0004553; GO:0016798; GO:0016787; GO:0003824; GO:0003674		VF21_07858		0	23	12.161	0.973	7.697	0.774	4.402	3.6	-0.04	2.94	-0.37	2.14	0.0973461	0.906653	0.143149	0.819982	0.25379	45.9	38.27	38.76	31.9	125.36	45.2	53.7	212.4	357.7
FALSE	High	Master Protein	1040525793	argininosuccinate synthase [Pseudogymnoascus sp. 23342-1-I1]	0	260.439	50	15	569	1	416	46.4	5.39	1349.69	15	metabolic process		catalytic activity;nucleotide binding	Pf00764, Pf14907	[GO:0004055]; GO:0016879; GO:0016874; GO:0003824; GO:0003674 [GO:0005524]; GO:0032559; GO:0035639; GO:0030554; GO:0032555; GO:0043168; GO:1901265; GO:0017076; GO:0032553; GO:0043167; GO:0097159; GO:1901363; GO:0000166; GO:0097367; GO:0005488; GO:0036094; GO:0003674 [GO:0006526]; GO:0006525; GO:0009084; GO:0009064; GO:1901607; GO:1901605; GO:0008652; GO:0006520; GO:0046394; GO:1901566; GO:0019752;…		VE03_07564		0	0	0.436		0.87	100	100	-1.2		-0.2	6.64	6.64	0.911932		0.961856	1.71608e-17	2.06409e-17	57.63		9.21	0	0	919.1	80.9	22.7	148.8
FALSE	High	Master Protein	1040532828	hypothetical protein VE03_00749 [Pseudogymnoascus sp. 23342-1-I1]	0	177.3	36	18	825	2	388	43.7	10.05	1649.16	18	metabolic process	ribosome	structural molecule activity	Pf00297	[GO:0003735]; GO:0005198; GO:0003674 [GO:0005622]; GO:0044464; GO:0005575; GO:0005623 [GO:0005840]; GO:0030529; GO:0043232; GO:0044444; GO:0044424; GO:1990904; GO:0043228; GO:0043229; GO:0005737; GO:0005622; GO:0044464; GO:0032991; GO:0043226; GO:0005575; GO:0005623 [GO:0006412]; GO:0010467; GO:0034645; GO:0043043; GO:0044267; GO:0043170; GO:0009059; GO:0044249; GO:0044260; GO:0006518; GO:0043604…		VE03_00749		0	0	3.798	1.074	2.866	100	4.545	1.93	0.1	1.52	6.64	2.18	0.404817	0.850794	0.473202	1.71608e-17	0.24337	22.11	33.17	24.82	0	104.07	121.3	9	152.2	413.8
FALSE	High	Master Protein	1040524461	bifunctional purine biosynthesis protein ADE17 [Pseudogymnoascus sp. 23342-1-I1]	0	419.049	56	23	344	6	592	64.3	6.44	1057.47	23	metabolic process		catalytic activity	Pf01808, Pf02142	[GO:0003824]; GO:0003674 [GO:0003937]; GO:0019238; GO:0016814; GO:0016810; GO:0016787; GO:0003824; GO:0003674 [GO:0004643]; GO:0016742; GO:0016741; GO:0016740; GO:0003824; GO:0003674 [GO:0006164]; GO:0006163; GO:0009165; GO:0072522; GO:0009117; GO:0072521; GO:1901293; GO:0018130; GO:0019438; GO:0044271; GO:1901362; GO:1901566; GO:0006753; GO:0006725; GO:0034641; GO:0046483; GO:1901360; GO:1901564…		VE03_08929		0	19	0.425	4.377	0.936	0.269	0.076	-1.23	2.13	-0.1	-1.89	-3.71	0.914224	0.117614	0.92964	0.369235	0.144138	49.21	32.27	61.14	147.86	141.88	140	254.9	33.9	38.5
FALSE	High	Master Protein	1040553895	S25 ribosomal protein [Pseudogymnoascus sp. 03VT05]	0	49.134	32	6	61	6	131	14.5	10.29	144.12	6		ribosome		Pf03297	[GO:0005840]; GO:0030529; GO:0043232; GO:0044444; GO:0044424; GO:1990904; GO:0043228; GO:0043229; GO:0005737; GO:0005622; GO:0044464; GO:0032991; GO:0043226; GO:0005575; GO:0005623 [GO:0030529]; GO:0044424; GO:1990904; GO:0005622; GO:0044464; GO:0032991; GO:0005575; GO:0005623		VE02_01096		0	0	0.383	0.897	0.309	1.694	0.358	-1.38	-0.16	-1.7	0.76	-1.48	0.884894	0.95584	0.743319	0.913348	0.7602	12.35	63.62	11.65	80.15	14.1	116.9	465.6	37.8	92.8
FALSE	High	Master Protein	1040499936	hypothetical protein VE00_08295 [Pseudogymnoascus sp. WSF 3629]	0	263.258	41	14	332	14	411	44	6.6	866	14			RNA binding	Pf00076, Pf08777, Pf13893, Pf14259	[GO:0003676]; GO:0097159; GO:1901363; GO:0005488; GO:0003674 [GO:0003723]; GO:0003676; GO:0097159; GO:1901363; GO:0005488; GO:0003674		VE00_08295		0	0	0.147	2.704	0.684	1.995	2.148	-2.77	1.44	-0.55	1	1.1	0.536621	0.229222	0.998349	0.841651	0.552718	2.39	25.8	128.37	59.94	0	144.6	124.1	76.6	17.1
FALSE	High	Master Protein	1040548301	thioredoxin reductase [Pseudogymnoascus sp. 03VT05]	0	95.593	29	8	223	8	403	43.1	6.74	590.54	8	metabolic process;response to stimulus	cytoplasm	antioxidant activity;catalytic activity	Pf00070, Pf01946, Pf07992, Pf13241, Pf13738	[GO:0004791]; GO:0015036; GO:0016209; GO:0016668; GO:0016667; GO:0003674; GO:0016651; GO:0016491; GO:0003824 [GO:0005737]; GO:0044424; GO:0005622; GO:0044464; GO:0005575; GO:0005623 [GO:0006779]; GO:0006778; GO:0033014; GO:0051188; GO:0033013; GO:0051186; GO:0018130; GO:0019438; GO:0044271; GO:1901362; GO:1901566; GO:0044249; GO:0006725; GO:0046483; GO:1901360; GO:1901564; GO:0044237; GO:0034641;…		VE02_07102		0	0	0.171	0.707	0.817	0.12	0.684	-2.55	-0.5	-0.29	-3.05	-0.55	0.598174	0.959888	0.96483	0.138653	1	30.58	26.91	18.39	39.45	21.4	129.8	105.1	59.3	52.3
FALSE	High	Master Protein	1040506854	glutamine-fructose-6-phosphate transaminase [Pseudogymnoascus sp. WSF 3629]	0	298.082	31	25	197	11	1087	120.8	6.49	492.23	25	metabolic process;regulation of biological process;response to stimulus	cytoplasm	catalytic activity;nucleotide binding;protein binding;RNA binding	Pf00004, Pf00158, Pf00310, Pf00910, Pf01078, Pf01380, Pf05496, Pf06068, Pf07724, Pf07726, Pf07728, Pf13191, Pf13230, Pf13401, Pf13522, Pf13537	[GO:0003678]; GO:0004386; GO:0140097; GO:0017111; GO:0003824; GO:0016462; GO:0003674; GO:0016818; GO:0016817; GO:0016787 [GO:0003723]; GO:0003676; GO:0097159; GO:1901363; GO:0005488; GO:0003674 [GO:0003724]; GO:0004386; GO:0140098; GO:0017111; GO:0003824; GO:0016462; GO:0003674; GO:0016818; GO:0016817; GO:0016787 [GO:0005524]; GO:0032559; GO:0035639; GO:0030554; GO:0032555; GO:0043168; GO:1901265…		VE00_00820		0	15	0.271	0.696	0.378	7.88	0.929	-1.89	-0.52	-1.4	2.98	-0.11	0.76394	0.957663	0.819937	0.272548	0.959603	22.68	40.26	16.99	934.92	6.94	124.2	246.2	24	25.4
FALSE	High	Master Protein	1026908080	succinate dehydrogenase complex, subunit B [Pseudogymnoascus destructans]	0	132.112	44	13	131	13	284	31.8	8.57	386.88	13	metabolic process	membrane;mitochondrion	catalytic activity;metal ion binding	Pf13085, Pf13183, Pf13534	[GO:0005739]; GO:0043231; GO:0044444; GO:0043227; GO:0043229; GO:0005737; GO:0044424; GO:0043226; GO:0005622; GO:0044464; GO:0005575; GO:0005623 [GO:0005743]; GO:0019866; GO:0031966; GO:0031090; GO:0031967; GO:0044424; GO:0005740; GO:0044429; GO:0016020; GO:0043227; GO:0044422; GO:0031975; GO:0044446; GO:0005622; GO:0044464; GO:0005739; GO:0044444; GO:0005575; GO:0043226; GO:0043229; GO:0005623; …		VC83_03131		0	0	1.097	4.869	4.373	0.708	0.308	0.13	2.28	2.13	-0.5	-1.7	0.851574	0.0968971	0.30466	0.780045	0.688937	20.56	95.9	62.18	75.48	42.84	77.3	112.1	30.5	17.9
FALSE	High	Master Protein	1040504933	hypothetical protein VE00_02597 [Pseudogymnoascus sp. WSF 3629]	0	436.178	35	12	6899	4	323	34.1	5.87	22501.6	12	metabolic process		catalytic activity	Pf13933	[GO:0006508]; GO:0019538; GO:0043170; GO:0044238; GO:1901564; GO:0071704; GO:0008152; GO:0006807; GO:0008150 [GO:0008237]; GO:0070011; GO:0008233; GO:0016787; GO:0140096; GO:0003824; GO:0003674		VE00_02597		0	14	0.635	0.832	0.383	0.1	0.109	-0.65	-0.26	-1.39	-3.33	-3.2	0.999929	0.975777	0.82548	0.103943	0.237692	15.77	12.26	3.62	73.02	24.99	2.5	7.2	16.7	60.1
FALSE	High	Master Protein	1040538646	isocitrate dehydrogenase, mitochondrial [Pseudogymnoascus sp. 05NY08]	0	187.151	43	16	535	1	459	51.5	8.76	1427.63	16	metabolic process		catalytic activity;metal ion binding;nucleotide binding	Pf00180	[GO:0000287]; GO:0046872; GO:0043169; GO:0043167; GO:0005488; GO:0003674 [GO:0004450]; GO:0004448; GO:0016616; GO:0016614; GO:0016491; GO:0003824; GO:0003674 [GO:0006099]; GO:0006101; GO:0009060; GO:0044238; GO:0072350; GO:0045333; GO:0008152; GO:0019752; GO:0015980; GO:0008150; GO:0043436; GO:0006091; GO:0055114; GO:0006082; GO:0044237; GO:0044281; GO:0071704; GO:0009987 [GO:0006102]; GO:0072350…		VF21_05503		0	4	0.735	0.803	0.452	100	0.521	-0.44	-0.32	-1.15	6.64	-0.94	0.966032	0.992264	0.889274	1.71608e-17	0.92484	4.81	49.57	16.65	0	13.92	213.9	152	48.9	18.8
FALSE	High	Master Protein	1040539894	hypothetical protein VF21_03642 [Pseudogymnoascus sp. 05NY08]	0	36.049	16	5	93	2	295	32.2	5.49	221.62	5			catalytic activity	Pf00561, Pf12695, Pf12697	[GO:0003824]; GO:0003674 [GO:0016021]; GO:0031224; GO:0044425; GO:0005575; GO:0016020		VF21_03642		0	0	0.076	0.835	1.101	100	100	-3.73	-0.26	0.14	6.64	6.64	0.273647	0.96583	0.982293	1.71608e-17	2.06409e-17	12.17	16.99	117.63	0	0	280.9	4.2	32.8	231
FALSE	High	Master Protein	1040506022	hypothetical protein VE00_01481 [Pseudogymnoascus sp. WSF 3629]	0	286.474	29	13	1799	1	462	48.7	8.53	5468.4	13			catalytic activity;metal ion binding	Pf00675, Pf05193	[GO:0003824]; GO:0003674 [GO:0046872]; GO:0043169; GO:0043167; GO:0005488; GO:0003674		VE00_01481		0	2	1.934	7.059	0.873	12.173	100	0.95	2.82	-0.2	3.61	6.64	0.667829	0.0130833	0.94951	0.161017	2.06409e-17	36.27	63.49	43.67	92.92	0	163.5	366.7	80	2.1
FALSE	High	Master Protein	1040531315	hypothetical protein VE03_02892 [Pseudogymnoascus sp. 23342-1-I1]	0	290.82	31	15	260	2	872	95.6	4.64	610.67	15	transport		protein binding	Pf12054, Pf13513, Pf13646	[GO:0005488]; GO:0003674 [GO:0005515]; GO:0005488; GO:0003674 [GO:0005622]; GO:0044464; GO:0005575; GO:0005623 [GO:0006886]; GO:0015031; GO:0034613; GO:0046907; GO:0015833; GO:0045184; GO:0008104; GO:0070727; GO:0006810; GO:0051641; GO:0051649; GO:0042886; GO:0071702; GO:0051234; GO:0033036; GO:0051179; GO:0071705; GO:0008150 [GO:0008536]; GO:0017016; GO:0031267; GO:0051020; GO:0019899; GO:000551…		VE03_02892		0	17	0.749	10.292	1.326	14.62	0.29	-0.42	3.36	0.41	3.87	-1.78	0.965672	0.0235197	0.815075	0.184337	0.624578	38.9	42.45	24.43	496.19	137.64	238.5	242	18.5	8.9
FALSE	High	Master Protein	1040506274	dihydrolipoyl dehydrogenase [Pseudogymnoascus sp. WSF 3629]	0	652.035	58	30	5893	2	509	54.1	6.89	19290.8	30	cellular homeostasis;metabolic process;regulation of biological process		catalytic activity;nucleotide binding	Pf00070, Pf02852, Pf07992	[GO:0004148]; GO:0016668; GO:0016651; GO:0016667; GO:0016491; GO:0003824; GO:0003674 [GO:0004375]; GO:0016642; GO:0016638; GO:0016491; GO:0003824; GO:0003674 [GO:0004591]; GO:0016624; GO:0016903; GO:0016491; GO:0003824; GO:0003674 [GO:0004738]; GO:0016903; GO:0016491; GO:0003824; GO:0003674 [GO:0005960]; GO:0044444; GO:1990204; GO:0005737; GO:0044424; GO:0044464; GO:1902494; GO:0005622; GO:000557…		VE00_01644		0	0	4.348	0.494	2.42	0.751	0.574	2.12	-1.02	1.28	-0.41	-0.8	0.35429	0.758266	0.544277	0.804923	0.952644	95.18	102.75	41.57	47.26	104.18	32.4	76.6	196.1	111.8
FALSE	High	Master Protein	1040537371	hypothetical protein VF21_08260 [Pseudogymnoascus sp. 05NY08]	0	131.876	27	13	331	1	569	62.3	5.1	712.72	13	metabolic process	endoplasmic reticulum;membrane	metal ion binding;protein binding	Pf00262	[GO:0005509]; GO:0046872; GO:0043169; GO:0043167; GO:0005488; GO:0003674 [GO:0005515]; GO:0005488; GO:0003674 [GO:0005783]; GO:0012505; GO:0043231; GO:0044444; GO:0044464; GO:0043227; GO:0043229; GO:0005737; GO:0044424; GO:0005575; GO:0005623; GO:0043226; GO:0005622 [GO:0006457]; GO:0009987; GO:0008150 [GO:0016020]; GO:0005575 [GO:0016021]; GO:0031224; GO:0044425; GO:0005575; GO:0016020 [GO:00510…		VF21_08260		0	14	0.672	0.502	0.956	3.233	0.672	-0.57	-0.99	-0.06	1.69	-0.57	0.987233	0.769468	0.920985	0.624927	1	30.77	5.94	40.06	40.38	53.72	70.4	262.9	67	83
FALSE	High	Master Protein	1040507570	hypothetical protein VE00_00358 [Pseudogymnoascus sp. WSF 3629]	0	103.862	23	10	283	6	532	56.2	5.25	551.55	10				Pf10138	[GO:0016021]; GO:0031224; GO:0044425; GO:0005575; GO:0016020		VE00_00358		0	4	0.069	0.966	0.207	0.92	0.506	-3.86	-0.05	-2.27	-0.12	-0.98	0.261704	0.95584	0.566252	0.897755	0.882248	49.3	37.4	46.68	133.29	147.51	158.8	98.9	20.2	8.9
FALSE	High	Master Protein	1040531923	dihydrolipoyllysine-residue succinyltransferase, E2 component [Pseudogymnoascus sp. 23342-1-I1]	0	179.771	38	12	281	5	420	46.2	7.97	832.06	12	metabolic process		catalytic activity	Pf00198, Pf00364	[GO:0004149]; GO:0016751; GO:0140096; GO:0016417; GO:0016748; GO:0003824; GO:0016747; GO:0003674; GO:0016746; GO:0016740 [GO:0006099]; GO:0006101; GO:0009060; GO:0044238; GO:0072350; GO:0045333; GO:0008152; GO:0019752; GO:0015980; GO:0008150; GO:0043436; GO:0006091; GO:0055114; GO:0006082; GO:0044237; GO:0044281; GO:0071704; GO:0009987 [GO:0008152]; GO:0008150 [GO:0016740]; GO:0003824; GO:0003674…		VE03_01241		0	10	0.134	0.214	0.531	100	0.638	-2.9	-2.23	-0.91	6.64	-0.65	0.504972	0.226264	0.941723	1.71608e-17	0.958809	14	59.67	80.83	0	48.43	147.1	100.9	7.9	20
FALSE	High	Master Protein	1040539907	acetolactate synthase I/III small subunit [Pseudogymnoascus sp. 05NY08]	0	199.224	57	13	199	13	307	33.6	6.65	495.14	13	metabolic process		catalytic activity	Pf01842, Pf10369, Pf13710	[GO:0003984]; GO:0016744; GO:0016740; GO:0003824; GO:0003674 [GO:0008152]; GO:0008150 [GO:0009082]; GO:0008652; GO:0009081; GO:0006520; GO:0046394; GO:1901566; GO:0019752; GO:0044238; GO:1901564; GO:0016053; GO:1901576; GO:0043436; GO:0008152; GO:0006807; GO:0071704; GO:0006082; GO:0044249; GO:0044283; GO:0009058; GO:0008150; GO:0044237; GO:0044281; GO:0009987 [GO:0016597]; GO:0031406; GO:0043168…		VF21_03628		0	0	0.696	0.726	1.348	0.296	0.536	-0.52	-0.46	0.43	-1.76	-0.9	0.97996	0.972789	0.793053	0.405238	0.933554	5.03	2.94	9.22	112.56	116.67	216.4	135.9	74.6	77.7
FALSE	High	Master Protein	1040562465	multicatalytic endopeptidase [Pseudogymnoascus verrucosus]	0	115.367	34	7	159	7	333	37.1	6.55	480.98	7		proteasome	catalytic activity;protein binding	Pf01398, Pf13012, Pf14464	[GO:0000502]; GO:0043234; GO:0044424; GO:1905369; GO:0032991; GO:0005622; GO:0044464; GO:1905368; GO:0005575; GO:0005623; GO:1902494 [GO:0005515]; GO:0005488; GO:0003674 [GO:0061578]; GO:0101005; GO:0016787; GO:0140096; GO:0003824; GO:0003674	28837345	VE01_03959	VE01_03959	0	0	0.21	0.662	0.787	2.031	7.461	-2.25	-0.59	-0.35	1.02	2.9	0.670357	0.909266	0.992401	0.899947	0.229427	109.65	60.33	10.82	97.54	988.04	248.6	170.3	23.6	37.9
FALSE	High	Master Protein	1040507138	glucose-regulated protein [Pseudogymnoascus sp. WSF 3629]	0	1373.07	58	53	11453	4	670	73	4.92	34809.1	53	cell organization and biogenesis		nucleotide binding	Pf00012, Pf06723	[GO:0000166]; GO:0036094; GO:1901265; GO:0005488; GO:0097159; GO:1901363; GO:0003674 [GO:0000902]; GO:0032989; GO:0009653; GO:0016043; GO:0048869; GO:0032502; GO:0048856; GO:0009987; GO:0071840; GO:0008150 [GO:0005524]; GO:0032559; GO:0035639; GO:0030554; GO:0032555; GO:0043168; GO:1901265; GO:0017076; GO:0032553; GO:0043167; GO:0097159; GO:1901363; GO:0000166; GO:0097367; GO:0005488; GO:0036094;…		VE00_00546		0	0	0.949	0.649	1.244	4.206	2.624	-0.08	-0.62	0.31	2.07	1.39	0.91306	0.923147	0.82548	0.515052	0.458174	60.66	10.6	4.77	41.3	55.23	41.4	140.6	60	83.6
FALSE	High	Master Protein	1040527701	NRPS-like protein [Pseudogymnoascus sp. 23342-1-I1]	0	120.735	16	12	46	3	1172	130.6	5.78	100.06	12	metabolic process	cytosol	catalytic activity	Pf00501, Pf00550, Pf01073, Pf01370, Pf07993, Pf13193	[GO:0003824]; GO:0003674 [GO:0003854]; GO:0033764; GO:0016229; GO:0016616; GO:0016491; GO:0016614; GO:0003824; GO:0003674 [GO:0004043]; GO:0016620; GO:0016903; GO:0016491; GO:0003824; GO:0003674 [GO:0005829]; GO:0044444; GO:0005737; GO:0044424; GO:0005622; GO:0044464; GO:0005575; GO:0005623 [GO:0006694]; GO:0008202; GO:0008610; GO:1901362; GO:0006629; GO:1901360; GO:1901576; GO:0044238; GO:007170…		VE03_06500		0	7	1.533	1.006	9.874	100	1.42	0.62	0.01	3.3	6.64	0.51	0.753027	0.890586	0.0959044	1.71608e-17	0.754561	65.65	59.75	84.84	0	0	232.1	80.6	136.2	196.5
FALSE	High	Master Protein	1026902306	hypothetical protein VC83_09257 [Pseudogymnoascus destructans]	0	320.314	50	21	656	4	545	60.5	6.11	1914.93	21	metabolic process		catalytic activity	Pf01546, Pf07687	[GO:0006508]; GO:0019538; GO:0043170; GO:0044238; GO:1901564; GO:0071704; GO:0008152; GO:0006807; GO:0008150 [GO:0008152]; GO:0008150 [GO:0008237]; GO:0070011; GO:0008233; GO:0016787; GO:0140096; GO:0003824; GO:0003674 [GO:0016787]; GO:0003824; GO:0003674 [GO:0016805]; GO:0008238; GO:0070011; GO:0008233; GO:0016787; GO:0140096; GO:0003824; GO:0003674		VC83_09257		0	19	0.14	1.144	0.203	0.226	0.775	-2.83	0.19	-2.3	-2.15	-0.37	0.519817	0.810172	0.558098	0.309047	0.992291	77.31	26.8	20.05	147.93	2.47	63.1	126.3	40.9	20.1
FALSE	High	Master Protein	1040545371	hypothetical protein VE02_09611 [Pseudogymnoascus sp. 03VT05]	0	125.568	25	10	167	10	510	56	9.31	402.5	10				Pf01798, Pf08060, Pf08156	[GO:0016021]; GO:0031224; GO:0044425; GO:0005575; GO:0016020		VE02_09611		0	0	1.037	0.675	2.4	7.767	8.227	0.05	-0.57	1.26	2.96	3.04	0.880206	0.94839	0.601164	0.315254	0.126317	48.95	39.91	13.48	948.61	894.9	356.1	202	42.2	51.8
FALSE	High	Master Protein	1040526525	hypothetical protein VE03_07314 [Pseudogymnoascus sp. 23342-1-I1]	0	138.791	48	14	210	3	240	25.9	9.2	483.11	14	metabolic process;transport		transporter activity	Pf05405	[GO:0000276]; GO:0005753; GO:0045263; GO:0098800; GO:0045259; GO:0033177; GO:0044424; GO:0005743; GO:0044455; GO:0098796; GO:0098798; GO:0016469; GO:0005622; GO:0044464; GO:0019866; GO:0031966; GO:0044425; GO:0044429; GO:0043234; GO:0005575; GO:0005623; GO:0031090; GO:0031967; GO:0005740; GO:0016020; GO:0005739; GO:0044444; GO:0044446; GO:0032991; GO:0043227; GO:0044422; GO:0031975; GO:0043231; G…		VE03_07314		0	12	2.48	1.079	0.667	0.134	0.195	1.31	0.11	-0.58	-2.9	-2.36	0.587359	0.872369	0.995223	0.160423	0.464816	93.48	11.5	21.04	87.67	386.6	73.8	84.2	20.5	47.5
FALSE	High	Master Protein	1040527086	N-acetyl-gamma-glutamyl-phosphate reductase/acetylglutamate kinase [Pseudogymnoascus sp. 23342-1-I1]	0	179.37	27	14	211	2	880	96.3	7.17	589.86	14	metabolic process	cytoplasm;mitochondrion	catalytic activity;nucleotide binding;protein binding	Pf00696, Pf01118, Pf02774, Pf04768	[GO:0003942]; GO:0016620; GO:0016903; GO:0016491; GO:0003824; GO:0003674 [GO:0003991]; GO:0016301; GO:0016774; GO:0016772; GO:0016740; GO:0003824; GO:0003674 [GO:0005524]; GO:0032559; GO:0035639; GO:0030554; GO:0032555; GO:0043168; GO:1901265; GO:0017076; GO:0032553; GO:0043167; GO:0097159; GO:1901363; GO:0000166; GO:0097367; GO:0005488; GO:0036094; GO:0003674 [GO:0005737]; GO:0044424; GO:0005622…		VE03_06276		0	13	0.095	0.675	0.382	100	0.363	-3.4	-0.57	-1.39	6.64	-1.46	0.363544	0.876049	0.814716	1.71608e-17	0.755117	20.6	2.57	43.38	0	88.64	176.9	266.9	8.3	9.4
FALSE	High	Master Protein	1352887735	hypothetical protein VE01_04516 [Pseudogymnoascus verrucosus]	0	79.627	13	8	520	4	541	60.3	7.08	1035.64	8									0	7	2.591	3.903	6.431	1.146	100	1.37	1.96	2.69	0.2	6.64	0.558305	0.0929728	0.185401	0.969981	2.06409e-17	16.64	14.36	11.59	110.37	0	73.4	6.2	267.9	121.5
FALSE	High	Master Protein	1040524006	hypothetical protein VE03_10840 [Pseudogymnoascus sp. 23342-1-I1]	0	265.773	43	19	316	5	368	39.8	5.87	1093.65	19	cellular homeostasis;regulation of biological process	endoplasmic reticulum	catalytic activity	Pf00085, Pf07749, Pf13098, Pf13899, Pf13905	[GO:0005783]; GO:0012505; GO:0043231; GO:0044444; GO:0044464; GO:0043227; GO:0043229; GO:0005737; GO:0044424; GO:0005575; GO:0005623; GO:0043226; GO:0005622 [GO:0016853]; GO:0003824; GO:0003674 [GO:0045454]; GO:0019725; GO:0050794; GO:0009987; GO:0042592; GO:0050789; GO:0008150; GO:0065008; GO:0065007		VE03_10840		0	16	0.45	0.36	1.197	0.816	0.334	-1.15	-1.48	0.26	-0.29	-1.58	0.927137	0.525344	0.841832	0.840735	0.725696	14.47	87.02	69.47	133.92	108.34	74.2	189.6	72.4	59
FALSE	High	Master Protein	1040503795	hypothetical protein VE00_03509 [Pseudogymnoascus sp. WSF 3629]	0	137.463	51	11	192	2	317	34.9	5.36	402.49	11		cytoplasm	protein binding	Pf03114, Pf10455	[GO:0005515]; GO:0005488; GO:0003674 [GO:0005737]; GO:0044424; GO:0005622; GO:0044464; GO:0005575; GO:0005623		VE00_03509		0	10	0.2	0.773	0.757	1.76	0.356	-2.32	-0.37	-0.4	0.82	-1.49	0.654711	0.998447	0.985913	0.897755	0.757026	12.66	38.46	7.91	19.71	21.16	84.8	237.4	28	28.9
FALSE	High	Master Protein	1040538418	clathrin, heavy polypeptide [Pseudogymnoascus sp. 05NY08]	0	73.499	15	16	33	1	1682	190.1	5.4	59.05	16	cell organization and biogenesis;transport	membrane	protein binding;structural molecule activity	Pf00637, Pf01394, Pf13838	[GO:0005198]; GO:0003674 [GO:0005488]; GO:0003674 [GO:0005515]; GO:0005488; GO:0003674 [GO:0005905]; GO:0012505; GO:0044464; GO:0098589; GO:0005575; GO:0005623; GO:0016020; GO:0044425; GO:0098805 [GO:0006886]; GO:0015031; GO:0034613; GO:0046907; GO:0015833; GO:0045184; GO:0008104; GO:0070727; GO:0006810; GO:0051641; GO:0051649; GO:0042886; GO:0071702; GO:0051234; GO:0033036; GO:0051179; GO:007170…		VF21_06077		0	14	1.013	4.043	5.238	20.289	0.962	0.02	2.02	2.39	4.34	-0.06	0.895075	0.084626	0.243414	0.073684	0.92484	54.12	85.75	123.99	139.29	146.83	277.9	91.8	149.6	21.6
FALSE	High	Master Protein	1026906371	hypothetical protein VC83_04944 [Pseudogymnoascus destructans]	0	190.438	68	8	316	2	154	17.4	7.88	946.37	8	metabolic process;transport	membrane;mitochondrion		Pf06747	[GO:0005739]; GO:0043231; GO:0044444; GO:0043227; GO:0043229; GO:0005737; GO:0044424; GO:0043226; GO:0005622; GO:0044464; GO:0005575; GO:0005623 [GO:0005743]; GO:0019866; GO:0031966; GO:0031090; GO:0031967; GO:0044424; GO:0005740; GO:0044429; GO:0016020; GO:0043227; GO:0044422; GO:0031975; GO:0044446; GO:0005622; GO:0044464; GO:0005739; GO:0044444; GO:0005575; GO:0043226; GO:0043229; GO:0005623; …		VC83_04944		0	7	1.521	0.801	1.856	1.16	0.916	0.6	-0.32	0.89	0.21	-0.13	0.756694	0.992788	0.661799	0.973704	0.93924	82.68	21.96	33.41	84.86	32.38	119.7	119.1	82.8	73.8
FALSE	High	Master Protein	1040541816	hypothetical protein VF21_03068 [Pseudogymnoascus sp. 05NY08]	0	156.27	47	8	639	1	183	19.6	4.79	1704.3	8	metabolic process		catalytic activity	Pf00254	[GO:0000413]; GO:0018208; GO:0018193; GO:0006464; GO:0036211; GO:0044267; GO:0019538; GO:0043412; GO:0044260; GO:0043170; GO:0044238; GO:1901564; GO:0044237; GO:0071704; GO:0008152; GO:0006807; GO:0009987; GO:0008150 [GO:0003755]; GO:0016859; GO:0140096; GO:0016853; GO:0003824; GO:0003674 [GO:0006457]; GO:0009987; GO:0008150 [GO:0016853]; GO:0003824; GO:0003674		VF21_03068		0	10	0.612	2.074	1.838	1.71	100	-0.71	1.05	0.88	0.77	6.64	0.993032	0.384832	0.666579	0.908772	2.06409e-17	32.76	25.36	12.05	57.35	0	126	137.7	203.8	108.5
FALSE	High	Master Protein	440632109	large subunit ribosomal protein L27e [Pseudogymnoascus destructans 20631-21]	0	112.721	35	7	331	7	135	15.6	10.71	800.38	7	metabolic process	ribosome	structural molecule activity	Pf01777	[GO:0003735]; GO:0005198; GO:0003674 [GO:0005622]; GO:0044464; GO:0005575; GO:0005623 [GO:0005840]; GO:0030529; GO:0043232; GO:0044444; GO:0044424; GO:1990904; GO:0043228; GO:0043229; GO:0005737; GO:0005622; GO:0044464; GO:0032991; GO:0043226; GO:0005575; GO:0005623 [GO:0006412]; GO:0010467; GO:0034645; GO:0043043; GO:0044267; GO:0043170; GO:0009059; GO:0044249; GO:0044260; GO:0006518; GO:0043604…	24486069	GMDG_05190	GMDG_05190	0	0	0.949	0.182	0.88	1.433	1.295	-0.08	-2.45	-0.18	0.52	0.37	0.905224	0.136725	0.948638	0.966779	0.793291	52.05	53.76	26.03	51.79	100.86	108.3	22	51.8	622.6
FALSE	High	Master Protein	1040543888	T-complex protein 1 subunit gamma [Pseudogymnoascus sp. 05NY08]	0	48.154	17	8	109	1	541	59	5.99	242.05	8	metabolic process	cytoplasm	nucleotide binding;protein binding	Pf00118	[GO:0000166]; GO:0036094; GO:1901265; GO:0005488; GO:0097159; GO:1901363; GO:0003674 [GO:0005524]; GO:0032559; GO:0035639; GO:0030554; GO:0032555; GO:0043168; GO:1901265; GO:0017076; GO:0032553; GO:0043167; GO:0097159; GO:1901363; GO:0000166; GO:0097367; GO:0005488; GO:0036094; GO:0003674 [GO:0005737]; GO:0044424; GO:0005622; GO:0044464; GO:0005575; GO:0005623 [GO:0006457]; GO:0009987; GO:0008150…		VF21_00830		0	0	0.01	0.01	0.01			-6.64	-6.64	-6.64			2.295e-17	2.64775e-17	2.40822e-17			0	0	0			276.5	30.6		8.9
FALSE	High	Master Protein	1026910022	hypothetical protein VC83_00976 [Pseudogymnoascus destructans]	0	105.428	53	9	237	9	183	20.9	6.58	609.78	9	regulation of biological process;response to stimulus		catalytic activity;nucleotide binding;protein binding;signal transducer activity	Pf00025, Pf00071, Pf00503, Pf01926, Pf04670, Pf08477, Pf09439	[GO:0000166]; GO:0036094; GO:1901265; GO:0005488; GO:0097159; GO:1901363; GO:0003674 [GO:0003924]; GO:0017111; GO:0016462; GO:0016818; GO:0016817; GO:0016787; GO:0003824; GO:0003674 [GO:0004871]; GO:0003674 [GO:0005525]; GO:0032550; GO:0032561; GO:0035639; GO:0001883; GO:0032549; GO:0019001; GO:0032555; GO:0043168; GO:1901265; GO:0001882; GO:0017076; GO:0032553; GO:0043167; GO:0097159; GO:1901363…		VC83_00976		0	0	1.955	0.631	1.126	2.433	1.459	0.97	-0.66	0.17	1.28	0.54	0.641561	0.908309	0.865596	0.75635	0.740616	9.25	14.22	45.93	70.77	0	49.6	10.6	47	111.2
FALSE	High	Master Protein	1026906104	UDP-N-acetylglucosamine pyrophosphorylase [Pseudogymnoascus destructans]	0	65.529	17	6	35	2	511	55.8	6.13	92.36	6	metabolic process		catalytic activity	Pf01704	[GO:0008152]; GO:0008150 [GO:0016021]; GO:0031224; GO:0044425; GO:0005575; GO:0016020 [GO:0070569]; GO:0016779; GO:0016772; GO:0016740; GO:0003824; GO:0003674		VC83_06437		0	0		0.01	0.01				-6.64	-6.64				2.64775e-17	2.40822e-17				0	0			805.7	13.3
FALSE	High	Master Protein	1040504491	hypothetical protein VE00_02345 [Pseudogymnoascus sp. WSF 3629]	0	95.314	34	8	188	1	357	39.5	5.49	414.98	8	transport		transporter activity	Pf00650, Pf13716	[GO:0005215]; GO:0003674 [GO:0005622]; GO:0044464; GO:0005575; GO:0005623 [GO:0006810]; GO:0051234; GO:0051179; GO:0008150 [GO:0016021]; GO:0031224; GO:0044425; GO:0005575; GO:0016020		VE00_02345		0	8	0.248	0.535	0.361	0.616	0.588	-2.01	-0.9	-1.47	-0.7	-0.77	0.735423	0.816681	0.803249	0.705769	0.93754	9.69	77.09	9.19	147.35	50.95	161.8	28.2	34.8	78.5
FALSE	High	Master Protein	1040530103	hypothetical protein VE03_04477 [Pseudogymnoascus sp. 23342-1-I1]	0	42.141	36	6	125	6	196	20.7	10.49	278.73	6	metabolic process;transport		transporter activity	Pf04718	[GO:0000276]; GO:0005753; GO:0045263; GO:0098800; GO:0045259; GO:0033177; GO:0044424; GO:0005743; GO:0044455; GO:0098796; GO:0098798; GO:0016469; GO:0005622; GO:0044464; GO:0019866; GO:0031966; GO:0044425; GO:0044429; GO:0043234; GO:0005575; GO:0005623; GO:0031090; GO:0031967; GO:0005740; GO:0016020; GO:0005739; GO:0044444; GO:0044446; GO:0032991; GO:0043227; GO:0044422; GO:0031975; GO:0043231; G…		VE03_04477		0	0	0.46	0.494	0.644	100	1.013	-1.12	-1.02	-0.63	6.64	0.02	0.941663	0.790914	0.99228	1.71608e-17	0.938653	21.76	16.06	61.94	0	0	187.2	356.9	35	56.3
FALSE	High	Master Protein	1370872316	Eukaryotic translation initiation factor 6 [Pseudogymnoascus destructans]	0	151.513	41	6	1319	6	246	26.4	4.7	4876.63	6									0	0	1.989	0.71	3.305	1.323	2.515	0.99	-0.49	1.72	0.4	1.33	0.656457	0.95999	0.414032	0.988994	0.475284	75.73	47.15	33.83	43.91	127.51	88.5	79.4	155.4	237
FALSE	High	Master Protein	1040502317	prolyl-tRNA synthetase [Pseudogymnoascus sp. WSF 3629]	0	67.35	19	8	22	8	604	67.3	6.77	50.47	8	metabolic process	cytoplasm	catalytic activity;nucleotide binding	Pf00587, Pf03129, Pf09180	[GO:0000166]; GO:0036094; GO:1901265; GO:0005488; GO:0097159; GO:1901363; GO:0003674 [GO:0004812]; GO:0140101; GO:0140098; GO:0003824; GO:0003674 [GO:0004827]; GO:0004812; GO:0140101; GO:0140098; GO:0003824; GO:0003674 [GO:0005524]; GO:0032559; GO:0035639; GO:0030554; GO:0032555; GO:0043168; GO:1901265; GO:0017076; GO:0032553; GO:0043167; GO:0097159; GO:1901363; GO:0000166; GO:0097367; GO:0005488…		VE00_04487		0	0	0.6	3.61	3.041	0.476	100	-0.74	1.85	1.6	-1.07	6.64	0.992532	0.404637	0.653987	0.605447	2.06409e-17	108.27	102.22	76.23	132.85	0	509.3	221.9	35.5	11.6
FALSE	High	Master Protein	440632018	hypothetical protein GMDG_05110 [Pseudogymnoascus destructans 20631-21]	0	50.875	18	6	11	6	480	50.2	6.86	30.28	6	metabolic process	nucleus	protein binding	Pf00400, Pf08154	[GO:0000463]; GO:0000470; GO:0006364; GO:0042273; GO:0016072; GO:0034470; GO:0042254; GO:0022613; GO:0034660; GO:0006396; GO:0044085; GO:0016070; GO:0010467; GO:0071840; GO:0044260; GO:0090304; GO:0043170; GO:0008150; GO:0044237; GO:0006139; GO:0071704; GO:0008152; GO:0009987; GO:0006725; GO:0034641; GO:0044238; GO:0046483; GO:1901360; GO:0006807 [GO:0000466]; GO:0000460; GO:0006364; GO:0016072; …	24485989	GMDG_05110	GMDG_05110	0	0	0.01	100	0.165	5.415	100	-6.64	6.64	-2.6	2.44	6.64	2.295e-17	2.64775e-17	0.346961	0.456114	2.06409e-17	0	0	135.73	1364.91	0	428.6	15.2	15	18.3
FALSE	High	Master Protein	1040532437	acetolactate synthase I/II/III large subunit [Pseudogymnoascus sp. 23342-1-I1]	0	95.215	14	7	62	7	694	75.3	8.82	184.7	7	metabolic process		catalytic activity;metal ion binding;nucleotide binding	Pf00205, Pf02775, Pf02776	[GO:0000287]; GO:0046872; GO:0043169; GO:0043167; GO:0005488; GO:0003674 [GO:0003824]; GO:0003674 [GO:0003984]; GO:0016744; GO:0016740; GO:0003824; GO:0003674 [GO:0008652]; GO:0006520; GO:0046394; GO:1901566; GO:0019752; GO:0044238; GO:1901564; GO:0016053; GO:1901576; GO:0043436; GO:0008152; GO:0006807; GO:0071704; GO:0006082; GO:0044249; GO:0044283; GO:0009058; GO:0008150; GO:0044237; GO:0044281…		VE03_01112		0	0	0.417	0.289	1.253	0.076	0.032	-1.26	-1.79	0.33	-3.72	-4.95	0.914224	0.370133	0.865654	0.0574052	0.0302633	88.31	40.31	25.67	551.04	216.67	234.5	117.3	16.1	38.1
FALSE	High	Master Protein	1040539982	hypothetical protein VF21_03986 [Pseudogymnoascus sp. 05NY08]	0	856.405	13	54	3305	1	4088	453	6.57	8049.49	54	metabolic process	membrane	catalytic activity;nucleotide binding	Pf00009, Pf00679, Pf01926, Pf03144, Pf03764, Pf14492	[GO:0003924]; GO:0017111; GO:0016462; GO:0016818; GO:0016817; GO:0016787; GO:0003824; GO:0003674 [GO:0005525]; GO:0032550; GO:0032561; GO:0035639; GO:0001883; GO:0032549; GO:0019001; GO:0032555; GO:0043168; GO:1901265; GO:0001882; GO:0017076; GO:0032553; GO:0043167; GO:0097159; GO:1901363; GO:0036094; GO:0097367; GO:0000166; GO:0005488; GO:0003674 [GO:0006113]; GO:0015980; GO:0006091; GO:0055114;…		VF21_03986		0	0	0.326	0.772	0.572	9.066	0.791	-1.62	-0.37	-0.81	3.18	-0.34	0.826916	0.997694	0.961985	0.236257	0.988858	13.77	17.81	9.91	103.38	5.92	244.4	597.5	71.7	78.3
FALSE	High	Master Protein	1040515250	hypothetical protein VE04_06692 [Pseudogymnoascus sp. 24MN13]	0	59.652	7	5	322	1	752	80.7	5.73	843.06	5	metabolic process		catalytic activity	Pf00704, Pf01476, Pf01822	[GO:0004553]; GO:0016798; GO:0016787; GO:0003824; GO:0003674 [GO:0005975]; GO:0044238; GO:0071704; GO:0008152; GO:0008150 [GO:0016021]; GO:0031224; GO:0044425; GO:0005575; GO:0016020		VE04_06692		0	0	0.14	2.158	4.58	100	1.619	-2.83	1.11	2.2	6.64	0.7	0.519817	0.46341	0.463299	1.71608e-17	0.741087	28.29	50.46	83.42	0	11.18	652.3	44.6	93.3	79.4
FALSE	High	Master Protein	1040529570	hypothetical protein VE03_03967 [Pseudogymnoascus sp. 23342-1-I1]	0	39.626	29	6	162	4	247	26.5	8.54	378.58	6	metabolic process		catalytic activity	Pf01557	[GO:0003824]; GO:0003674 [GO:0008152]; GO:0008150		VE03_03967		0	2	0.785	0.343	3.413	100	6.941	-0.35	-1.54	1.77	6.64	2.8	0.952538	0.490223	0.483494	1.71608e-17	0.161674	5.81	80.86	65.98	0	43.67	233.8	432.1	64.3	34.6
FALSE	High	Master Protein	440639433	NADP-specific glutamate dehydrogenase [Pseudogymnoascus destructans 20631-21]	0	1145.32	69	37	18030	2	449	48.7	6.18	62023.1	37	metabolic process		catalytic activity	Pf00208, Pf02812, Pf13241	[GO:0004352]; GO:0004353; GO:0016639; GO:0016638; GO:0016491; GO:0003824; GO:0003674 [GO:0006520]; GO:0019752; GO:0044238; GO:1901564; GO:0043436; GO:0008152; GO:0006807; GO:0071704; GO:0006082; GO:0008150; GO:0044237; GO:0044281; GO:0009987 [GO:0006779]; GO:0006778; GO:0033014; GO:0051188; GO:0033013; GO:0051186; GO:0018130; GO:0019438; GO:0044271; GO:1901362; GO:1901566; GO:0044249; GO:0006725;…	24484797	GMDG_03918	GMDG_03918	0	0	4.544	0.671	0.522	100	0.133	2.18	-0.58	-0.94	6.64	-2.91	0.337731	0.944053	0.939048	1.71608e-17	0.30906	37.8	19.77	5.64	0	92.81	83.2	42.2	69.5	184.7
FALSE	High	Master Protein	1040561005	2-oxoglutarate dehydrogenase E1 component [Pseudogymnoascus verrucosus]	0	240.472	38	27	242	2	1050	117.8	6.81	612.12	27	metabolic process		catalytic activity	Pf00676, Pf02779	[GO:0004591]; GO:0016624; GO:0016903; GO:0016491; GO:0003824; GO:0003674 [GO:0006099]; GO:0006101; GO:0009060; GO:0044238; GO:0072350; GO:0045333; GO:0008152; GO:0019752; GO:0015980; GO:0008150; GO:0043436; GO:0006091; GO:0055114; GO:0006082; GO:0044237; GO:0044281; GO:0071704; GO:0009987 [GO:0008152]; GO:0008150 [GO:0009353]; GO:0005947; GO:0045252; GO:0030062; GO:0045240; GO:1990234; GO:0005759…	28839001	VE01_05615	VE01_05615	0	25	0.261	1.203	0.567	100	0.49	-1.94	0.27	-0.82	6.64	-1.03	0.752856	0.808186	0.959566	1.71608e-17	0.901874	95.19	1.12	108.91	0	53.45	150.9	80.6	44.4	106.4
FALSE	High	Master Protein	1040528536	hypothetical protein VE03_05557 [Pseudogymnoascus sp. 23342-1-I1]	0	1065.75	65	50	2045	7	580	63.1	6.52	7191.87	50				Pf01145, Pf05262			VE03_05557		0	48	1.46	1.193	1.187	0.26	1.258	0.55	0.25	0.25	-1.95	0.33	0.768897	0.783714	0.846245	0.357104	0.807439	30.57	1.18	13.54	112.49	23.85	16.4	46.3	53.8	33.9
FALSE	High	Master Protein	1040532023	hypothetical protein VE03_01299 [Pseudogymnoascus sp. 23342-1-I1]	0	345.267	21	20	2873	8	1015	105.6	5.01	8459.31	20				Pf01822, Pf07250, Pf09118	[GO:0016021]; GO:0031224; GO:0044425; GO:0005575; GO:0016020		VE03_01299		0	13	2.013	1.423	4.462	0.204	0.693	1.01	0.51	2.16	-2.29	-0.53	0.65286	0.662044	0.29755	0.274458	1	14.74	22.88	3.43	127.94	56.7	13.4	76.9	158.7	81.2
FALSE	High	Master Protein	1040502246	hypothetical protein VE00_04470 [Pseudogymnoascus sp. WSF 3629]	0	27.825	5	2	13	2	612	63.4	7.43	36.15	2		membrane	protein binding	Pf14604	[GO:0005515]; GO:0005488; GO:0003674 [GO:0016020]; GO:0005575 [GO:0016021]; GO:0031224; GO:0044425; GO:0005575; GO:0016020		VE00_04470		0	0	100	100	100	100	100	6.64	6.64	6.64	6.64	6.64	2.295e-17	2.64775e-17	2.40822e-17	1.71608e-17	2.06409e-17	0	0	0	0	0	606.6	168.6	610.9	76.2
FALSE	High	Master Protein	1026902878	60S ribosomal protein L22 [Pseudogymnoascus destructans]	0	56.654	38	5	157	5	125	14.3	9.26	283.58	5	metabolic process	ribosome	structural molecule activity	Pf01776	[GO:0003735]; GO:0005198; GO:0003674 [GO:0005622]; GO:0044464; GO:0005575; GO:0005623 [GO:0005840]; GO:0030529; GO:0043232; GO:0044444; GO:0044424; GO:1990904; GO:0043228; GO:0043229; GO:0005737; GO:0005622; GO:0044464; GO:0032991; GO:0043226; GO:0005575; GO:0005623 [GO:0006412]; GO:0010467; GO:0034645; GO:0043043; GO:0044267; GO:0043170; GO:0009059; GO:0044249; GO:0044260; GO:0006518; GO:0043604…		VC83_08781		0	0	0.309	0.565	0.406	2.977	0.366	-1.7	-0.82	-1.3	1.57	-1.45	0.808179	0.846774	0.851313	0.701312	0.732677	107.13	39.56	90.84	17.95	34.52	170.3	45.3	22.4	50.4
FALSE	High	Master Protein	1040531575	hypothetical protein VE03_01626 [Pseudogymnoascus sp. 23342-1-I1]	0	207.591	50	14	433	14	418	46	7.52	1371.77	14	metabolic process		catalytic activity	Pf00155	[GO:0003824]; GO:0003674 [GO:0004069]; GO:0008483; GO:0016769; GO:0016740; GO:0003824; GO:0003674 [GO:0006520]; GO:0019752; GO:0044238; GO:1901564; GO:0043436; GO:0008152; GO:0006807; GO:0071704; GO:0006082; GO:0008150; GO:0044237; GO:0044281; GO:0009987 [GO:0008483]; GO:0016769; GO:0016740; GO:0003824; GO:0003674 [GO:0009058]; GO:0008152; GO:0008150 [GO:0016740]; GO:0003824; GO:0003674 [GO:00301…		VE03_01626		0	0	0.395	0.677	0.765	0.337	0.132	-1.34	-0.56	-0.39	-1.57	-2.92	0.895075	0.949178	0.982293	0.455811	0.304417	45.48	52.42	50.21	126.24	117.46	83.2	102.6	58	21.4
FALSE	High	Master Protein	1040532809	ATP synthase F1, delta subunit [Pseudogymnoascus sp. 23342-1-I1]	0	110.053	44	11	366	6	233	24.8	9.44	897.13	11	metabolic process;transport	membrane	catalytic activity;transporter activity	Pf00213	[GO:0015986]; GO:0006754; GO:0015985; GO:0009152; GO:0009168; GO:0009206; GO:0046034; GO:1902600; GO:0006164; GO:0009150; GO:0009260; GO:0009127; GO:0009156; GO:0009167; GO:0009145; GO:0009201; GO:0009205; GO:0015992; GO:0098662; GO:0006163; GO:0009165; GO:0072522; GO:0009259; GO:0046390; GO:0009124; GO:0009126; GO:0009161; GO:0009142; GO:0009144; GO:0009199; GO:0006818; GO:0015672; GO:0098655; G…		VE03_00760		0	5	1.269	0.212	0.706	2.425	0.136	0.34	-2.24	-0.5	1.28	-2.88	0.815983	0.196473	0.996463	0.758247	0.31458	476.4	104.85	78.08	130.59	4.5	49.6	53.1	32.6	73.9
FALSE	High	Master Protein	440635254	60S ribosomal protein L23 [Pseudogymnoascus destructans 20631-21]	0	98.538	45	8	243	8	139	14.6	10.21	346.2	8	metabolic process	ribosome	structural molecule activity	Pf00238	[GO:0003735]; GO:0005198; GO:0003674 [GO:0005840]; GO:0030529; GO:0043232; GO:0044444; GO:0044424; GO:1990904; GO:0043228; GO:0043229; GO:0005737; GO:0005622; GO:0044464; GO:0032991; GO:0043226; GO:0005575; GO:0005623 [GO:0006412]; GO:0010467; GO:0034645; GO:0043043; GO:0044267; GO:0043170; GO:0009059; GO:0044249; GO:0044260; GO:0006518; GO:0043604; GO:1901566; GO:0019538; GO:0071704; GO:1901576;…	24488093	GMDG_07214	GMDG_07214	0	0	3.008	0.998	11.215	4.302	1.684	1.59	0	3.49	2.1	0.75	0.495994	0.895531	0.0772083	0.5044	0.671519	10.94	21.11	61.87	85.73	10.21	140.8	11.8	220.9	430.5
FALSE	High	Master Protein	1040506174	NADH-ubiquinone oxidoreductase 40 kDa subunit, mitochondrial [Pseudogymnoascus sp. WSF 3629]	0	271.342	52	17	192	3	381	42.9	7.43	553.81	17	metabolic process		catalytic activity	Pf00106, Pf01073, Pf01370, Pf03435, Pf04321, Pf05368, Pf07993, Pf08732, Pf13460	[GO:0003824]; GO:0003674 [GO:0003854]; GO:0033764; GO:0016229; GO:0016616; GO:0016491; GO:0016614; GO:0003824; GO:0003674 [GO:0006694]; GO:0008202; GO:0008610; GO:1901362; GO:0006629; GO:1901360; GO:1901576; GO:0044238; GO:0071704; GO:0009058; GO:0008152; GO:0008150 [GO:0016021]; GO:0031224; GO:0044425; GO:0005575; GO:0016020 [GO:0016491]; GO:0003824; GO:0003674 [GO:0016616]; GO:0016614; GO:00164…		VE00_01614		0	16	0.415	0.744	0.246	100	0.192	-1.27	-0.43	-2.02	6.64	-2.38	0.914224	0.973984	0.643237	1.71608e-17	0.440471	89.86	52.72	45.56	0	308.56	193.1	203.5	22.7	10.5
FALSE	High	Master Protein	1040535760	hypothetical protein VF21_09310 [Pseudogymnoascus sp. 05NY08]	0	43.857	13	4	2051	2	227	22.5	5.15	3592.75	4					[GO:0016021]; GO:0031224; GO:0044425; GO:0005575; GO:0016020		VF21_09310		0	2	2.14	1.233	2.197	0.468	24.471	1.1	0.3	1.14	-1.09	4.61	0.632195	0.761518	0.588428	0.591983	0.0107519	4.19	4.11	37.01	147.57	138.53	7.3	2.6	298.6	122.1
FALSE	High	Master Protein	1040532311	1-pyrroline-5-carboxylate dehydrogenase [Pseudogymnoascus sp. 23342-1-I1]	0	73.53	22	10	46	3	575	62.2	8.76	110.56	10	metabolic process		catalytic activity	Pf00171	[GO:0003842]; GO:0016646; GO:0016645; GO:0016491; GO:0003824; GO:0003674 [GO:0008152]; GO:0008150 [GO:0010133]; GO:0006536; GO:0006562; GO:0009064; GO:0043648; GO:0006560; GO:0009065; GO:0046700; GO:1901361; GO:1901605; GO:0019752; GO:0046483; GO:1901360; GO:1901606; GO:0044248; GO:1901575; GO:0006520; GO:0043436; GO:0044237; GO:0071704; GO:0009063; GO:0009056; GO:0044238; GO:1901564; GO:0006082;…		VE03_01154		0	7	1.768	1.23	0.847	100	1.303	0.82	0.3	-0.24	6.64	0.38	0.674687	0.791672	0.966606	1.71608e-17	0.790482	84.93	93.91	49.04	0	34.27	280.5	145.3	102.6	31.9
FALSE	High	Master Protein	1040539634	acetyl-coenzyme A synthetase [Pseudogymnoascus sp. 05NY08]	0	414.452	38	27	744	3	671	73.8	6.61	2161.38	27	metabolic process		catalytic activity;nucleotide binding	Pf00501, Pf13193	[GO:0000166]; GO:0036094; GO:1901265; GO:0005488; GO:0097159; GO:1901363; GO:0003674 [GO:0003824]; GO:0003674 [GO:0003987]; GO:0016405; GO:0016878; GO:0016877; GO:0016874; GO:0003824; GO:0003674 [GO:0005524]; GO:0032559; GO:0035639; GO:0030554; GO:0032555; GO:0043168; GO:1901265; GO:0017076; GO:0032553; GO:0043167; GO:0097159; GO:1901363; GO:0000166; GO:0097367; GO:0005488; GO:0036094; GO:0003674…		VF21_04818		0	27	0.472	1.562	0.35	0.707	0.479	-1.08	0.64	-1.51	-0.5	-1.06	0.941663	0.592903	0.790492	0.779386	0.890092	53.86	1.02	104.98	147.21	147.55	45.4	85.1	29	31.4
FALSE	High	Master Protein	1040532098	hypothetical protein VE03_01870 [Pseudogymnoascus sp. 23342-1-I1]	0	231.435	48	25	236	3	644	72	5.78	633.32	25			protein binding	Pf00307	[GO:0003779]; GO:0008092; GO:0005515; GO:0005488; GO:0003674 [GO:0005515]; GO:0005488; GO:0003674		VE03_01870		0	22	0.967	1.375	0.592	0.761	2.58	-0.05	0.46	-0.76	-0.39	1.37	0.910032	0.689301	0.96797	0.811611	0.464569	4.98	13.6	15.92	147.13	145.39	98.5	81.1	85.6	10.5
FALSE	High	Master Protein	1040517192	aspartate-semialdehyde dehydrogenase [Pseudogymnoascus sp. 24MN13]	0	216.468	43	12	365	2	364	38.9	6.77	975.24	12	metabolic process	cytoplasm	catalytic activity;nucleotide binding;protein binding	Pf01113, Pf01118, Pf02774	[GO:0003942]; GO:0016620; GO:0016903; GO:0016491; GO:0003824; GO:0003674 [GO:0004073]; GO:0016620; GO:0016903; GO:0016491; GO:0003824; GO:0003674 [GO:0005737]; GO:0044424; GO:0005622; GO:0044464; GO:0005575; GO:0005623 [GO:0006520]; GO:0019752; GO:0044238; GO:1901564; GO:0043436; GO:0008152; GO:0006807; GO:0071704; GO:0006082; GO:0008150; GO:0044237; GO:0044281; GO:0009987 [GO:0006531]; GO:000906…		VE04_02070		0	11	1.15	0.785	0.725	0.627	0.437	0.2	-0.35	-0.46	-0.67	-1.19	0.831853	1	0.992401	0.723524	0.85169	65.71	24.21	35.89	114.57	39.07	115.2	106.7	44.8	195
FALSE	High	Master Protein	1040552626	large subunit ribosomal protein L6e [Pseudogymnoascus sp. 03VT05]	0	151.794	33	10	394	10	236	26.3	10.04	958.27	10	metabolic process	ribosome	structural molecule activity	Pf01159	[GO:0003735]; GO:0005198; GO:0003674 [GO:0005622]; GO:0044464; GO:0005575; GO:0005623 [GO:0005840]; GO:0030529; GO:0043232; GO:0044444; GO:0044424; GO:1990904; GO:0043228; GO:0043229; GO:0005737; GO:0005622; GO:0044464; GO:0032991; GO:0043226; GO:0005575; GO:0005623 [GO:0006412]; GO:0010467; GO:0034645; GO:0043043; GO:0044267; GO:0043170; GO:0009059; GO:0044249; GO:0044260; GO:0006518; GO:0043604…		VE02_02752		0	0	2.157	0.562	1.149	2.252	0.964	1.11	-0.83	0.2	1.17	-0.05	0.630651	0.843018	0.856851	0.789714	0.92484	3.8	37.7	11.51	70.78	37.89	42	50.2	88.6	288.7
FALSE	High	Master Protein	440635414	hypothetical protein GMDG_07316 [Pseudogymnoascus destructans 20631-21]	0	67.835	19	11	96	1	674	72.6	7.08	186.25	11	metabolic process		catalytic activity	Pf00173, Pf00890, Pf01266, Pf07992, Pf12831, Pf13450	[GO:0000104]; GO:0016627; GO:0016491; GO:0003824; GO:0003674 [GO:0016021]; GO:0031224; GO:0044425; GO:0005575; GO:0016020 [GO:0016491]; GO:0003824; GO:0003674 [GO:0055114]; GO:0008152; GO:0008150	24488195	GMDG_07316	GMDG_07316	0	9	0.262	1.46	0.788	3.158	0.63	-1.93	0.55	-0.34	1.66	-0.67	0.754566	0.643911	0.97317	0.635465	0.987187	17.84	68.39	31.63	126.9	42.01	118.8	148.8	65.4	40.2
FALSE	High	Master Protein	1370884151	hypothetical protein VC83_05384 [Pseudogymnoascus destructans]	0	101.612	43	11	285	2	250	27.4	6.43	850.66	11									0	9	0.192	0.313	0.254	0.521	0.901	-2.38	-1.68	-1.98	-0.94	-0.15	0.640154	0.447492	0.657255	0.638979	0.945163	11.42	99.41	76.24	68.57	25.21	60.9	182.9	28.5	11.9
FALSE	High	Master Protein	1040554211	CMGC/GSK protein kinase [Pseudogymnoascus sp. 03VT05]	0	36.626	19	7	56	7	394	45.1	8.6	105.04	7	metabolic process;regulation of biological process	cytosol;nucleus	catalytic activity;nucleotide binding	Pf00069, Pf01636, Pf07714, Pf14531	[GO:0000166]; GO:0036094; GO:1901265; GO:0005488; GO:0097159; GO:1901363; GO:0003674 [GO:0004672]; GO:0016301; GO:0016773; GO:0140096; GO:0016772; GO:0003824; GO:0016740; GO:0003674 [GO:0004674]; GO:0004672; GO:0016301; GO:0016773; GO:0140096; GO:0016772; GO:0003824; GO:0016740; GO:0003674 [GO:0004712]; GO:0004672; GO:0016301; GO:0016773; GO:0140096; GO:0016772; GO:0003824; GO:0016740; GO:0003674…		VE02_00826		0	0	0.298	1.253	0.263	0.564	0.684	-1.75	0.32	-1.92	-0.83	-0.55	0.798494	0.799103	0.654956	0.675149	1	23.35	53.46	67.49	147.42	147.25	130.6	117.8	39.2	25.3
FALSE	High	Master Protein	1040563055	hypothetical protein VE01_03532 [Pseudogymnoascus verrucosus]	0	574.631	75	25	5357	4	231	25.7	6.42	14211	25	cellular homeostasis;metabolic process;regulation of biological process		antioxidant activity;catalytic activity	Pf00578, Pf08534, Pf10417	[GO:0005623]; GO:0005575 [GO:0016209]; GO:0003674 [GO:0016491]; GO:0003824; GO:0003674 [GO:0045454]; GO:0019725; GO:0050794; GO:0009987; GO:0042592; GO:0050789; GO:0008150; GO:0065008; GO:0065007 [GO:0051920]; GO:0016209; GO:0016684; GO:0003674; GO:0016491; GO:0003824 [GO:0055114]; GO:0008152; GO:0008150 [GO:0098869]; GO:1990748; GO:0009987; GO:0097237; GO:0098754; GO:0008150; GO:0009636; GO:0070…	28836918	VE01_03532	VE01_03532	0	0	0.056	0.923	0.226	5.644	1.406	-4.16	-0.12	-2.14	2.5	0.49	0.205316	0.951608	0.603413	0.460333	0.833887	146.48	18.77	133.33	1309.14	11.56	91.3	34.7	9.6	4.8
FALSE	High	Master Protein	1040511550	metallopeptidase MepB [Pseudogymnoascus sp. 24MN13]	0	139.947	28	18	219	1	664	74.6	5.36	401.14	18	metabolic process		catalytic activity;metal ion binding	Pf01432	[GO:0004222]; GO:0004175; GO:0008237; GO:0070011; GO:0008233; GO:0016787; GO:0140096; GO:0003824; GO:0003674 [GO:0006508]; GO:0019538; GO:0043170; GO:0044238; GO:1901564; GO:0071704; GO:0008152; GO:0006807; GO:0008150 [GO:0008233]; GO:0016787; GO:0140096; GO:0003824; GO:0003674 [GO:0008237]; GO:0070011; GO:0008233; GO:0016787; GO:0140096; GO:0003824; GO:0003674 [GO:0016787]; GO:0003824; GO:000367…		VE04_07915		0	1	0.27	0.478	0.138	0.199	0.494	-1.89	-1.07	-2.86	-2.33	-1.02	0.746212	0.754052	0.395468	0.267121	0.905755	38.86	52.99	78.09	147.96	147.53	112.3	47.6	15.1	1.6
FALSE	High	Master Protein	1040505794	hypothetical protein VE00_03008 [Pseudogymnoascus sp. WSF 3629]	0	53.598	28	8	154	8	186	21.4	11.18	348.23	8	metabolic process	ribosome	structural molecule activity	Pf01247	[GO:0003735]; GO:0005198; GO:0003674 [GO:0005622]; GO:0044464; GO:0005575; GO:0005623 [GO:0005840]; GO:0030529; GO:0043232; GO:0044444; GO:0044424; GO:1990904; GO:0043228; GO:0043229; GO:0005737; GO:0005622; GO:0044464; GO:0032991; GO:0043226; GO:0005575; GO:0005623 [GO:0006412]; GO:0010467; GO:0034645; GO:0043043; GO:0044267; GO:0043170; GO:0009059; GO:0044249; GO:0044260; GO:0006518; GO:0043604…		VE00_03008		0	0	8.313	1.932	5.585	100	2.402	3.06	0.95	2.48	6.64	1.26	0.169624	0.435201	0.224852	1.71608e-17	0.495637	15.54	70.07	65.15	0	54.5	78.1	32.9	323.7	367.8
FALSE	High	Master Protein	1352887280	hypothetical protein VE01_01968 [Pseudogymnoascus verrucosus]	0	79.873	27	11	92	2	561	60	7.84	215.11	11									0	9	0.193	1.493	1.04	56.357	12.751	-2.37	0.58	0.06	5.82	3.67	0.641561	0.687097	0.891618	0.0104463	0.0451758	68.56	52.01	7.52	89.76	571.92	118.6	226.4	114.5	396.5
FALSE	High	Master Protein	1040531030	1,4-alpha-glucan-branching enzyme [Pseudogymnoascus sp. 23342-1-I1]	0	232.827	26	17	273	4	716	81.8	5.9	699.14	17	metabolic process		catalytic activity	Pf00128, Pf02806, Pf02922	[GO:0003824]; GO:0003674 [GO:0003844]; GO:0016758; GO:0016757; GO:0016740; GO:0003824; GO:0003674 [GO:0004553]; GO:0016798; GO:0016787; GO:0003824; GO:0003674 [GO:0005975]; GO:0044238; GO:0071704; GO:0008152; GO:0008150 [GO:0005978]; GO:0005977; GO:0009250; GO:0006073; GO:0006112; GO:0033692; GO:0044042; GO:0044264; GO:0015980; GO:0000271; GO:0034637; GO:0034645; GO:0005976; GO:0044260; GO:004426…		VE03_01592		0	17	0.988	1.791	0.708		90.401	-0.02	0.84	-0.5		6.5	0.903555	0.487882	0.996463		0.000277351	79.39	75.52	21.09		15.74	48.9	20.3	255.2	60.6
FALSE	High	Master Protein	1069461791	hydroxymethylglutaryl-CoA synthase [Pseudogymnoascus verrucosus]	0	103.242	17	6	224	1	464	50.3	6.57	911.28	6									0	2	0.01	0.01	0.01	0.01	0.01	-6.64	-6.64	-6.64	-6.64	-6.64	2.295e-17	2.64775e-17	2.40822e-17	1.71608e-17	2.06409e-17	0	0	0	0	0	318.9	234.8		54.8
FALSE	High	Master Protein	1040532048	hypothetical protein VE03_01270 [Pseudogymnoascus sp. 23342-1-I1]	0	94.552	12	6	620	4	539	56.9	4.74	1979.89	6	cell organization and biogenesis;metabolic process	membrane	catalytic activity	Pf03198, Pf07983	[GO:0000009]; GO:0000030; GO:0016758; GO:0016757; GO:0016740; GO:0003824; GO:0003674 [GO:0000026]; GO:0000030; GO:0016758; GO:0016757; GO:0016740; GO:0003824; GO:0003674 [GO:0000030]; GO:0016758; GO:0016757; GO:0016740; GO:0003824; GO:0003674 [GO:0000033]; GO:0000030; GO:0016758; GO:0016757; GO:0016740; GO:0003824; GO:0003674 [GO:0000902]; GO:0032989; GO:0009653; GO:0016043; GO:0048869; GO:003250…		VE03_01270		0	0	0.809	0.441	4.014	3.923	0.415	-0.31	-1.18	2	1.97	-1.27	0.948409	0.680477	0.334671	0.543778	0.824892	7.79	83.04	34.64	40.01	147.64	198.8	106.7	103.9	126.1
FALSE	High	Master Protein	1040524035	hypothetical protein VE03_09557 [Pseudogymnoascus sp. 23342-1-I1]	0	130.954	54	6	647	3	145	15.6	5.02	1710.88	6	metabolic process		catalytic activity	Pf00254	[GO:0000413]; GO:0018208; GO:0018193; GO:0006464; GO:0036211; GO:0044267; GO:0019538; GO:0043412; GO:0044260; GO:0043170; GO:0044238; GO:1901564; GO:0044237; GO:0071704; GO:0008152; GO:0006807; GO:0009987; GO:0008150 [GO:0003755]; GO:0016859; GO:0140096; GO:0016853; GO:0003824; GO:0003674 [GO:0006457]; GO:0009987; GO:0008150 [GO:0016853]; GO:0003824; GO:0003674		VE03_09557		0	0	0.377	1.932	1.4	17.013	4.329	-1.41	0.95	0.49	4.09	2.11	0.878164	0.435306	0.779744	0.0983402	0.259651	26.8	61.68	19.01	144	94.6	132.1	191.5	125.9	39.4
FALSE	High	Master Protein	1040515437	hypothetical protein VE04_04920 [Pseudogymnoascus sp. 24MN13]	0	50.114	8	7	303	6	809	86.9	6.49	674.29	7	metabolic process		catalytic activity	Pf00106, Pf00710, Pf09811, Pf13561	[GO:0004067]; GO:0016811; GO:0016810; GO:0016787; GO:0003824; GO:0003674 [GO:0006520]; GO:0019752; GO:0044238; GO:1901564; GO:0043436; GO:0008152; GO:0006807; GO:0071704; GO:0006082; GO:0008150; GO:0044237; GO:0044281; GO:0009987		VE04_04920		0	1	1.967	0.497	0.738	1.454	2.219	0.98	-1.01	-0.44	0.54	1.15	0.631727	0.761453	0.99228	0.959377	0.536228	5.58	27.66	99.3	53.43	53.28	116.9	12.8	65.5	622.5
FALSE	High	Master Protein	1040499975	F-type H+transporting ATPase subunit F [Pseudogymnoascus sp. WSF 3629]	0	38.204	25	2	209	2	101	11.1	10.49	717.88	2	metabolic process;transport	membrane;mitochondrion	catalytic activity;transporter activity	Pf10791	[GO:0000276]; GO:0005753; GO:0045263; GO:0098800; GO:0045259; GO:0033177; GO:0044424; GO:0005743; GO:0044455; GO:0098796; GO:0098798; GO:0016469; GO:0005622; GO:0044464; GO:0019866; GO:0031966; GO:0044425; GO:0044429; GO:0043234; GO:0005575; GO:0005623; GO:0031090; GO:0031967; GO:0005740; GO:0016020; GO:0005739; GO:0044444; GO:0044446; GO:0032991; GO:0043227; GO:0044422; GO:0031975; GO:0043231; G…		VE00_06702		0	0	0.557	0.044	0.126	100	0.046	-0.84	-4.49	-2.99	6.64	-4.45	0.971072	0.000711483	0.360245	1.71608e-17	0.0598734	31.62	72.18	36.61	0	40.9	128.2	136.7	9.2	14.8
FALSE	High	Master Protein	1040544052	translation initiation factor eIF-3 subunit 7 [Pseudogymnoascus sp. 05NY08]	0	59.14	19	9	58	9	580	63.8	5.21	129.99	9	cell organization and biogenesis;metabolic process;regulation of biological process	cytoplasm;cytosol;nucleus	RNA binding	Pf05091	[GO:0001731]; GO:0002183; GO:0022618; GO:0002181; GO:0006413; GO:0022613; GO:0034622; GO:0071826; GO:0006412; GO:0044237; GO:0044085; GO:0065003; GO:0043933; GO:0010467; GO:0034645; GO:0043043; GO:0044267; GO:0008152; GO:0009987; GO:0071840; GO:0022607; GO:0016043; GO:0043170; GO:0009059; GO:0044249; GO:0044260; GO:0006518; GO:0043604; GO:1901566; GO:0019538; GO:0008150; GO:0071704; GO:1901576; G…		VF21_00856		0	0	0.744	1.172	3.704	5.986		-0.43	0.23	1.89	2.58		0.965672	0.824586	0.427028	0.373398		119.8	52.72	74.63	1234.04		256.9	175.5	112.5	62.6
FALSE	High	Master Protein	1040504071	dihydroxy-acid dehydratase [Pseudogymnoascus sp. WSF 3629]	0	197.94	34	14	151	3	611	65.2	8.22	318.96	14	metabolic process		catalytic activity	Pf00920	[GO:0003824]; GO:0003674 [GO:0004160]; GO:0016836; GO:0016835; GO:0016829; GO:0003824; GO:0003674 [GO:0008152]; GO:0008150 [GO:0009082]; GO:0008652; GO:0009081; GO:0006520; GO:0046394; GO:1901566; GO:0019752; GO:0044238; GO:1901564; GO:0016053; GO:1901576; GO:0043436; GO:0008152; GO:0006807; GO:0071704; GO:0006082; GO:0044249; GO:0044283; GO:0009058; GO:0008150; GO:0044237; GO:0044281; GO:0009987…		VE00_03889		0	11	0.474	0.756	2.322	0.227	0.625	-1.08	-0.4	1.22	-2.14	-0.68	0.947709	0.989151	0.622136	0.300617	0.966746	39.02	33.3	77.45	0	55.86	199.1	213.9	54.4	51.8
FALSE	High	Master Protein	1026910654	Suppressor of the cold-sensitive snRNP bioproteinsis mutant brr1-1 [Pseudogymnoascus destructans]	0	171.704	38	12	244	12	439	49.2	5.69	616.31	12			catalytic activity;nucleotide binding	Pf00270, Pf00271	[GO:0000166]; GO:0036094; GO:1901265; GO:0005488; GO:0097159; GO:1901363; GO:0003674 [GO:0003676]; GO:0097159; GO:1901363; GO:0005488; GO:0003674 [GO:0004386]; GO:0017111; GO:0016462; GO:0016818; GO:0016817; GO:0016787; GO:0003824; GO:0003674 [GO:0005524]; GO:0032559; GO:0035639; GO:0030554; GO:0032555; GO:0043168; GO:1901265; GO:0017076; GO:0032553; GO:0043167; GO:0097159; GO:1901363; GO:0000166…		VC83_00195		0	0	0.299	0.525	0.165	5.01	4.892	-1.74	-0.93	-2.6	2.32	2.29	0.799653	0.798273	0.471156	0.443692	0.247271	58.07	15.39	4.23	1475.94	237.29	147.4	196.8	62	25.8
FALSE	High	Master Protein	1352888588	hypothetical protein VE01_08462 [Pseudogymnoascus verrucosus]	0	14.994	16	2	30	2	135	14.6	5.29	59.7	2									0	0	0.776	1.074	0.709	100	2.005	-0.37	0.1	-0.5	6.64	1	0.958344	0.884409	0.996463	1.71608e-17	0.632114	102.05	60.31	75.45	0	32.86	304.2	136.7	54.1	111.7
FALSE	High	Master Protein	1040502157	hypothetical protein VE00_04658 [Pseudogymnoascus sp. WSF 3629]	0	225.286	59	17	326	17	342	38.9	7.84	995.56	17			catalytic activity;nucleotide binding	Pf00735, Pf03193, Pf04548	[GO:0000166]; GO:0036094; GO:1901265; GO:0005488; GO:0097159; GO:1901363; GO:0003674 [GO:0003924]; GO:0017111; GO:0016462; GO:0016818; GO:0016817; GO:0016787; GO:0003824; GO:0003674 [GO:0005525]; GO:0032550; GO:0032561; GO:0035639; GO:0001883; GO:0032549; GO:0019001; GO:0032555; GO:0043168; GO:1901265; GO:0001882; GO:0017076; GO:0032553; GO:0043167; GO:0097159; GO:1901363; GO:0036094; GO:0097367;…		VE00_04658		0	0	1.331	0.812	0.3	2.035	0.32	0.41	-0.3	-1.74	1.02	-1.64	0.801062	0.988385	0.731039	0.833911	0.705103	20.57	27.37	79.93	61.19	13.7	68.9	238.4	168.3	264.1
FALSE	High	Master Protein	1040564667	Importin alpha subunit (Karyopherin alpha subunit) (Serine-rich RNA polymerase I suppressor protein) [Pseudogymnoascus verrucosus]	0	140.561	25	11	148	11	552	60.2	5.11	424.91	11	transport	cytoplasm;nucleus	protein binding;transporter activity	Pf00514, Pf01749, Pf02985, Pf13513, Pf13646	[GO:0005488]; GO:0003674 [GO:0005515]; GO:0005488; GO:0003674 [GO:0005634]; GO:0043231; GO:0043227; GO:0043229; GO:0043226; GO:0044424; GO:0005575; GO:0005622; GO:0044464; GO:0005623 [GO:0005737]; GO:0044424; GO:0005622; GO:0044464; GO:0005575; GO:0005623 [GO:0006606]; GO:0006886; GO:0017038; GO:0034504; GO:0051170; GO:0072594; GO:0015031; GO:0034613; GO:0046907; GO:0033365; GO:0006913; GO:004518…	28835199	VE01_01813	VE01_01813	0	0	0.317	0.697	0.403	100	0.631	-1.66	-0.52	-1.31	6.64	-0.66	0.818288	0.95584	0.815346	1.71608e-17	0.953068	61.87	32.73	45.7	0	46.48	172.7	343.4	18	9.9
FALSE	High	Master Protein	1040524671	hypothetical protein VE03_09098 [Pseudogymnoascus sp. 23342-1-I1]	0	136.403	25	9	243	2	528	54.7	5.17	792.6	9	transport		RNA binding	Pf02136	[GO:0003676]; GO:0097159; GO:1901363; GO:0005488; GO:0003674 [GO:0003723]; GO:0003676; GO:0097159; GO:1901363; GO:0005488; GO:0003674 [GO:0005622]; GO:0044464; GO:0005575; GO:0005623 [GO:0006810]; GO:0051234; GO:0051179; GO:0008150		VE03_09098		0	7	0.153	1.306	0.936	4.698	0.094	-2.71	0.39	-0.1	2.23	-3.41	0.564479	0.957663	0.992401	0.515052	0.235153	76.68	3.77	63.54	1574.58	663.74	145.9	130	17	11
FALSE	High	Master Protein	1040542890	hypothetical protein VF21_01957 [Pseudogymnoascus sp. 05NY08]	0	134.047	22	19	104	3	1105	118.1	8.63	211.57	19	metabolic process		catalytic activity;nucleotide binding	Pf00763, Pf01268, Pf02882	[GO:0003824]; GO:0003674 [GO:0004329]; GO:0016879; GO:0016874; GO:0003824; GO:0003674 [GO:0004488]; GO:0016646; GO:0016645; GO:0016491; GO:0003824; GO:0003674 [GO:0005524]; GO:0032559; GO:0035639; GO:0030554; GO:0032555; GO:0043168; GO:1901265; GO:0017076; GO:0032553; GO:0043167; GO:0097159; GO:1901363; GO:0000166; GO:0097367; GO:0005488; GO:0036094; GO:0003674 [GO:0009396]; GO:0006760; GO:000910…		VF21_01957		0	17	0.237	0.654	0.742	0.615	0.684	-2.08	-0.61	-0.43	-0.7	-0.55	0.716432	0.927589	0.991261	0.697172	0.982598	71.27	46.09	52.86	102.83	46.41	140.5	139.6	10.4	29.1
FALSE	High	Master Protein	1040538168	hypothetical protein VF21_06991 [Pseudogymnoascus sp. 05NY08]	0	39.776	12	6	114	6	457	47.3	4.83	221.08	6			RNA binding	Pf00076, Pf13893, Pf14259	[GO:0003676]; GO:0097159; GO:1901363; GO:0005488; GO:0003674 [GO:0003723]; GO:0003676; GO:0097159; GO:1901363; GO:0005488; GO:0003674		VF21_06991		0	0	0.046	1.66	0.359	100	0.068	-4.46	0.73	-1.48	6.64	-3.88	0.157155	0.73518	0.796007	1.71608e-17	0.11985	8.83	61.56	97.2	0	449.73	286.3	128.3	46	62
FALSE	High	Master Protein	1040554267	hypothetical protein VE02_00857 [Pseudogymnoascus sp. 03VT05]	0.002	3.835	10	2	609	1	215	22.2	4.87	60.16	2					[GO:0016021]; GO:0031224; GO:0044425; GO:0005575; GO:0016020		VE02_00857		0	1	3.857	6.29	6.229	100	100	1.95	2.65	2.64	6.64	6.64	0.398355	0.020077	0.194494	1.71608e-17	2.06409e-17	45.12	43.11	85.43	0	0	11.6	0.2	510.3	121.8
FALSE	High	Master Protein	1040504412	hypothetical protein VE00_02312 [Pseudogymnoascus sp. WSF 3629]	0	318.726	60	13	543	5	282	31.3	4.45	1773.93	13		organelle lumen		Pf02330	[GO:0005759]; GO:0044429; GO:0070013; GO:0005739; GO:0044444; GO:0044446; GO:0043229; GO:0043233; GO:0044424; GO:0043231; GO:0005737; GO:0044422; GO:0043226; GO:0031974; GO:0005622; GO:0044464; GO:0043227; GO:0005575; GO:0005623		VE00_02312		0	12	0.153	0.357	0.346	0.891	0.206	-2.71	-1.49	-1.53	-0.17	-2.28	0.553153	0.519357	0.78554	0.863906	0.48989	26.88	1.13	47.73	61.87	4.03	120.3	255.2	20.2	9.3
FALSE	High	Master Protein	1040503526	hypothetical protein VE00_04062 [Pseudogymnoascus sp. WSF 3629]	0	199.78	14	12	360	2	848	94.1	5.34	993.15	12	metabolic process;regulation of biological process	membrane;nucleus	DNA binding;enzyme regulator activity;protein binding	Pf00705, Pf02747, Pf12632	[GO:0003677]; GO:0003676; GO:0097159; GO:1901363; GO:0005488; GO:0003674 [GO:0005634]; GO:0043231; GO:0043227; GO:0043229; GO:0043226; GO:0044424; GO:0005575; GO:0005622; GO:0044464; GO:0005623 [GO:0006260]; GO:0006259; GO:0034645; GO:0044260; GO:0090304; GO:0009059; GO:0044249; GO:0043170; GO:0044237; GO:0006139; GO:1901576; GO:0009058; GO:0071704; GO:0008152; GO:0009987; GO:0006725; GO:0034641;…		VE00_04062		0	11	2.428	0.685	1.923	100	3.999	1.28	-0.55	0.94	6.64	2	0.583785	0.95584	0.646089	1.71608e-17	0.286661	12	65.49	9.05	0	66.51	71.2	57.1	96.6	88
FALSE	High	Master Protein	1040527857	50S ribosomal protein L13e [Pseudogymnoascus sp. 23342-1-I1]	0	193.791	53	14	407	3	215	24.3	11.08	1241.34	14	metabolic process	ribosome	structural molecule activity	Pf01294	[GO:0003735]; GO:0005198; GO:0003674 [GO:0005622]; GO:0044464; GO:0005575; GO:0005623 [GO:0005840]; GO:0030529; GO:0043232; GO:0044444; GO:0044424; GO:1990904; GO:0043228; GO:0043229; GO:0005737; GO:0005622; GO:0044464; GO:0032991; GO:0043226; GO:0005575; GO:0005623 [GO:0006412]; GO:0010467; GO:0034645; GO:0043043; GO:0044267; GO:0043170; GO:0009059; GO:0044249; GO:0044260; GO:0006518; GO:0043604…		VE03_06397		0	12	0.764	0.699	1.493	3.233	1.205	-0.39	-0.52	0.58	1.69	0.27	0.959723	0.957663	0.756171	0.624927	0.827018	63.53	46.32	25.57	27.88	58.7	48.5	102.5	138	248.4
FALSE	High	Master Protein	1040540019	electron transfer flavoprotein alpha subunit [Pseudogymnoascus sp. 05NY08]	0	178.71	64	11	231	11	342	35.7	6.4	648.3	11	metabolic process		nucleotide binding	Pf00766, Pf01012	[GO:0009055]; GO:0016491; GO:0003824; GO:0003674 [GO:0022900]; GO:0006091; GO:0055114; GO:0044237; GO:0008152; GO:0009987; GO:0008150 [GO:0050660]; GO:0000166; GO:0043168; GO:0050662; GO:0036094; GO:1901265; GO:0043167; GO:0048037; GO:0005488; GO:0097159; GO:1901363; GO:0003674		VF21_03990		0	0	0.408	1.435	1.207	100	0.81	-1.29	0.52	0.27	6.64	-0.3	0.904966	0.655893	0.84888	1.71608e-17	0.982598	29.58	105.11	15.25	0	147.06	134.2	210.3	116.9	18.4
FALSE	High	Master Protein	1040504451	hypothetical protein VE00_02372 [Pseudogymnoascus sp. WSF 3629]	0.008	2.427	4	1	1	1	271	29.1	6.55	1.9	1	metabolic process		catalytic activity	Pf00106, Pf08659, Pf13561	[GO:0016021]; GO:0031224; GO:0044425; GO:0005575; GO:0016020 [GO:0016491]; GO:0003824; GO:0003674 [GO:0055114]; GO:0008152; GO:0008150		VE00_02372		0	0	100	100	2.521	100	100	6.64	6.64	1.33	6.64	6.64	2.295e-17	2.64775e-17	0.590976	1.71608e-17	2.06409e-17	0	0	58.5	0	0	746.1	144	244.8
FALSE	High	Master Protein	1040501977	hypothetical protein VE00_06269 [Pseudogymnoascus sp. WSF 3629]	0	67.63	22	7	48	1	362	39.3	7.02	108.19	7	metabolic process		catalytic activity;nucleotide binding	Pf01118, Pf01408, Pf02894	[GO:0008152]; GO:0008150 [GO:0016491]; GO:0003824; GO:0003674 [GO:0016620]; GO:0016903; GO:0016491; GO:0003824; GO:0003674 [GO:0051287]; GO:0000166; GO:0050662; GO:0036094; GO:1901265; GO:0048037; GO:0005488; GO:0097159; GO:1901363; GO:0003674 [GO:0055114]; GO:0008152; GO:0008150		VE00_06269		0	7	0.358	0.354	0.578	2.336	0.21	-1.48	-1.5	-0.79	1.22	-2.25	0.853878	0.512291	0.898536	0.809005	0.463196	6.67	27.55	61.75	3171.21	294.35	273.6	71.2	16.2	84.6
FALSE	High	Master Protein	1040532474	homoserine dehydrogenase [Pseudogymnoascus sp. 23342-1-I1]	0	233.307	45	14	405	14	368	38.7	5.85	1172.73	14	metabolic process		catalytic activity;nucleotide binding	Pf00742, Pf03447	[GO:0004412]; GO:0016616; GO:0016614; GO:0016491; GO:0003824; GO:0003674 [GO:0006520]; GO:0019752; GO:0044238; GO:1901564; GO:0043436; GO:0008152; GO:0006807; GO:0071704; GO:0006082; GO:0008150; GO:0044237; GO:0044281; GO:0009987 [GO:0008652]; GO:0006520; GO:0046394; GO:1901566; GO:0019752; GO:0044238; GO:1901564; GO:0016053; GO:1901576; GO:0043436; GO:0008152; GO:0006807; GO:0071704; GO:0006082;…		VE03_01050		0	0	0.267	0.25	0.477	0.074	0.393	-1.9	-2	-1.07	-3.76	-1.35	0.761805	0.284769	0.90628	0.0635797	0.7999	64.5	7.79	14.2	9.66	228.48	55.9	14.2	12.2	75.3
FALSE	High	Master Protein	1040531094	O-acetylhomoserine (thiol)-lyase [Pseudogymnoascus sp. 23342-1-I1]	0	299.728	44	17	608	1	459	48.5	5.57	1888.95	17	metabolic process		catalytic activity	Pf00155, Pf00266, Pf01041, Pf01053	[GO:0003824]; GO:0003674 [GO:0006520]; GO:0019752; GO:0044238; GO:1901564; GO:0043436; GO:0008152; GO:0006807; GO:0071704; GO:0006082; GO:0008150; GO:0044237; GO:0044281; GO:0009987 [GO:0009058]; GO:0008152; GO:0008150 [GO:0016021]; GO:0031224; GO:0044425; GO:0005575; GO:0016020 [GO:0016765]; GO:0016740; GO:0003824; GO:0003674 [GO:0016829]; GO:0003824; GO:0003674 [GO:0030170]; GO:0043168; GO:0048…		VE03_01465		0	2	0.01	0.01	0.01		0.01	-6.64	-6.64	-6.64		-6.64	2.295e-17	2.64775e-17	2.40822e-17		2.06409e-17	0	0	0		0	361.1	53.2	17.2	431.9
FALSE	High	Master Protein	1040532601	tryptophan synthase [Pseudogymnoascus sp. 23342-1-I1]	0	102.767	17	8	56	5	722	77	6.24	176.06	8	metabolic process		catalytic activity	Pf00290, Pf00291	[GO:0000162]; GO:0006568; GO:0009073; GO:0046219; GO:1901607; GO:0006586; GO:0009072; GO:1901605; GO:0008652; GO:0019438; GO:1901362; GO:0042401; GO:0042435; GO:0006576; GO:0042430; GO:0006520; GO:0006725; GO:1901360; GO:0046394; GO:1901566; GO:0044249; GO:1901576; GO:0009309; GO:0018130; GO:0044271; GO:0044106; GO:0034641; GO:0046483; GO:1901564; GO:0019752; GO:0044238; GO:0044237; GO:0071704; G…		VE03_00930		0	3	2.418	0.62	1.179	100	1.846	1.27	-0.69	0.24	6.64	0.88	0.573378	0.909266	0.96483	1.71608e-17	0.69332	111.17	67.02	53.97	0	195.64	362.4	122.1	44.1	35.1
FALSE	High	Master Protein	1040525421	hypothetical protein VE03_08026 [Pseudogymnoascus sp. 23342-1-I1]	0	56.247	35	6	153	3	271	29	6.62	385.88	6	metabolic process		catalytic activity	Pf00106, Pf08659, Pf13561	[GO:0016491]; GO:0003824; GO:0003674 [GO:0055114]; GO:0008152; GO:0008150		VE03_08026		0	3	0.333	0.381	0.095	100	0.103	-1.59	-1.39	-3.4	6.64	-3.27	0.846941	0.576658	0.256042	1.71608e-17	0.205655	46.15	41.88	111.27	0	148.11	125.1	192.2	13.6	64
FALSE	High	Master Protein	1040531280	hypothetical protein VE03_02273 [Pseudogymnoascus sp. 23342-1-I1]	0	179.965	43	19	219	4	606	65.9	5.83	624.22	19			protein binding	Pf00400, Pf08953, Pf08954	[GO:0005515]; GO:0005488; GO:0003674 [GO:0005826]; GO:0030864; GO:0032155; GO:0044430; GO:0044448; GO:0070938; GO:0015629; GO:0030863; GO:0032153; GO:0044464; GO:0005856; GO:0044446; GO:0005938; GO:0044444; GO:0005575; GO:0005623; GO:0043232; GO:0043229; GO:0044422; GO:0044424; GO:0071944; GO:0099568; GO:0005737; GO:0043228; GO:0043226; GO:0005622 [GO:0030139]; GO:0031410; GO:0044444; GO:0097708;…		VE03_02273		0	15	0.15	0.601	0.9	0.278	0.498	-2.74	-0.73	-0.15	-1.85	-1.01	0.545087	0.88371	0.941723	0.403465	0.901874	1.77	30.94	101.38	147.85	57.85	111.7	243.1	6.2	187.7
FALSE	High	Master Protein	1040533074	hypothetical protein VE03_00632 [Pseudogymnoascus sp. 23342-1-I1]	0	116.747	42	11	575	11	219	22.9	5.27	1484.1	11	metabolic process	cytoplasm;cytosol;nucleus	catalytic activity	Pf00156	[GO:0003999]; GO:0016763; GO:0016757; GO:0016740; GO:0003824; GO:0003674 [GO:0005634]; GO:0043231; GO:0043227; GO:0043229; GO:0043226; GO:0044424; GO:0005575; GO:0005622; GO:0044464; GO:0005623 [GO:0005737]; GO:0044424; GO:0005622; GO:0044464; GO:0005575; GO:0005623 [GO:0005829]; GO:0044444; GO:0005737; GO:0044424; GO:0005622; GO:0044464; GO:0005575; GO:0005623 [GO:0006168]; GO:0043096; GO:004608…		VE03_00632		0	0	0.077	0.633	0.064	0.798	0.247	-3.71	-0.66	-3.96	-0.33	-2.02	0.291805	0.90457	0.151659	0.831927	0.57863	10.33	55.4	13.11	132.76	36.71	55.3	209.3	16.3	15.4
FALSE	High	Master Protein	1040541434	hypothetical protein VF21_04304 [Pseudogymnoascus sp. 05NY08]	0	67.511	22	10	75	3	567	59.7	8.54	108.14	10				Pf00415, Pf13540			VF21_04304		0	7	0.352	0.259	1.302	2.668	0.358	-1.51	-1.95	0.38	1.42	-1.48	0.853878	0.314722	0.887715	0.712393	0.760179	54.02	44.69	27.48	102.64	8.77	153.2	198.8	51.7	204.3
FALSE	High	Master Protein	1040523609	hypothetical protein VE03_10870 [Pseudogymnoascus sp. 23342-1-I1]	0	93.557	17	11	103	4	893	98.7	8.88	238.47	11		membrane		Pf02714, Pf12621, Pf13967, Pf14703	[GO:0016020]; GO:0005575 [GO:0016021]; GO:0031224; GO:0044425; GO:0005575; GO:0016020		VE03_10870		0	7	0.427	3.326	0.278	100	100	-1.23	1.73	-1.85	6.64	6.64	0.914224	0.17641	0.701348	1.71608e-17	2.06409e-17	8.38	14.39	12.54	0	0	107.2	102.8	82.8	44
FALSE	High	Master Protein	1040531360	hypothetical protein VE03_02918 [Pseudogymnoascus sp. 23342-1-I1]	0	88.35	32	6	376	6	210	22.8	4.87	1051.14	6				Pf01849	[GO:0005854]; GO:0043234; GO:0044444; GO:0032991; GO:0005737; GO:0044424; GO:0005575; GO:0005622; GO:0044464; GO:0005623		VE03_02918		0	0	0.481	1.898	1.352	10.069	0.379	-1.06	0.92	0.44	3.33	-1.4	0.944476	0.447793	0.792845	0.207841	0.78036	128.39	6.8	29.68	120.41	139.79	101.8	27.5	165.6	59.8
FALSE	High	Master Protein	1040538486	hypothetical protein VF21_06319 [Pseudogymnoascus sp. 05NY08]	0	157.413	35	12	106	2	431	47.8	6.89	292.15	12	metabolic process		catalytic activity;metal ion binding	Pf00067	[GO:0005506]; GO:0046914; GO:0046872; GO:0043169; GO:0043167; GO:0005488; GO:0003674 [GO:0016021]; GO:0031224; GO:0044425; GO:0005575; GO:0016020 [GO:0016705]; GO:0016491; GO:0003824; GO:0003674 [GO:0020037]; GO:0046906; GO:0097159; GO:1901363; GO:0005488; GO:0003674 [GO:0055114]; GO:0008152; GO:0008150		VF21_06319		0	9	0.15	0.596	0.123	4.254	6.492	-2.74	-0.75	-3.03	2.09	2.7	0.549275	0.804005	0.350653	0.502994	0.188728	18.63	24.91	31.96	1739.43	1137.05	135.6	219.9	14.3	9.4
FALSE	High	Master Protein	1040501763	hypothetical protein VE00_07022 [Pseudogymnoascus sp. WSF 3629]	0	33.148	14	5	313	2	283	30.3	5.24	655.34	5	metabolic process		catalytic activity	Pf01209, Pf08241, Pf08242, Pf12847, Pf13649, Pf13659, Pf13847	[GO:0008152]; GO:0008150 [GO:0008168]; GO:0016741; GO:0016740; GO:0003824; GO:0003674 [GO:0016021]; GO:0031224; GO:0044425; GO:0005575; GO:0016020		VE00_07022		0	4	0.042	0.322	0.139	100	8.945	-4.57	-1.63	-2.85	6.64	3.16	0.140767	0.415032	0.397268	1.71608e-17	0.182698	16.2	62.33	45.62	0	822.06	128.3	25.1	4.1	2.2
FALSE	High	Master Protein	1040530814	branched-chain amino acid aminotransferase [Pseudogymnoascus sp. 23342-1-I1]	0	137.794	31	9	179	4	404	45	7.42	438.97	9	metabolic process		catalytic activity	Pf01063	[GO:0003824]; GO:0003674 [GO:0004084]; GO:0008483; GO:0016769; GO:0016740; GO:0003824; GO:0003674 [GO:0008152]; GO:0008150 [GO:0008483]; GO:0016769; GO:0016740; GO:0003824; GO:0003674 [GO:0009081]; GO:0006520; GO:0019752; GO:0044238; GO:1901564; GO:0043436; GO:0008152; GO:0006807; GO:0071704; GO:0006082; GO:0008150; GO:0044237; GO:0044281; GO:0009987 [GO:0016021]; GO:0031224; GO:0044425; GO:00055…		VE03_02512		0	5	0.356	2.845	0.59	0.579	0.544	-1.49	1.51	-0.76	-0.79	-0.88	0.853878	0.575817	0.911128	0.665582	0.910058	69.52	1.88	101.45	88.82	147.45	230.1	177.8	27.6	45
FALSE	High	Master Protein	1040545980	fatty acid synthase subunit alpha [Pseudogymnoascus sp. 03VT05]	0	572.624	32	41	645	4	1838	200.7	6.14	1646.71	41	metabolic process		catalytic activity;metal ion binding	Pf00106, Pf00109, Pf01648, Pf02801, Pf13561	[GO:0000287]; GO:0046872; GO:0043169; GO:0043167; GO:0005488; GO:0003674 [GO:0003824]; GO:0003674 [GO:0004312]; GO:0016747; GO:0016746; GO:0016740; GO:0003824; GO:0003674 [GO:0006633]; GO:0006631; GO:0008610; GO:0072330; GO:0032787; GO:0044255; GO:0006629; GO:1901576; GO:0046394; GO:0019752; GO:0044237; GO:0044238; GO:0071704; GO:0009058; GO:0016053; GO:0043436; GO:0008152; GO:0009987; GO:0006082…		VE02_09786		0	0	0.797	2.531	1.073	100	18.369	-0.33	1.34	0.1	6.64	4.2	0.950302	0.265641	0.883418	1.71608e-17	0.0208977	19.44	2.79	90.97	0	389.95	166.9	120	256.5	380.4
FALSE	High	Master Protein	1040554191	hypothetical protein VE02_00801 [Pseudogymnoascus sp. 03VT05]	0	181.054	28	11	318	11	265	29.4	10.21	805.51	11	metabolic process	ribosome	structural molecule activity	Pf00276, Pf03939	[GO:0003735]; GO:0005198; GO:0003674 [GO:0005622]; GO:0044464; GO:0005575; GO:0005623 [GO:0005840]; GO:0030529; GO:0043232; GO:0044444; GO:0044424; GO:1990904; GO:0043228; GO:0043229; GO:0005737; GO:0005622; GO:0044464; GO:0032991; GO:0043226; GO:0005575; GO:0005623 [GO:0006412]; GO:0010467; GO:0034645; GO:0043043; GO:0044267; GO:0043170; GO:0009059; GO:0044249; GO:0044260; GO:0006518; GO:0043604…		VE02_00801		0	0	0.876	1.006	0.631	3.833	0.718	-0.19	0.01	-0.67	1.94	-0.48	0.931842	0.890586	0.986168	0.550597	1	0.28	49.49	0.25	49.02	150.06	65.8	23.7	96.9	418.5
FALSE	High	Master Protein	1040528296	asparagine synthase [Pseudogymnoascus sp. 23342-1-I1]	0	115.564	26	10	126	4	575	64.8	6.3	293.43	10	metabolic process	cytosol;nucleus	catalytic activity;nucleotide binding	Pf00310, Pf00733, Pf12481, Pf13522, Pf13537	[GO:0000166]; GO:0036094; GO:1901265; GO:0005488; GO:0097159; GO:1901363; GO:0003674 [GO:0004066]; GO:0016884; GO:0016879; GO:0016874; GO:0003824; GO:0003674 [GO:0005524]; GO:0032559; GO:0035639; GO:0030554; GO:0032555; GO:0043168; GO:1901265; GO:0017076; GO:0032553; GO:0043167; GO:0097159; GO:1901363; GO:0000166; GO:0097367; GO:0005488; GO:0036094; GO:0003674 [GO:0005634]; GO:0043231; GO:0043227…		VE03_04646		0	0	0.107	1.378	0.285	6.19	0.041	-3.22	0.46	-1.81	2.63	-4.62	0.414975	0.939458	0.585619	0.420827	0.0548579	122.07	147.18	123.2	1193.08	142.97	312.5	171.6	45.8	49.8
FALSE	High	Master Protein	1040529847	hypothetical protein VE03_04262 [Pseudogymnoascus sp. 23342-1-I1]	0	68.046	9	7	22	7	1087	118.8	5.1	61.99	7	metabolic process		catalytic activity	Pf00175, Pf00667, Pf01558	[GO:0003824]; GO:0003674 [GO:0008152]; GO:0008150 [GO:0016021]; GO:0031224; GO:0044425; GO:0005575; GO:0016020 [GO:0016491]; GO:0003824; GO:0003674 [GO:0016903]; GO:0016491; GO:0003824; GO:0003674 [GO:0055114]; GO:0008152; GO:0008150		VE03_04262		0	0	0.766	2.013	1.102		100	-0.38	1.01	0.14		6.64	0.958344	0.737333	0.995736		2.06409e-17	9.56	1070.99	17.77		0	496.9	37.7	18.4	2.8
FALSE	High	Master Protein	1026902489	hypothetical protein VC83_08966 [Pseudogymnoascus destructans]	0	121.943	14	11	535	1	930	102.4	6.44	981.77	11	metabolic process		catalytic activity	Pf01055, Pf13802	[GO:0003824]; GO:0003674 [GO:0004553]; GO:0016798; GO:0016787; GO:0003824; GO:0003674 [GO:0005975]; GO:0044238; GO:0071704; GO:0008152; GO:0008150 [GO:0008152]; GO:0008150 [GO:0016787]; GO:0003824; GO:0003674 [GO:0016798]; GO:0016787; GO:0003824; GO:0003674 [GO:0030246]; GO:0005488; GO:0003674		VC83_08966		0	0	100	100	56.625	1.553	100	6.64	6.64	5.82	0.63	6.64	2.295e-17	2.64775e-17	0.00199295	0.942641	2.06409e-17	0	0	51.28	70	0	459.6	5.8	544.7	19.9
FALSE	High	Master Protein	1040553336	40S ribosomal protein S19 [Pseudogymnoascus sp. 03VT05]	0	121.283	71	14	110	14	150	16.7	9.23	227.34	14	metabolic process	ribosome	structural molecule activity	Pf01090	[GO:0003735]; GO:0005198; GO:0003674 [GO:0005840]; GO:0030529; GO:0043232; GO:0044444; GO:0044424; GO:1990904; GO:0043228; GO:0043229; GO:0005737; GO:0005622; GO:0044464; GO:0032991; GO:0043226; GO:0005575; GO:0005623 [GO:0006412]; GO:0010467; GO:0034645; GO:0043043; GO:0044267; GO:0043170; GO:0009059; GO:0044249; GO:0044260; GO:0006518; GO:0043604; GO:1901566; GO:0019538; GO:0071704; GO:1901576;…		VE02_02836		0	0	1.315	0.962	1.356	0.553	0.423	0.4	-0.06	0.44	-0.86	-1.24	0.806329	0.912608	0.791815	0.665138	0.83443	52.22	58.59	49.96	143.78	86.51	140.3	104.8	77.2	58.2
FALSE	High	Master Protein	1040529736	guanine nucleotide-binding protein subunit beta [Pseudogymnoascus sp. 23342-1-I1]	0	160.231	46	11	96	2	355	39.1	7.4	229.02	11	regulation of biological process;response to stimulus		protein binding	Pf00400	[GO:0005515]; GO:0005488; GO:0003674 [GO:0007165]; GO:0007154; GO:0009987; GO:0023052; GO:0050794; GO:0051716; GO:0008150; GO:0050789; GO:0050896; GO:0065007		VE03_04021		0	0	0.698	10.98	1.314	6.251	4.056	-0.52	3.46	0.39	2.64	2.02	0.97919	0.0177089	0.798375	0.359292	0.281661	65.37	66.69	49.86	76.05	63.21	237	286.9	177.8	128.1
FALSE	High	Master Protein	1040513597	20S proteasome subunit alpha 4 [Pseudogymnoascus sp. 24MN13]	0	169.303	55	12	398	12	267	29.2	7.4	1004.56	12	metabolic process	cytoplasm;nucleus;proteasome	catalytic activity	Pf00227, Pf10584	[GO:0000502]; GO:0043234; GO:0044424; GO:1905369; GO:0032991; GO:0005622; GO:0044464; GO:1905368; GO:0005575; GO:0005623; GO:1902494 [GO:0004175]; GO:0070011; GO:0008233; GO:0016787; GO:0140096; GO:0003824; GO:0003674 [GO:0004298]; GO:0004175; GO:0070003; GO:0070011; GO:0008233; GO:0016787; GO:0140096; GO:0003824; GO:0003674 [GO:0005634]; GO:0043231; GO:0043227; GO:0043229; GO:0043226; GO:0044424…		VE04_06156		0	0	4.135	1.016	2.135	1.03	1.733	2.05	0.02	1.09	0.04	0.79	0.371288	0.88548	0.597362	0.936205	0.655466	19.31	19.82	14.15	5.48	145.94	74.1	85.6	187.4	141.3
FALSE	High	Master Protein	1069466243	large subunit ribosomal protein L21e [Pseudogymnoascus verrucosus]	0	74.367	52	12	380	12	160	18.2	10.33	821.48	12									0	0	4.62	1.921	5.134	7.603	1.072	2.21	0.94	2.36	2.93	0.1	0.332168	0.438069	0.249077	0.29213	0.882248	26.16	10.43	5.89	5.89	56.97	65.5	67.7	244	217
FALSE	High	Master Protein	1040531867	hypothetical protein VE03_02155 [Pseudogymnoascus sp. 23342-1-I1]	0	109.202	26	14	126	12	703	77.5	8.06	262.36	14			catalytic activity;nucleotide binding	Pf00350, Pf01031, Pf02212	[GO:0000166]; GO:0036094; GO:1901265; GO:0005488; GO:0097159; GO:1901363; GO:0003674 [GO:0003924]; GO:0017111; GO:0016462; GO:0016818; GO:0016817; GO:0016787; GO:0003824; GO:0003674 [GO:0005525]; GO:0032550; GO:0032561; GO:0035639; GO:0001883; GO:0032549; GO:0019001; GO:0032555; GO:0043168; GO:1901265; GO:0001882; GO:0017076; GO:0032553; GO:0043167; GO:0097159; GO:1901363; GO:0036094; GO:0097367;…		VE03_02155		0	2	0.427	5.044	3.882	100	2.591	-1.23	2.33	1.96	6.64	1.37	0.914224	0.060608	0.343249	1.71608e-17	0.463082	141.55	145.52	60.49	0	1178.55	221.3	138.9	467.1	14.8
FALSE	High	Master Protein	1040525748	threonine synthase [Pseudogymnoascus sp. 23342-1-I1]	0	56.154	14	6	58	6	567	61.6	5.33	125.62	6	metabolic process			Pf00291, Pf14821	[GO:0006520]; GO:0019752; GO:0044238; GO:1901564; GO:0043436; GO:0008152; GO:0006807; GO:0071704; GO:0006082; GO:0008150; GO:0044237; GO:0044281; GO:0009987 [GO:0016021]; GO:0031224; GO:0044425; GO:0005575; GO:0016020 [GO:0030170]; GO:0043168; GO:0048037; GO:0070279; GO:0043167; GO:0005488; GO:0019842; GO:0097159; GO:1901363; GO:0003674; GO:0036094		VE03_07538		0	0	0.265	0.274	0.757	0.344	7.85	-1.92	-1.87	-0.4	-1.54	2.97	0.763481	0.349295	0.975153	0.517769	0.279424	38.72	130.82	28.09	9.17	938.52	336.8	63.9	26.9	132.2
FALSE	High	Master Protein	1040506454	phosphoribosylamine-glycine ligase/phosphoribosylformylglycinamidine cyclo-ligase [Pseudogymnoascus sp. WSF 3629]	0	156.403	23	12	92	3	785	83.7	5.4	245.69	12	metabolic process	cytoplasm	catalytic activity;metal ion binding;nucleotide binding	Pf00586, Pf01071, Pf02222, Pf02655, Pf02769, Pf02786, Pf02843, Pf02844, Pf08442, Pf13535, Pf15632	[GO:0000166]; GO:0036094; GO:1901265; GO:0005488; GO:0097159; GO:1901363; GO:0003674 [GO:0003824]; GO:0003674 [GO:0004637]; GO:0016879; GO:0016874; GO:0003824; GO:0003674 [GO:0004641]; GO:0016882; GO:0016879; GO:0016874; GO:0003824; GO:0003674 [GO:0005524]; GO:0032559; GO:0035639; GO:0030554; GO:0032555; GO:0043168; GO:1901265; GO:0017076; GO:0032553; GO:0043167; GO:0097159; GO:1901363; GO:000016…		VE00_00937		0	10	0.625	0.377	1.253	1.022	0.348	-0.68	-1.41	0.33	0.03	-1.52	0.996157	0.549932	0.893605	0.926999	0.728119	45.7	23.96	2.05	50.32	45.55	157.8	206.8	38	6.4
FALSE	High	Master Protein	1040513048	hypothetical protein VE04_07049 [Pseudogymnoascus sp. 24MN13]	0	179.444	26	18	331	5	981	110.5	6.1	841.99	18	metabolic process		catalytic activity	Pf01055, Pf13802	[GO:0003824]; GO:0003674 [GO:0004553]; GO:0016798; GO:0016787; GO:0003824; GO:0003674 [GO:0005975]; GO:0044238; GO:0071704; GO:0008152; GO:0008150 [GO:0008152]; GO:0008150 [GO:0016021]; GO:0031224; GO:0044425; GO:0005575; GO:0016020 [GO:0016787]; GO:0003824; GO:0003674 [GO:0016798]; GO:0016787; GO:0003824; GO:0003674 [GO:0030246]; GO:0005488; GO:0003674		VE04_07049		0	14	1.675	1.092	1.368	5.704	2.279	0.74	0.13	0.45	2.51	1.19	0.696333	0.840986	0.787431	0.392314	0.524456	42.16	23.05	42.17	0	109.09	54.8	63.5	76.7	272.3
FALSE	High	Master Protein	1040523700	translation initiation factor eIF-2 gamma subunit [Pseudogymnoascus sp. 23342-1-I1]	0	120.57	32	13	94	1	520	56.3	7.37	244.16	13	metabolic process		catalytic activity;nucleotide binding;RNA binding	Pf00009, Pf03144, Pf09173	[GO:0003743]; GO:0008135; GO:0003723; GO:0003676; GO:0097159; GO:1901363; GO:0005488; GO:0003674 [GO:0003924]; GO:0017111; GO:0016462; GO:0016818; GO:0016817; GO:0016787; GO:0003824; GO:0003674 [GO:0005525]; GO:0032550; GO:0032561; GO:0035639; GO:0001883; GO:0032549; GO:0019001; GO:0032555; GO:0043168; GO:1901265; GO:0001882; GO:0017076; GO:0032553; GO:0043167; GO:0097159; GO:1901363; GO:0036094;…		VE03_09909		0	15	2.263	1.001	0.841	100		1.18	0	-0.25	6.64		0.600936	0.909749	0.994587	1.71608e-17		64.46	38.92	23.41	0		123	216.2	48.2	174.4
FALSE	High	Master Protein	1040526783	hypothetical protein VE03_06641 [Pseudogymnoascus sp. 23342-1-I1]	0	40.823	6	5	48	3	1051	113.9	4.69	98.75	5	metabolic process		catalytic activity	Pf03632, Pf03636	[GO:0003824]; GO:0003674 [GO:0005975]; GO:0044238; GO:0071704; GO:0008152; GO:0008150 [GO:0016021]; GO:0031224; GO:0044425; GO:0005575; GO:0016020 [GO:0030246]; GO:0005488; GO:0003674		VE03_06641		0	2	9.064	1.454	1.185	0.237	0.646	3.18	0.54	0.24	-2.08	-0.63	0.119952	0.646608	0.865538	0.325451	0.991814	31.74	33.05	55.51	147.91	13.64	83.9	8.1	70.6	54.6
FALSE	High	Master Protein	1040525410	hypothetical protein VE03_08011 [Pseudogymnoascus sp. 23342-1-I1]	0	109.865	27	7	139	4	404	42.6	7.78	402.72	7			RNA binding	Pf01588, Pf13410, Pf14497	[GO:0000049]; GO:0003723; GO:0003676; GO:0097159; GO:1901363; GO:0005488; GO:0003674 [GO:0003723]; GO:0003676; GO:0097159; GO:1901363; GO:0005488; GO:0003674		VE03_08011		0	0	0.02	100	0.048	100	1	-5.67	6.64	-4.37	6.64	0	0.041471	2.64775e-17	0.0852204	1.71608e-17	0.988858	108.27	0	344.17	0	7412.26	205.4	297.4	12.3	18.9
FALSE	High	Master Protein	1040533103	hypothetical protein VE03_00557 [Pseudogymnoascus sp. 23342-1-I1]	0	72.369	21	7	35	3	511	55.7	5.99	92.69	7	metabolic process		catalytic activity	Pf01704	[GO:0008152]; GO:0008150 [GO:0016021]; GO:0031224; GO:0044425; GO:0005575; GO:0016020 [GO:0070569]; GO:0016779; GO:0016772; GO:0016740; GO:0003824; GO:0003674		VE03_00557		0	4	5.121	1.298	1.089	0.574	0.203	2.36	0.38	0.12	-0.8	-2.3	0.285719	0.761453	0.933599	0.681498	0.491232	143.97	95.34	7.85	147.41	0	54.6	94.8	99.4	106.9
FALSE	High	Master Protein	1370880651	aspartate transaminase aat1 [Pseudogymnoascus destructans]	0	371.151	56	23	743	4	426	46.1	7.84	2048.57	23									0	0	0.211	0.866	0.196	3.141	0.374	-2.25	-0.21	-2.35	1.65	-1.42	0.671337	0.975787	0.543539	0.683928	0.7602	100.92	144.74	118.06	95.16	55.98	148.9	548.4	17.9	7.5
FALSE	High	Master Protein	1370881793	histone H3.1 [Pseudogymnoascus destructans]	0	22.826	30	5	316	5	136	15.3	11.15	645.43	5									0	0	2.017	1.676	0.531	18.055	0.724	1.01	0.74	-0.91	4.17	-0.47	0.65237	0.534845	0.941723	0.0892732	1	5.14	5.37	19.92	37.76	40.86	49	75	114.9	77.3
FALSE	High	Master Protein	1040506551	20S proteasome subunit alpha 6 [Pseudogymnoascus sp. WSF 3629]	0	49.268	26	8	181	1	265	28.7	5.05	369.96	8	metabolic process	cytoplasm;nucleus;proteasome	catalytic activity	Pf00227, Pf10584	[GO:0000502]; GO:0043234; GO:0044424; GO:1905369; GO:0032991; GO:0005622; GO:0044464; GO:1905368; GO:0005575; GO:0005623; GO:1902494 [GO:0004175]; GO:0070011; GO:0008233; GO:0016787; GO:0140096; GO:0003824; GO:0003674 [GO:0004298]; GO:0004175; GO:0070003; GO:0070011; GO:0008233; GO:0016787; GO:0140096; GO:0003824; GO:0003674 [GO:0005634]; GO:0043231; GO:0043227; GO:0043229; GO:0043226; GO:0044424…		VE00_01131		0	8	2.565	1.181	3.912	3.459	1.381	1.36	0.24	1.97	1.79	0.47	0.562861	0.79109	0.347537	0.595333	0.764327	44.87	8.8	29.27	98.21	133.08	104.5	134.1	242.2	97.4
FALSE	High	Master Protein	1135450725	cytochrome c oxidase subunit 2 (mitochondrion) [Pseudogymnoascus destructans]	0	51.887	20	5	308	5	231	26.3	4.64	671.38	5									0	0	5.23	0.452	2.372	0.69	14.791	2.39	-1.15	1.25	-0.54	3.89	0.291564	0.701378	0.552801	0.771098	0.0334184	13.8	72.96	44.89	147.24	136.22	60.2	6	173.5	230.4
FALSE	High	Master Protein	1040529702	hypothetical protein VE03_04088 [Pseudogymnoascus sp. 23342-1-I1]	0	70.408	23	9	87	9	503	53.9	6.68	173.47	9			RNA binding	Pf00076, Pf13893, Pf14259	[GO:0003676]; GO:0097159; GO:1901363; GO:0005488; GO:0003674 [GO:0003723]; GO:0003676; GO:0097159; GO:1901363; GO:0005488; GO:0003674		VE03_04088		0	0	0.148	0.574	0.328	6.894	0.152	-2.76	-0.8	-1.61	2.79	-2.72	0.531855	0.774202	0.664331	0.332439	0.373637	120.57	0	156.05	1070.19	149.17	239.6	450.2	5	39.6
FALSE	High	Master Protein	1040526142	homoaconitase [Pseudogymnoascus sp. 23342-1-I1]	0	139.665	21	10	110	10	758	81.1	5.83	314.3	10	metabolic process	mitochondrion	catalytic activity;metal ion binding	Pf00330, Pf00694	[GO:0004409]; GO:0016836; GO:0016835; GO:0016829; GO:0003824; GO:0003674 [GO:0005739]; GO:0043231; GO:0044444; GO:0043227; GO:0043229; GO:0005737; GO:0044424; GO:0043226; GO:0005622; GO:0044464; GO:0005575; GO:0005623 [GO:0008152]; GO:0008150 [GO:0008652]; GO:0006520; GO:0046394; GO:1901566; GO:0019752; GO:0044238; GO:1901564; GO:0016053; GO:1901576; GO:0043436; GO:0008152; GO:0006807; GO:0071704…		VE03_07773		0	0	0.424	1.204	0.764	100	0.596	-1.24	0.27	-0.39	6.64	-0.75	0.91593	0.844215	0.99228	1.71608e-17	0.93924	23.04	220.2	9.19	0	10.08	213.5	179	17.6	14.8
FALSE	High	Master Protein	1069478977	hypothetical protein VE01_08894 [Pseudogymnoascus verrucosus]	0	198.173	39	10	451	10	295	31.7	5.16	1554.42	10									0	0	0.621	0.976	1.797	1.182	0.671	-0.69	-0.04	0.85	0.24	-0.58	0.996419	0.905936	0.683526	0.976616	1	114.12	73.41	48.83	93.2	87.53	84.4	76.2	55.6	123.5
FALSE	High	Master Protein	1040523312	small subunit ribosomal protein S24e [Pseudogymnoascus sp. 23342-1-I1]	0	119.824	59	9	175	9	136	15.6	10.49	525.81	9	metabolic process	ribosome	structural molecule activity	Pf01282	[GO:0003735]; GO:0005198; GO:0003674 [GO:0005622]; GO:0044464; GO:0005575; GO:0005623 [GO:0005840]; GO:0030529; GO:0043232; GO:0044444; GO:0044424; GO:1990904; GO:0043228; GO:0043229; GO:0005737; GO:0005622; GO:0044464; GO:0032991; GO:0043226; GO:0005575; GO:0005623 [GO:0006412]; GO:0010467; GO:0034645; GO:0043043; GO:0044267; GO:0043170; GO:0009059; GO:0044249; GO:0044260; GO:0006518; GO:0043604…		VE03_10105		0	0	0.023	0.425	0.092	100	0.076	-5.47	-1.24	-3.45	6.64	-3.71	0.0530368	0.584777	0.245762	1.71608e-17	0.177656	9.46	55.67	113.95	0	111.55	160.3	33.4	6.7	61.2
FALSE	High	Master Protein	1040530619	14-3-3 family protein [Pseudogymnoascus sp. 23342-1-I1]	0	211.236	70	17	423	15	264	29.5	4.77	1085.01	17			protein binding	Pf00244	[GO:0016021]; GO:0031224; GO:0044425; GO:0005575; GO:0016020 [GO:0019904]; GO:0005515; GO:0005488; GO:0003674		VE03_03845		0	0	0.342	0.732	0.125	0.142	0.08	-1.55	-0.45	-3	-2.82	-3.65	0.849359	0.973984	0.359219	0.173726	0.153792	10.33	9.13	47.43	70.81	127.52	61.3	65.7	15.3	17.6
FALSE	High	Master Protein	1040525225	hypothetical protein VE03_09050 [Pseudogymnoascus sp. 23342-1-I1]	0	154.358	28	9	211	6	498	54.2	5.73	608.49	9	metabolic process		catalytic activity;metal ion binding	Pf02127	[GO:0004177]; GO:0008238; GO:0070011; GO:0008233; GO:0016787; GO:0140096; GO:0003824; GO:0003674 [GO:0006508]; GO:0019538; GO:0043170; GO:0044238; GO:1901564; GO:0071704; GO:0008152; GO:0006807; GO:0008150 [GO:0008233]; GO:0016787; GO:0140096; GO:0003824; GO:0003674 [GO:0008237]; GO:0070011; GO:0008233; GO:0016787; GO:0140096; GO:0003824; GO:0003674 [GO:0008270]; GO:0046914; GO:0046872; GO:004316…		VE03_09050		0	4	0.232	0.426	0.665	100	0.494	-2.11	-1.23	-0.59	6.64	-1.02	0.703962	0.654723	0.950137	1.71608e-17	0.815472	20.21	43.68	43.17	0	0	159.7	50.7	22.8	151
FALSE	High	Master Protein	1040520037	GMP synthase [Pseudogymnoascus sp. 24MN13]	0	70.363	33	14	83	1	543	60.4	6.35	169.74	14	metabolic process		catalytic activity;nucleotide binding	Pf00117, Pf00733, Pf00958, Pf02540, Pf07722	[GO:0000166]; GO:0036094; GO:1901265; GO:0005488; GO:0097159; GO:1901363; GO:0003674 [GO:0003922]; GO:0016884; GO:0016879; GO:0016874; GO:0003824; GO:0003674 [GO:0004066]; GO:0016884; GO:0016879; GO:0016874; GO:0003824; GO:0003674 [GO:0005524]; GO:0032559; GO:0035639; GO:0030554; GO:0032555; GO:0043168; GO:1901265; GO:0017076; GO:0032553; GO:0043167; GO:0097159; GO:1901363; GO:0000166; GO:0097367…		VE04_00868		0	13	0.473	1.323	0.567	13.396	1.386	-1.08	0.4	-0.82	3.74	0.47	0.946394	0.715143	0.959566	0.140875	0.773191	93.27	76.2	69.21	543.46	90.85	135.3	197.8	37.9	17.3
FALSE	High	Master Protein	1040546487	hypothetical protein VE02_08212 [Pseudogymnoascus sp. 03VT05]	0	93.148	22	13	87	1	711	78.2	7.55	185.06	13	metabolic process	membrane	catalytic activity	Pf01266	[GO:0004368]; GO:0016901; GO:0016614; GO:0016491; GO:0003824; GO:0003674 [GO:0006072]; GO:0052646; GO:0006796; GO:0019637; GO:1901135; GO:0006793; GO:0071704; GO:0044237; GO:0008152; GO:0009987; GO:0008150 [GO:0009331]; GO:0044444; GO:1990204; GO:0005737; GO:0044424; GO:0044464; GO:1902494; GO:0005622; GO:0005575; GO:0005623; GO:0032991 [GO:0016020]; GO:0005575 [GO:0016021]; GO:0031224; GO:004442…		VE02_08212		0	12	1.643	2.283	3.772	12.195	0.918	0.72	1.19	1.92	3.61	-0.12	0.728692	0.323593	0.360133	0.160697	0.93924	18	19.3	41.36	134.96	59.07	139.9	91.1	334	160.7
FALSE	High	Master Protein	1040537544	cytochrome c [Pseudogymnoascus sp. 05NY08]	0	109.538	70	10	449	4	108	12.1	9.01	1344.81	10	metabolic process;transport	mitochondrion	metal ion binding	Pf00034, Pf13442, Pf14495	[GO:0005739]; GO:0043231; GO:0044444; GO:0043227; GO:0043229; GO:0005737; GO:0044424; GO:0043226; GO:0005622; GO:0044464; GO:0005575; GO:0005623 [GO:0006810]; GO:0051234; GO:0051179; GO:0008150 [GO:0009055]; GO:0016491; GO:0003824; GO:0003674 [GO:0020037]; GO:0046906; GO:0097159; GO:1901363; GO:0005488; GO:0003674 [GO:0022900]; GO:0006091; GO:0055114; GO:0044237; GO:0008152; GO:0009987; GO:000815…		VF21_07813		0	6	0.888	0.702	1.156	2.324	1.888	-0.17	-0.51	0.21	1.22	0.92	0.927137	0.958777	0.915555	0.778975	0.615383	29.07	4.46	109.39	68.8	129.19	42.4	46.7	19	20.7
FALSE	High	Master Protein	1040531151	hypothetical protein VE03_02408 [Pseudogymnoascus sp. 23342-1-I1]	0	92.137	56	9	526	9	103	11.4	11.36	1185.46	9	cell organization and biogenesis;metabolic process	chromosome;nucleus	DNA binding;protein binding	Pf00125	[GO:0000786]; GO:0000785; GO:0032993; GO:0044427; GO:0044815; GO:0032991; GO:0005694; GO:0044446; GO:0005575; GO:0043232; GO:0043229; GO:0044422; GO:0044424; GO:0043228; GO:0043226; GO:0005622; GO:0044464; GO:0005623 [GO:0003677]; GO:0003676; GO:0097159; GO:1901363; GO:0005488; GO:0003674 [GO:0005634]; GO:0043231; GO:0043227; GO:0043229; GO:0043226; GO:0044424; GO:0005575; GO:0005622; GO:0044464;…		VE03_02408; VE03_05608		0	0	2.299	0.866	0.285	1.601	0.423	1.2	-0.21	-1.81	0.68	-1.24	0.604751	0.959888	0.709963	0.932631	0.83443	31.1	43.73	47.8	23.85	17.41	29	72.9	78.4	90.2
FALSE	High	Master Protein	1040539140	5'-methylthioadenosine phosphorylase [Pseudogymnoascus sp. 05NY08]	0	51.208	29	6	152	1	307	33.6	6.37	363.56	6	metabolic process	cytoplasm;nucleus	catalytic activity	Pf01048	[GO:0003824]; GO:0003674 [GO:0005634]; GO:0043231; GO:0043227; GO:0043229; GO:0043226; GO:0044424; GO:0005575; GO:0005622; GO:0044464; GO:0005623 [GO:0005737]; GO:0044424; GO:0005622; GO:0044464; GO:0005575; GO:0005623 [GO:0006166]; GO:0043101; GO:0043174; GO:0046129; GO:0034654; GO:0043094; GO:0072522; GO:0009163; GO:0042451; GO:0042455; GO:0046128; GO:0006139; GO:0018130; GO:0019438; GO:0044271…		VF21_05173		0	6	1.248	0.363	2.174	100	1.35	0.32	-1.46	1.12	6.64	0.43	0.809826	0.531982	0.646089	1.71608e-17	0.774563	90.15	16.13	99.31	0	16.36	138.4	71.4	76.9	94.3
FALSE	High	Master Protein	1069462051	hypothetical protein VE01_00465 [Pseudogymnoascus verrucosus]	0	85.042	15	7	65	1	884	96.1	7.18	248.65	7									0	6	0.508	0.265	1.058	100	1.491	-0.98	-1.92	0.08	6.64	0.58	0.958344	0.454392	0.956721	1.71608e-17	0.865245	17.57	0	113.08	0	122.69	327.5	83.3	24.7	14.6
FALSE	High	Master Protein	1352888607	target of Sbf [Pseudogymnoascus verrucosus]	0	92.951	12	4	345	1	448	46.1	5.5	1064.08	4									0	4	0.09	0.92	0.219	100	11.481	-3.48	-0.12	-2.19	6.64	3.52	0.344552	0.992548	0.590976	1.71608e-17	0.0834126	19.52	162.42	31.81	0	637.15	91.2	108.1	23.6	21
FALSE	High	Master Protein	1040542537	tubulin alpha-2 chain [Pseudogymnoascus sp. 05NY08]	0	188.655	38	13	244	2	471	52.3	5.21	756.44	13	cell organization and biogenesis	cytoplasm;cytoskeleton	catalytic activity;nucleotide binding;structural molecule activity	Pf00091, Pf03953	[GO:0000166]; GO:0036094; GO:1901265; GO:0005488; GO:0097159; GO:1901363; GO:0003674 [GO:0003924]; GO:0017111; GO:0016462; GO:0016818; GO:0016817; GO:0016787; GO:0003824; GO:0003674 [GO:0005200]; GO:0005198; GO:0003674 [GO:0005525]; GO:0032550; GO:0032561; GO:0035639; GO:0001883; GO:0032549; GO:0019001; GO:0032555; GO:0043168; GO:1901265; GO:0001882; GO:0017076; GO:0032553; GO:0043167; GO:0097159…		VF21_02423		0	10	0.129	0.667	0.486	4.187	0.277	-2.95	-0.58	-1.04	2.07	-1.85	0.498655	0.915701	0.841673	0.550468	0.644598	15.61	89.22	134.99	0	147.85	63.1	137.5	5.4	58.5
FALSE	High	Master Protein	1040529018	arginine biosynthesis ArgJ 1, mitochondrial [Pseudogymnoascus sp. 23342-1-I1]	0	45.173	17	7	65	1	475	49.3	6.34	87.72	7	metabolic process	mitochondrion;organelle lumen	catalytic activity	Pf01960	[GO:0003824]; GO:0003674 [GO:0004042]; GO:0008080; GO:0016407; GO:0016410; GO:0016747; GO:0016746; GO:0016740; GO:0003824; GO:0003674 [GO:0004358]; GO:0008080; GO:0016407; GO:0016410; GO:0016747; GO:0016746; GO:0016740; GO:0003824; GO:0003674 [GO:0005739]; GO:0043231; GO:0044444; GO:0043227; GO:0043229; GO:0005737; GO:0044424; GO:0043226; GO:0005622; GO:0044464; GO:0005575; GO:0005623 [GO:0005759…		VE03_03185		0	7	0.19	1.319	0.219	100	0.102	-2.39	0.4	-2.19	6.64	-3.29	0.646019	0.753791	0.476059	1.71608e-17	0.235772	114.37	26.73	418.53	0	34.39	208.6	250.4	18.9	13
FALSE	High	Master Protein	1040551382	ribosomal protein L37ae [Pseudogymnoascus sp. 03VT05]	0	45.067	47	4	141	4	92	10.2	10.55	398.05	4	metabolic process	ribosome	structural molecule activity	Pf01780	[GO:0003735]; GO:0005198; GO:0003674 [GO:0005622]; GO:0044464; GO:0005575; GO:0005623 [GO:0005840]; GO:0030529; GO:0043232; GO:0044444; GO:0044424; GO:1990904; GO:0043228; GO:0043229; GO:0005737; GO:0005622; GO:0044464; GO:0032991; GO:0043226; GO:0005575; GO:0005623 [GO:0006412]; GO:0010467; GO:0034645; GO:0043043; GO:0044267; GO:0043170; GO:0009059; GO:0044249; GO:0044260; GO:0006518; GO:0043604…		VE02_03688		0	0	2.718	0.402	3.228	5.381	1.15	1.44	-1.31	1.69	2.43	0.2	0.529961	0.611405	0.471604	0.415281	0.85169	49.41	62.36	4.41	1373.62	9.44	90.1	11.5	133	351.1
FALSE	High	Master Protein	1040530118	hypothetical protein VE03_04536 [Pseudogymnoascus sp. 23342-1-I1]	0	60.778	19	9	173	9	542	60.3	7.61	287.11	9	transport	cytoplasm	protein binding	Pf04280	[GO:0005737]; GO:0044424; GO:0005622; GO:0044464; GO:0005575; GO:0005623 [GO:0030150]; GO:0006626; GO:0006839; GO:0044743; GO:0072655; GO:0006605; GO:0007005; GO:0046907; GO:0017038; GO:0065002; GO:0072594; GO:0070585; GO:0006886; GO:0006996; GO:0006810; GO:0051641; GO:0051649; GO:0015031; GO:0071806; GO:0033365; GO:0045184; GO:0034613; GO:0016043; GO:0051234; GO:0051179; GO:0015833; GO:0055085; …		VE03_04536		0	0	0.22	0.432	0.532	2.189	0.272	-2.19	-1.21	-0.91	1.13	-1.88	0.687448	0.679966	0.941723	0.801577	0.623456	22.32	82.69	15.76	47.41	93.19	129.7	341.3	21.6	14.5
FALSE	High	Master Protein	1026905268	carbamoyl-phosphate synthase (glutamine-hydrolyzing) cpa2 [Pseudogymnoascus destructans]	0	316.717	29	26	270	1	1169	128.6	5.58	752.34	26	metabolic process		catalytic activity;metal ion binding;nucleotide binding	Pf00289, Pf01071, Pf02222, Pf02786, Pf02787, Pf07478, Pf08443, Pf13535, Pf13549, Pf15632	[GO:0000166]; GO:0036094; GO:1901265; GO:0005488; GO:0097159; GO:1901363; GO:0003674 [GO:0003824]; GO:0003674 [GO:0005524]; GO:0032559; GO:0035639; GO:0030554; GO:0032555; GO:0043168; GO:1901265; GO:0017076; GO:0032553; GO:0043167; GO:0097159; GO:1901363; GO:0000166; GO:0097367; GO:0005488; GO:0036094; GO:0003674 [GO:0006807]; GO:0008152; GO:0008150 [GO:0008716]; GO:0016881; GO:0016879; GO:001687…		VC83_04789		0	2	0.123	0.068	0.632	100	1.395	-3.02	-3.87	-0.66	6.64	0.48	0.471801	0.061087	0.877657	1.71608e-17	0.907698	53.59	122.12	31.43	0	5312.08	449.3	174.1	12.6	14.6
FALSE	High	Master Protein	1040528349	hypothetical protein VE03_06031 [Pseudogymnoascus sp. 23342-1-I1]	0	42.099	10	9	37	3	969	106.8	8.54	67.5	9	metabolic process;regulation of biological process	cytoplasm;cytosol;nucleus	RNA binding	Pf00565, Pf00567, Pf06003	[GO:0003723]; GO:0003676; GO:0097159; GO:1901363; GO:0005488; GO:0003674 [GO:0005634]; GO:0043231; GO:0043227; GO:0043229; GO:0043226; GO:0044424; GO:0005575; GO:0005622; GO:0044464; GO:0005623 [GO:0005737]; GO:0044424; GO:0005622; GO:0044464; GO:0005575; GO:0005623 [GO:0005829]; GO:0044444; GO:0005737; GO:0044424; GO:0005622; GO:0044464; GO:0005575; GO:0005623 [GO:0006397]; GO:0006396; GO:001607…		VE03_06031		0	6	16.983	1.529	0.236	100	0.266	4.09	0.61	-2.08	6.64	-1.91	0.0618747	0.835841	0.539251	1.71608e-17	0.565059	0	54.03	89.18	0	0	215.8	101.7	5.5	52.8
FALSE	High	Master Protein	1040501441	hypothetical protein VE00_06930 [Pseudogymnoascus sp. WSF 3629]	0	209.803	14	6	808	1	655	69.3	5.52	3161.02	6	metabolic process		catalytic activity	Pf01735	[GO:0004620]; GO:0016298; GO:0016788; GO:0016787; GO:0003824; GO:0003674 [GO:0004622]; GO:0004620; GO:0052689; GO:0016298; GO:0016788; GO:0016787; GO:0003824; GO:0003674 [GO:0006629]; GO:0044238; GO:0071704; GO:0008152; GO:0008150 [GO:0008152]; GO:0008150 [GO:0009395]; GO:0006644; GO:0044242; GO:0046434; GO:0006796; GO:0019637; GO:0044255; GO:0016042; GO:0044248; GO:1901575; GO:0006793; GO:007170…		VE00_06930		0	8	5.374	1.081	9.699	6.885	2.914	2.43	0.11	3.28	2.78	1.54	0.28342	0.847719	0.0876678	0.325459	0.410292	13.32	48.23	19.36	23.84	40.62	48.8	15.3	123.7	379.5
FALSE	High	Master Protein	440638868	GTP-binding protein ypt1 [Pseudogymnoascus destructans 20631-21]	0	112.315	47	10	611	8	201	22.2	5.44	1619.85	10	regulation of biological process;response to stimulus	cytosol;nucleus	catalytic activity;nucleotide binding	Pf00025, Pf00071, Pf01926, Pf08477	[GO:0003924]; GO:0017111; GO:0016462; GO:0016818; GO:0016817; GO:0016787; GO:0003824; GO:0003674 [GO:0005525]; GO:0032550; GO:0032561; GO:0035639; GO:0001883; GO:0032549; GO:0019001; GO:0032555; GO:0043168; GO:1901265; GO:0001882; GO:0017076; GO:0032553; GO:0043167; GO:0097159; GO:1901363; GO:0036094; GO:0097367; GO:0000166; GO:0005488; GO:0003674 [GO:0005634]; GO:0043231; GO:0043227; GO:0043229;…	24484342	GMDG_03463	GMDG_03463	0	2	0.577	1.115	0.218	0.704	0.527	-0.79	0.16	-2.2	-0.51	-0.93	0.980961	0.825943	0.590056	0.77911	0.927319	0.27	15	32.35	4.51	114.49	58.1	63	33.5	49.4
FALSE	High	Master Protein	1040529888	hypothetical protein VE03_04190 [Pseudogymnoascus sp. 23342-1-I1]	0	88.189	12	10	88	4	1328	143.2	6.95	183.15	10			RNA binding	Pf00013, Pf13014	[GO:0003676]; GO:0097159; GO:1901363; GO:0005488; GO:0003674 [GO:0003723]; GO:0003676; GO:0097159; GO:1901363; GO:0005488; GO:0003674		VE03_04190		0	5	0.39	1.137	8.193	100	3.434	-1.36	0.19	3.03	6.64	1.78	0.889224	0.815759	0.130016	1.71608e-17	0.34236	88.82	65.14	45.52	0	123.04	93.9	197.6	195.7	214.3
FALSE	High	Master Protein	1040526528	hypothetical protein VE03_07310 [Pseudogymnoascus sp. 23342-1-I1]	0	300.238	25	34	493	12	1473	165.1	5.54	1075.26	34	transport	Golgi;membrane	protein binding		[GO:0005515]; GO:0005488; GO:0003674 [GO:0005794]; GO:0012505; GO:0043231; GO:0044444; GO:0044464; GO:0043227; GO:0043229; GO:0005737; GO:0044424; GO:0005575; GO:0005623; GO:0043226; GO:0005622 [GO:0006810]; GO:0051234; GO:0051179; GO:0008150 [GO:0015031]; GO:0015833; GO:0045184; GO:0042886; GO:0071702; GO:0008104; GO:0051234; GO:0071705; GO:0006810; GO:0033036; GO:0051179; GO:0008150 [GO:0016020…		VE03_07310		0	22	2.675	0.987	3.529	1.617	1.652	1.42	-0.02	1.82	0.69	0.72	0.543325	0.901537	0.388005	0.930568	0.683519	5.88	3.16	27	35.26	20.6	35.6	108.5	209	244.9
FALSE	High	Master Protein	1352886911	Nuclear transport factor 2 [Pseudogymnoascus verrucosus]	0	160.327	41	6	753	4	123	13.5	4.67	2441.87	6									0	5	0.718	0.459	0.215	0.665	0.045	-0.48	-1.12	-2.22	-0.59	-4.48	0.970578	0.711129	0.584025	0.752062	0.0581452	55.11	23.11	77.72	39.81	62.92	53	111.4	25	14.5
FALSE	High	Master Protein	1040555285	40S ribosomal protein S26E [Pseudogymnoascus sp. 03VT05]	0	40.346	30	4	37	4	122	13.8	10.86	94.8	4	metabolic process	ribosome	structural molecule activity	Pf01283	[GO:0003735]; GO:0005198; GO:0003674 [GO:0005622]; GO:0044464; GO:0005575; GO:0005623 [GO:0005840]; GO:0030529; GO:0043232; GO:0044444; GO:0044424; GO:1990904; GO:0043228; GO:0043229; GO:0005737; GO:0005622; GO:0044464; GO:0032991; GO:0043226; GO:0005575; GO:0005623 [GO:0006412]; GO:0010467; GO:0034645; GO:0043043; GO:0044267; GO:0043170; GO:0009059; GO:0044249; GO:0044260; GO:0006518; GO:0043604…		VE02_00396		0	0	1.237	0.737	0.532	1.49	0.648	0.31	-0.44	-0.91	0.57	-0.63	0.808162	0.967948	0.870344	0.952917	0.991929	6.2	26.73	30.47	22.04	4.03	236.8	117	99.9	32.7
FALSE	High	Master Protein	1040526016	plasma-membrane proton-efflux P-type ATPase [Pseudogymnoascus sp. 23342-1-I1]	0	87.511	13	10	82	2	990	108.4	5.39	187.67	10	metabolic process;transport	membrane	catalytic activity;metal ion binding;nucleotide binding;transporter activity	Pf00122, Pf00690, Pf00702, Pf12710	[GO:0000166]; GO:0036094; GO:1901265; GO:0005488; GO:0097159; GO:1901363; GO:0003674 [GO:0005524]; GO:0032559; GO:0035639; GO:0030554; GO:0032555; GO:0043168; GO:1901265; GO:0017076; GO:0032553; GO:0043167; GO:0097159; GO:1901363; GO:0000166; GO:0097367; GO:0005488; GO:0036094; GO:0003674 [GO:0006754]; GO:0009152; GO:0009168; GO:0009206; GO:0046034; GO:0006164; GO:0009150; GO:0009260; GO:0009127;…		VE03_07474		0	10	2.335	0.867	1.16	13.958	0.313	1.22	-0.21	0.21	3.8	-1.68	0.564259	0.972165	0.853851	0.13291	0.655466	620.1	40.36	79.03	520.76	123.83	101.6	26.6	20.5	19.3
FALSE	High	Master Protein	1040523992	hypothetical protein VE03_10835 [Pseudogymnoascus sp. 23342-1-I1]	0	97.787	42	7	140	7	131	15	11.91	375.91	7	metabolic process	ribosome	structural molecule activity	Pf01655	[GO:0003735]; GO:0005198; GO:0003674 [GO:0005622]; GO:0044464; GO:0005575; GO:0005623 [GO:0005840]; GO:0030529; GO:0043232; GO:0044444; GO:0044424; GO:1990904; GO:0043228; GO:0043229; GO:0005737; GO:0005622; GO:0044464; GO:0032991; GO:0043226; GO:0005575; GO:0005623 [GO:0006412]; GO:0010467; GO:0034645; GO:0043043; GO:0044267; GO:0043170; GO:0009059; GO:0044249; GO:0044260; GO:0006518; GO:0043604…		VE03_10835		0	0	1.501	0.828	0.729	1.17	2.643	0.59	-0.27	-0.46	0.23	1.4	0.759538	0.977778	0.992401	0.976616	0.455123	0.78	98.73	78.74	97.93	109.39	58.5	8	112.2	490.6
FALSE	High	Master Protein	1040505546	spermidine synthase [Pseudogymnoascus sp. WSF 3629]	0	192.394	48	13	1073	1	291	33.1	5.94	2779.85	13	metabolic process		catalytic activity	Pf01564, Pf01861, Pf13659	[GO:0003824]; GO:0003674 [GO:0006595]; GO:0006576; GO:0044106; GO:0009308; GO:0034641; GO:1901564; GO:0006807; GO:0044237; GO:0071704; GO:0008152; GO:0009987; GO:0008150 [GO:0006596]; GO:0006595; GO:0042401; GO:0006576; GO:0009309; GO:0044106; GO:0009308; GO:0044271; GO:1901566; GO:0034641; GO:1901564; GO:0044249; GO:1901576; GO:0006807; GO:0044237; GO:0071704; GO:0009058; GO:0008152; GO:0009987;…		VE00_02102		0	0	6.831	0.183	0.398	0.164	100	2.77	-2.45	-1.33	-2.61	6.64	0.242044	0.137122	0.806533	0.210231	2.06409e-17	93.13	22.38	41.38	33.87	0	102	2.2	37.9	89.6
FALSE	High	Master Protein	1040539149	lysyl-tRNA synthetase [Pseudogymnoascus sp. 05NY08]	0	247.128	41	22	307	4	609	69.7	5.96	728.98	22	metabolic process	cytoplasm	catalytic activity;nucleotide binding	Pf00152, Pf01336	[GO:0000166]; GO:0036094; GO:1901265; GO:0005488; GO:0097159; GO:1901363; GO:0003674 [GO:0003676]; GO:0097159; GO:1901363; GO:0005488; GO:0003674 [GO:0004812]; GO:0140101; GO:0140098; GO:0003824; GO:0003674 [GO:0004824]; GO:0004812; GO:0140101; GO:0140098; GO:0003824; GO:0003674 [GO:0005524]; GO:0032559; GO:0035639; GO:0030554; GO:0032555; GO:0043168; GO:1901265; GO:0017076; GO:0032553; GO:004316…		VF21_05194		0	22	0.426	0.639	0.951	100	0.885	-1.23	-0.65	-0.07	6.64	-0.18	0.914224	0.915275	0.922764	1.71608e-17	0.950415	82.03	13.01	140.53	0	101.28	77.4	65.7	37.4	27.8
FALSE	High	Master Protein	1040532851	ATP phosphoribosyltransferase [Pseudogymnoascus sp. 23342-1-I1]	0	96.737	33	7	226	4	337	35.8	5.49	514.18	7	metabolic process	cytoplasm	catalytic activity;metal ion binding	Pf01634, Pf08029	[GO:0000105]; GO:0006547; GO:0018130; GO:0019438; GO:1901362; GO:1901607; GO:0052803; GO:1901605; GO:0044249; GO:0046483; GO:0006725; GO:1901360; GO:1901576; GO:0008652; GO:0034641; GO:1901564; GO:0006520; GO:0009058; GO:0044237; GO:0071704; GO:0046394; GO:1901566; GO:0006807; GO:0019752; GO:0044238; GO:0008152; GO:0009987; GO:0016053; GO:0043436; GO:0008150; GO:0006082; GO:0044283; GO:0044281 [G…		VE03_00470		0	4	1.837	0.426	1.373	100	16.819	0.88	-1.23	0.46	6.64	4.07	0.684426	0.65442	0.786955	1.71608e-17	0.0569782	5.02	73.77	46.21	0	428.27	146.2	90.5	76	95.6
FALSE	High	Master Protein	1040527436	large subunit ribosomal protein L7Ae [Pseudogymnoascus sp. 23342-1-I1]	0	148.943	52	18	269	18	264	29.3	10.29	660.87	18		ribosome		Pf01248	[GO:0005840]; GO:0030529; GO:0043232; GO:0044444; GO:0044424; GO:1990904; GO:0043228; GO:0043229; GO:0005737; GO:0005622; GO:0044464; GO:0032991; GO:0043226; GO:0005575; GO:0005623 [GO:0016021]; GO:0031224; GO:0044425; GO:0005575; GO:0016020 [GO:0030529]; GO:0044424; GO:1990904; GO:0005622; GO:0044464; GO:0032991; GO:0005575; GO:0005623 [GO:0042254]; GO:0022613; GO:0044085; GO:0071840; GO:0008150		VE03_05380		0	0	0.813	0.6	0.834	4.168	1.028	-0.3	-0.74	-0.26	2.06	0.04	0.948332	0.883188	0.961856	0.517769	0.90086	56.08	22.79	9.13	76.81	59.08	38.4	140.5	79.4	247.2
FALSE	High	Master Protein	1040501140	hypothetical protein VE00_07195 [Pseudogymnoascus sp. WSF 3629]	0	136.708	54	14	235	2	240	25.9	9.19	505.42	14	metabolic process;transport		transporter activity	Pf05405	[GO:0000276]; GO:0005753; GO:0045263; GO:0098800; GO:0045259; GO:0033177; GO:0044424; GO:0005743; GO:0044455; GO:0098796; GO:0098798; GO:0016469; GO:0005622; GO:0044464; GO:0019866; GO:0031966; GO:0044425; GO:0044429; GO:0043234; GO:0005575; GO:0005623; GO:0031090; GO:0031967; GO:0005740; GO:0016020; GO:0005739; GO:0044444; GO:0044446; GO:0032991; GO:0043227; GO:0044422; GO:0031975; GO:0043231; G…		VE00_07195		0	2	0.139	0.679	0.181	50.82	3.291	-2.85	-0.56	-2.46	5.67	1.72	0.525966	0.952595	0.492823	0.0322064	0.46621	0	130.15	20.19	108.19	2249.8	128.9	38.1	4.6	6.3
FALSE	Medium	Master Protein	1040499031	hypothetical protein VE00_08775 [Pseudogymnoascus sp. WSF 3629]	0.01	2.308	1	1	3	1	1434	155.5	5.68	3.54	1	transport	membrane	catalytic activity;metal ion binding;nucleotide binding;transporter activity	Pf00122, Pf00689, Pf00702, Pf12710, Pf13246	[GO:0000166]; GO:0036094; GO:1901265; GO:0005488; GO:0097159; GO:1901363; GO:0003674 [GO:0005388]; GO:0015085; GO:0015662; GO:0019829; GO:0046873; GO:0072509; GO:0042625; GO:0008324; GO:0022890; GO:0022853; GO:0042626; GO:0015075; GO:0022804; GO:0015405; GO:0016820; GO:0043492; GO:0022891; GO:0022857; GO:0015399; GO:0016817; GO:0042623; GO:0022892; GO:0005215; GO:0016787; GO:0016887; GO:0003674; …		VE00_08775		0	0	0.01	0.01	0.01			-6.64	-6.64	-6.64			2.295e-17	2.64775e-17	2.40822e-17			0	0	0			545.7	283.3		18
FALSE	High	Master Protein	1026905028	histone H2A [Pseudogymnoascus destructans]	0	54.115	32	4	63	3	133	14	10.58	111.34	4		chromosome;nucleus	DNA binding;protein binding	Pf00125	[GO:0000786]; GO:0000785; GO:0032993; GO:0044427; GO:0044815; GO:0032991; GO:0005694; GO:0044446; GO:0005575; GO:0043232; GO:0043229; GO:0044422; GO:0044424; GO:0043228; GO:0043226; GO:0005622; GO:0044464; GO:0005623 [GO:0003677]; GO:0003676; GO:0097159; GO:1901363; GO:0005488; GO:0003674 [GO:0005634]; GO:0043231; GO:0043227; GO:0043229; GO:0043226; GO:0044424; GO:0005575; GO:0005622; GO:0044464;…		VC83_04629		0	1	0.208	0.735	3.278	100	0.58	-2.27	-0.44	1.71	6.64	-0.79	0.669274	0.975589	0.396249	1.71608e-17	0.954153	11.82	111.78	38.88	0	147.4	113.6	8.4	43.1	30.3
FALSE	High	Master Protein	1040532871	hypothetical protein VE03_00451 [Pseudogymnoascus sp. 23342-1-I1]	0	74.138	25	7	90	4	386	41.7	5.22	272.99	7	metabolic process		catalytic activity	Pf01546, Pf07687	[GO:0006508]; GO:0019538; GO:0043170; GO:0044238; GO:1901564; GO:0071704; GO:0008152; GO:0006807; GO:0008150 [GO:0008152]; GO:0008150 [GO:0008237]; GO:0070011; GO:0008233; GO:0016787; GO:0140096; GO:0003824; GO:0003674 [GO:0016021]; GO:0031224; GO:0044425; GO:0005575; GO:0016020 [GO:0016787]; GO:0003824; GO:0003674		VE03_00451		0	2	0.779	4.126	4.713	0.781	0.237	-0.36	2.04	2.24	-0.36	-2.08	0.954578	0.0803128	0.278315	0.822346	0.558704	73.14	18.16	67.71	103.76	67.46	47.4	59.1	780.2	79.4
FALSE	High	Master Protein	1040505496	6-phosphofructokinase [Pseudogymnoascus sp. WSF 3629]	0	88.631	15	9	120	9	804	87.3	6.83	299.22	9	metabolic process	cytoplasm	catalytic activity;metal ion binding;nucleotide binding	Pf00365	[GO:0000166]; GO:0036094; GO:1901265; GO:0005488; GO:0097159; GO:1901363; GO:0003674 [GO:0003824]; GO:0003674 [GO:0003872]; GO:0008443; GO:0016773; GO:0019200; GO:0016772; GO:0016301; GO:0016740; GO:0003824; GO:0003674 [GO:0005524]; GO:0032559; GO:0035639; GO:0030554; GO:0032555; GO:0043168; GO:1901265; GO:0017076; GO:0032553; GO:0043167; GO:0097159; GO:1901363; GO:0000166; GO:0097367; GO:0005488…		VE00_03436		0	0	0.256	0.526	0.233	100	1.033	-1.97	-0.93	-2.1	6.64	0.05	0.748071	0.786918	0.60427	1.71608e-17	0.937072	7.96	103.78	101.6	0	133.22	156.2	156.4	14.8	29.6
FALSE	High	Master Protein	1040503074	Ras-like protein Rab-11A [Pseudogymnoascus sp. WSF 3629]	0	39.685	29	6	112	6	212	23.1	5.97	234.97	6	regulation of biological process;response to stimulus		catalytic activity;nucleotide binding	Pf00025, Pf00071, Pf01926, Pf04670, Pf08477, Pf13401	[GO:0003924]; GO:0017111; GO:0016462; GO:0016818; GO:0016817; GO:0016787; GO:0003824; GO:0003674 [GO:0005525]; GO:0032550; GO:0032561; GO:0035639; GO:0001883; GO:0032549; GO:0019001; GO:0032555; GO:0043168; GO:1901265; GO:0001882; GO:0017076; GO:0032553; GO:0043167; GO:0097159; GO:1901363; GO:0036094; GO:0097367; GO:0000166; GO:0005488; GO:0003674 [GO:0007264]; GO:0035556; GO:0007165; GO:0007154;…		VE00_04710		0	0	0.486	0.594	0.161	0.685	0.37	-1.04	-0.75	-2.64	-0.55	-1.43	0.94646	0.878883	0.459282	0.768251	0.772194	6.22	9.63	97.64	147.24	137.34	68.3	81.9	71.8	86
FALSE	High	Master Protein	1040555042	hypothetical protein VE02_00544 [Pseudogymnoascus sp. 03VT05]	0	119.521	32	8	210	8	275	29.8	4.83	601.4	8	transport			Pf00638	[GO:0005622]; GO:0044464; GO:0005575; GO:0005623 [GO:0046907]; GO:0006810; GO:0051641; GO:0051649; GO:0051234; GO:0051179; GO:0008150		VE02_00544		0	0	0.192	1.041	0.281	1.244	3.054	-2.38	0.06	-1.83	0.32	1.61	0.640778	0.872369	0.704859	0.992512	0.390478	26.03	56.56	23.01	32.84	130.55	64.8	201.6	85.5	20.1
FALSE	High	Master Protein	1040526172	hypothetical protein VE03_07760 [Pseudogymnoascus sp. 23342-1-I1]	0	58.447	8	8	130	1	1161	128.3	6.89	292.98	8	metabolic process	cytoplasm	catalytic activity;nucleotide binding;protein binding	Pf00069, Pf00118, Pf14531	[GO:0000166]; GO:0036094; GO:1901265; GO:0005488; GO:0097159; GO:1901363; GO:0003674 [GO:0004672]; GO:0016301; GO:0016773; GO:0140096; GO:0016772; GO:0003824; GO:0016740; GO:0003674 [GO:0005524]; GO:0032559; GO:0035639; GO:0030554; GO:0032555; GO:0043168; GO:1901265; GO:0017076; GO:0032553; GO:0043167; GO:0097159; GO:1901363; GO:0000166; GO:0097367; GO:0005488; GO:0036094; GO:0003674 [GO:0005737]…		VE03_07760		0	7	0.253	0.795	0.371	0.92	0.223	-1.98	-0.33	-1.43	-0.12	-2.16	0.742094	0.996374	0.811253	0.896225	0.4947	14.11	16.7	6.9	23.85	72.48	163	169.9	28.3	15.6
FALSE	High	Master Protein	1040528493	hypothetical protein VE03_04938 [Pseudogymnoascus sp. 23342-1-I1]	0	130.717	48	12	200	6	336	37.4	9.09	530.08	12	metabolic process		catalytic activity	Pf00175, Pf00970, Pf08021, Pf08030	[GO:0004128]; GO:0016653; GO:0016651; GO:0016491; GO:0003824; GO:0003674 [GO:0016021]; GO:0031224; GO:0044425; GO:0005575; GO:0016020 [GO:0016491]; GO:0003824; GO:0003674 [GO:0055114]; GO:0008152; GO:0008150		VE03_04938		0	6	0.582	1.555	3.3	100	15.903	-0.78	0.64	1.72	6.64	3.99	0.983601	0.595347	0.414618	1.71608e-17	0.0286481	82.36	16.31	20.71	0	133.39	43.7	78.4	227.8	433.7
FALSE	High	Master Protein	1040541661	hypothetical protein VF21_02654 [Pseudogymnoascus sp. 05NY08]	0.003	3.155	12	1	52	1	74	8	9.09	46.04	1		membrane		Pf11022	[GO:0016020]; GO:0005575 [GO:0016021]; GO:0031224; GO:0044425; GO:0005575; GO:0016020		VF21_02654		0	0	3.079	2.664	2.191	27.159	1.338	1.62	1.41	1.13	4.76	0.42	0.484965	0.236493	0.589147	0.0446849	0.778306	52.39	8.95	10.34	43.51	76.14	144.2	255.2	186.6	91.1
FALSE	High	Master Protein	1069478089	eukaryotic phosphomannomutase [Pseudogymnoascus verrucosus]	0	89.271	37	8	86	8	268	30.5	5.14	216.73	8									0	0	0.16	0.702	0.776	4.078		-2.65	-0.51	-0.37	2.03		0.571126	0.958078	0.988666	0.587483		68.05	20.03	3.53	1814.71		117.6	20.4	34.9	113.7
FALSE	High	Master Protein	1026905257	hypothetical protein VC83_04596 [Pseudogymnoascus destructans]	0	9.654	13	2	77	2	192	20.4	9.36	118.52	2		membrane		Pf02466	[GO:0016020]; GO:0005575 [GO:0016021]; GO:0031224; GO:0044425; GO:0005575; GO:0016020		VC83_04596		0	0	0.526	1.781	1.781	100	14.132	-0.93	0.83	0.83	6.64	3.82	0.960708	0.584337	0.778773	1.71608e-17	0.0366576	9.43	27.77	48	0	514.09	222.4	18.8	127.9	94.8
FALSE	High	Master Protein	1040528609	hypothetical protein VE03_05503 [Pseudogymnoascus sp. 23342-1-I1]	0	5.268	7	2	49	2	226	24.2	4.51	45.89	2				Pf04969			VE03_05503		0	0	0.444	0.971	2.599	100	0.533	-1.17	-0.04	1.38	6.64	-0.91	0.921949	0.908187	0.513694	1.71608e-17	0.933016	5.43	62.29	42.45	0	117.41	55.5	26.8	105.1	129.2
FALSE	Medium	Master Protein	1040539133	hypothetical protein VF21_05158 [Pseudogymnoascus sp. 05NY08]	0.032	1.471	1	1	2	1	674	74.4	7.69	0	1	metabolic process		catalytic activity	Pf00501	[GO:0003824]; GO:0003674 [GO:0006629]; GO:0044238; GO:0071704; GO:0008152; GO:0008150 [GO:0008152]; GO:0008150 [GO:0016021]; GO:0031224; GO:0044425; GO:0005575; GO:0016020 [GO:0030729]; GO:0016878; GO:0016877; GO:0016874; GO:0003824; GO:0003674		VF21_05158		0	0	0.855	100	1.325	100	0.029	-0.23	6.64	0.41	6.64	-5.09	0.934374	2.64775e-17	0.914691	1.71608e-17	0.0244984	1.49	0	1.75	0	5.06	187	61.5	27
FALSE	High	Master Protein	1040529560	20S proteasome subunit beta 5 [Pseudogymnoascus sp. 23342-1-I1]	0	93.693	35	9	136	9	338	37.2	8.38	277.24	9	metabolic process	nucleus;proteasome	catalytic activity	Pf00227	[GO:0000502]; GO:0043234; GO:0044424; GO:1905369; GO:0032991; GO:0005622; GO:0044464; GO:1905368; GO:0005575; GO:0005623; GO:1902494 [GO:0004175]; GO:0070011; GO:0008233; GO:0016787; GO:0140096; GO:0003824; GO:0003674 [GO:0004298]; GO:0004175; GO:0070003; GO:0070011; GO:0008233; GO:0016787; GO:0140096; GO:0003824; GO:0003674 [GO:0005634]; GO:0043231; GO:0043227; GO:0043229; GO:0043226; GO:0044424…		VE03_03901		0	0	0.935	1.052	1.639	0.644	0.975	-0.1	0.07	0.71	-0.64	-0.04	0.914224	0.866496	0.717166	0.735142	0.920161	0.6	11.76	8.06	13.57	81.75	86.1	29.6	142.9	244
FALSE	High	Master Protein	1040552514	ketol-acid reductoisomerase, mitochondrial [Pseudogymnoascus sp. 03VT05]	0	398.894	69	24	1463	2	400	44.5	7.91	4232.93	24	metabolic process	mitochondrion	catalytic activity;metal ion binding	Pf01450, Pf07991	[GO:0004455]; GO:0016616; GO:0016614; GO:0016491; GO:0003824; GO:0003674 [GO:0005739]; GO:0043231; GO:0044444; GO:0043227; GO:0043229; GO:0005737; GO:0044424; GO:0043226; GO:0005622; GO:0044464; GO:0005575; GO:0005623 [GO:0008652]; GO:0006520; GO:0046394; GO:1901566; GO:0019752; GO:0044238; GO:1901564; GO:0016053; GO:1901576; GO:0043436; GO:0008152; GO:0006807; GO:0071704; GO:0006082; GO:0044249;…		VE02_03517		0	0	0.01	0.01	0.01	100	100	-6.64	-6.64	-6.64	6.64	6.64	2.295e-17	2.64775e-17	2.40822e-17	1.71608e-17	2.06409e-17	0	0	0	0	0	614.2	331.7	26
FALSE	High	Master Protein	1040523954	metallopeptidase MepB [Pseudogymnoascus sp. 23342-1-I1]	0	239.266	42	25	348	7	701	78.4	5.66	748.78	25	metabolic process		catalytic activity;metal ion binding	Pf01432	[GO:0004222]; GO:0004175; GO:0008237; GO:0070011; GO:0008233; GO:0016787; GO:0140096; GO:0003824; GO:0003674 [GO:0006508]; GO:0019538; GO:0043170; GO:0044238; GO:1901564; GO:0071704; GO:0008152; GO:0006807; GO:0008150 [GO:0008233]; GO:0016787; GO:0140096; GO:0003824; GO:0003674 [GO:0008237]; GO:0070011; GO:0008233; GO:0016787; GO:0140096; GO:0003824; GO:0003674 [GO:0016787]; GO:0003824; GO:000367…		VE03_09465		0	18	0.775	1.875	1.081	1.05	1.415	-0.37	0.91	0.11	0.07	0.5	0.956957	0.456731	0.880228	0.941691	0.756364	54.98	25.14	37.79	17.38	13.78	57.2	71.6	84.8	50.5
FALSE	High	Master Protein	1040526348	dihydroxy-acid dehydratase [Pseudogymnoascus sp. 23342-1-I1]	0	139.421	32	13	221	8	592	63.2	7.12	591.48	13	metabolic process		catalytic activity	Pf00920, Pf09118	[GO:0003824]; GO:0003674 [GO:0008152]; GO:0008150 [GO:0016021]; GO:0031224; GO:0044425; GO:0005575; GO:0016020		VE03_07172		0	5	0.309	2.351	1.201	7.426	1	-1.69	1.23	0.26	2.89	0	0.809531	0.368125	0.841673	0.300123	0.93924	31.03	20.66	99.53	992.7	99.84	100	102.7	66.6	32.3
FALSE	High	Master Protein	1040556291	proteasome subunit YC7alpha/Y8 (protease yscE subunit 7) [Pseudogymnoascus verrucosus]	0	129.891	67	14	210	2	254	28	6.38	573.41	14	metabolic process	cytoplasm;cytosol;nucleus;proteasome	catalytic activity	Pf00227, Pf02036, Pf10584	[GO:0000502]; GO:0043234; GO:0044424; GO:1905369; GO:0032991; GO:0005622; GO:0044464; GO:1905368; GO:0005575; GO:0005623; GO:1902494 [GO:0004175]; GO:0070011; GO:0008233; GO:0016787; GO:0140096; GO:0003824; GO:0003674 [GO:0004298]; GO:0004175; GO:0070003; GO:0070011; GO:0008233; GO:0016787; GO:0140096; GO:0003824; GO:0003674 [GO:0005634]; GO:0043231; GO:0043227; GO:0043229; GO:0043226; GO:0044424…	28842703	VE01_09317	VE01_09317	0	12	2.319	0.639	1.546	2.205	1.009	1.21	-0.65	0.63	1.14	0.01	0.602586	0.915701	0.742237	0.800075	0.907164	59.03	21.54	8.3	102.32	105.29	90.8	65.8	106.1	166
FALSE	High	Master Protein	1040531316	2-isopropylmalate synthase [Pseudogymnoascus sp. 23342-1-I1]	0	57.565	19	8	72	1	576	63.6	5.82	141.67	8	metabolic process		catalytic activity	Pf00682, Pf08502	[GO:0003824]; GO:0003674 [GO:0003852]; GO:0046912; GO:0016746; GO:0016740; GO:0003824; GO:0003674 [GO:0009098]; GO:0006551; GO:0009082; GO:1901607; GO:0009081; GO:1901605; GO:0008652; GO:0006520; GO:0046394; GO:1901566; GO:0019752; GO:0044238; GO:1901564; GO:0016053; GO:1901576; GO:0043436; GO:0008152; GO:0006807; GO:0071704; GO:0006082; GO:0044249; GO:0044283; GO:0009058; GO:0008150; GO:0044237;…		VE03_02893		0	6	0.868	0.639	0.181	0.789	0.214	-0.2	-0.65	-2.46	-0.34	-2.22	0.950302	0.870291	0.419932	0.825175	0.494193	21.84	81.62	60.31	111.24	277.11	472.4	82.3	24.4	2.1
FALSE	High	Master Protein	1040525874	20S proteasome subunit beta 2 [Pseudogymnoascus sp. 23342-1-I1]	0	38.09	15	5	161	5	275	29.6	7.87	304.89	5	metabolic process	proteasome	catalytic activity	Pf00227, Pf12465	[GO:0000502]; GO:0043234; GO:0044424; GO:1905369; GO:0032991; GO:0005622; GO:0044464; GO:1905368; GO:0005575; GO:0005623; GO:1902494 [GO:0004175]; GO:0070011; GO:0008233; GO:0016787; GO:0140096; GO:0003824; GO:0003674 [GO:0004298]; GO:0004175; GO:0070003; GO:0070011; GO:0008233; GO:0016787; GO:0140096; GO:0003824; GO:0003674 [GO:0005839]; GO:0000502; GO:0043234; GO:0044424; GO:1905369; GO:0032991…		VE03_07658		0	0	2.945	2.454	3.853	1.308	3.29	1.56	1.3	1.95	0.39	1.72	0.504727	0.283773	0.353007	0.993925	0.359602	75.08	11.84	60.16	35.51	58.26	74.7	101.5	150.2	93.9
FALSE	High	Master Protein	1040504256	translation initiation factor RLI1 [Pseudogymnoascus sp. WSF 3629]	0	35.898	10	6	40	1	605	68	7.96	84.21	6	cell organization and biogenesis;metabolic process;regulation of biological process;transport	cytoplasm;nucleus;ribosome	catalytic activity;metal ion binding;nucleotide binding;RNA binding	Pf00005, Pf00037, Pf02463, Pf04068, Pf13187, Pf13237, Pf13304, Pf13484, Pf14697	[GO:0000054]; GO:0033750; GO:0042254; GO:0051656; GO:0071428; GO:0008104; GO:0051640; GO:0022613; GO:0051234; GO:0071426; GO:0033036; GO:0051641; GO:0044085; GO:0051179; GO:0006405; GO:0006611; GO:0071166; GO:0071840; GO:0008150; GO:0050658; GO:0051168; GO:0006886; GO:0050657; GO:0051236; GO:0006913; GO:0015031; GO:0034613; GO:0046907; GO:0015931; GO:0006403; GO:0051169; GO:0015833; GO:0045184; G…		VE00_03737		0	6	0.478	1.698	1.124	100	1.374	-1.06	0.76	0.17	6.64	0.46	0.94049	0.526929	0.877463	1.71608e-17	0.778306	117.92	32.44	14.23	0	115.04	185.3	226.8	62.5	107.4
FALSE	High	Master Protein	1040526617	Fe-Mn family superoxide dismutase [Pseudogymnoascus sp. 23342-1-I1]	0	148.502	51	8	545	8	229	25.1	8.68	1290.16	8	metabolic process;response to stimulus	mitochondrion;organelle lumen	antioxidant activity;catalytic activity;metal ion binding	Pf00081, Pf02777	[GO:0001302]; GO:0007569; GO:0007568; GO:0048869; GO:0032502; GO:0009987; GO:0008150 [GO:0001320]; GO:0001324; GO:0072353; GO:0001306; GO:0001323; GO:0034599; GO:0001315; GO:0034614; GO:0006979; GO:0007571; GO:0001300; GO:0033554; GO:0070887; GO:0000302; GO:1901701; GO:0006950; GO:0007568; GO:0032502; GO:0007569; GO:0051716; GO:0042221; GO:1901700; GO:0050896; GO:0008150; GO:0048869; GO:0009987 […		VE03_06136		0	0	0.696	0.342	0.319	0.037	0.169	-0.52	-1.55	-1.65	-4.76	-2.57	0.970578	0.487882	0.717166	0.0175501	0.400632	51.62	3.45	6.08	105.03	80.65	62.7	75.1	31.6	29.1
FALSE	High	Master Protein	1040530081	hypothetical protein VE03_04439 [Pseudogymnoascus sp. 23342-1-I1]	0	202.337	11	15	420	4	1819	201.3	6.27	980.08	15	metabolic process		catalytic activity;protein binding	Pf00408, Pf02204, Pf02878, Pf02879, Pf02880, Pf12796, Pf13637, Pf13857	[GO:0005515]; GO:0005488; GO:0003674 [GO:0005975]; GO:0044238; GO:0071704; GO:0008152; GO:0008150 [GO:0016021]; GO:0031224; GO:0044425; GO:0005575; GO:0016020 [GO:0016868]; GO:0016866; GO:0016853; GO:0003824; GO:0003674 [GO:0035091]; GO:0005543; GO:0008289; GO:0043168; GO:0005488; GO:0043167; GO:0003674 [GO:0071704]; GO:0008152; GO:0008150		VE03_04439		0	0	0.204	0.616	0.011	0.098	2.371	-2.29	-0.7	-6.48	-3.35	1.25	0.662533	0.791866	0.0042044	0.191038	0.729964	24.26	67.42	17.82	97.54	3124.74	113.1	52.4	1.2	15.6
FALSE	High	Master Protein	1040527051	hypothetical protein VE03_06248 [Pseudogymnoascus sp. 23342-1-I1]	0	315.653	52	21	2071	6	342	38.2	5.33	5184.07	21	metabolic process			Pf09084	[GO:0009228]; GO:0006772; GO:0042724; GO:0042723; GO:0019438; GO:0042364; GO:0044272; GO:0072528; GO:0006725; GO:0006767; GO:0006790; GO:0072527; GO:0044249; GO:0009110; GO:0018130; GO:0044271; GO:1901362; GO:1901566; GO:0044237; GO:0006766; GO:0034641; GO:0046483; GO:1901360; GO:1901564; GO:0009058; GO:0044283; GO:1901576; GO:0008152; GO:0009987; GO:0044281; GO:0006807; GO:0071704; GO:0008150 [G…		VE03_06248		0	0	0.01	0.01	0.01	100	0.01	-6.64	-6.64	-6.64	6.64	-6.64	2.295e-17	2.64775e-17	2.40822e-17	1.71608e-17	2.06409e-17	0	0	0	0	0	292.7	156.5	3.2	120.5
FALSE	High	Master Protein	1040530487	NADH-ubiquinone oxidoreductase 49 kDa subunit, mitochondrial [Pseudogymnoascus sp. 23342-1-I1]	0	42.991	24	8	44	8	475	53.4	6.39	60.29	8	metabolic process		catalytic activity;nucleotide binding	Pf00346	[GO:0016021]; GO:0031224; GO:0044425; GO:0005575; GO:0016020 [GO:0016491]; GO:0003824; GO:0003674 [GO:0016651]; GO:0016491; GO:0003824; GO:0003674 [GO:0048038]; GO:0048037; GO:0005488; GO:0003674 [GO:0051287]; GO:0000166; GO:0050662; GO:0036094; GO:1901265; GO:0048037; GO:0005488; GO:0097159; GO:1901363; GO:0003674 [GO:0055114]; GO:0008152; GO:0008150		VE03_03774		0	0	0.336	1.314	0.558	1.088	0.535	-1.57	0.39	-0.84	0.12	-0.9	0.838773	0.872148	0.889274	0.926999	0.907001	48.37	97.13	41.72	71.45	74.04	177.9	55.9	45.7	18
FALSE	High	Master Protein	1040531528	hypothetical protein VE03_01730 [Pseudogymnoascus sp. 23342-1-I1]	0	33.503	33	3	596	2	111	11.7	5.15	1665.76	3	metabolic process		catalytic activity	Pf00254	[GO:0000413]; GO:0018208; GO:0018193; GO:0006464; GO:0036211; GO:0044267; GO:0019538; GO:0043412; GO:0044260; GO:0043170; GO:0044238; GO:1901564; GO:0044237; GO:0071704; GO:0008152; GO:0006807; GO:0009987; GO:0008150 [GO:0003755]; GO:0016859; GO:0140096; GO:0016853; GO:0003824; GO:0003674 [GO:0006457]; GO:0009987; GO:0008150 [GO:0016853]; GO:0003824; GO:0003674		VE03_01730		0	0	0.038	0.259	0.049	6.475	100	-4.71	-1.95	-4.34	2.69	6.64	0.122458	0.324769	0.0990802	0.430213	2.06409e-17	36.81	20.06	47.95	1139.99	0	57	4.7	9.9	4.7
FALSE	High	Master Protein	440633076	hypothetical protein GMDG_05850 [Pseudogymnoascus destructans 20631-21]	0	525.447	54	25	2507	5	513	55	6.81	7782.75	25	metabolic process	vacuole	catalytic activity;metal ion binding;protein binding	Pf02127	[GO:0000324]; GO:0000322; GO:0000323; GO:0005773; GO:0043231; GO:0044444; GO:0043227; GO:0043229; GO:0005737; GO:0044424; GO:0043226; GO:0005622; GO:0044464; GO:0005575; GO:0005623 [GO:0004177]; GO:0008238; GO:0070011; GO:0008233; GO:0016787; GO:0140096; GO:0003824; GO:0003674 [GO:0006508]; GO:0019538; GO:0043170; GO:0044238; GO:1901564; GO:0071704; GO:0008152; GO:0006807; GO:0008150 [GO:0008233]…	24486729	GMDG_05850	GMDG_05850	0	0	1.846	3.369	6.644	0.708	0.156	0.88	1.75	2.73	-0.5	-2.68	0.68311	0.135834	0.176701	0.780125	0.367301	43.77	48.59	0.15	25.15	0	37.6	82	121.7	60.6
FALSE	High	Master Protein	1040525350	hypothetical protein VE03_08618 [Pseudogymnoascus sp. 23342-1-I1]	0	52.207	15	5	1415	3	441	47.1	4.59	3172.07	5				Pf01822			VE03_08618		0	2	0.598	0.916	0.425	0.524	2.706	-0.74	-0.13	-1.24	-0.93	1.44	0.98777	0.94176	0.866881	0.642536	0.444886	38.68	35.63	0.42	57.22	69.12	12.4	8.4	38.5	208.9
FALSE	High	Master Protein	1040519485	hypothetical protein VE04_01330 [Pseudogymnoascus sp. 24MN13]	0	198.243	25	14	293	3	598	64.8	5.9	822.88	14				Pf01425	[GO:0016021]; GO:0031224; GO:0044425; GO:0005575; GO:0016020		VE04_01330		0	11	1.734	3.667	5.246	1.538	0.54	0.79	1.87	2.39	0.62	-0.89	0.706596	0.110163	0.234026	0.945736	0.936287	34.6	2.6	13.24	124.85	93.94	48.9	18.6	157.4	794.4
FALSE	High	Master Protein	1026907123	isoleucine--tRNA ligase [Pseudogymnoascus destructans]	0	10.219	3	4	15	4	1078	124.2	6.33	20.89	4	metabolic process;regulation of biological process	cytoplasm	catalytic activity;nucleotide binding;RNA binding	Pf00133, Pf08264, Pf09334	[GO:0000049]; GO:0003723; GO:0003676; GO:0097159; GO:1901363; GO:0005488; GO:0003674 [GO:0000166]; GO:0036094; GO:1901265; GO:0005488; GO:0097159; GO:1901363; GO:0003674 [GO:0002161]; GO:0052689; GO:0140101; GO:0016788; GO:0140098; GO:0016787; GO:0003824; GO:0003674 [GO:0004812]; GO:0140101; GO:0140098; GO:0003824; GO:0003674 [GO:0004822]; GO:0004812; GO:0140101; GO:0140098; GO:0003824; GO:000367…		VC83_04378		0	0	0.674	0.768	2.121	2.827	8.963	-0.57	-0.38	1.08	1.5	3.16	0.983601	0.995129	0.599974	0.683928	0.0870844	58.3	21.75	22.25	129.69	141.7	163	52.6	147	99.9
FALSE	High	Master Protein	1040503804	hsp70-like protein [Pseudogymnoascus sp. WSF 3629]	0	1256.32	67	67	5628	5	673	73.1	5.83	17411.6	67	cell organization and biogenesis;metabolic process		nucleotide binding;protein binding	Pf00012, Pf06723	[GO:0000166]; GO:0036094; GO:1901265; GO:0005488; GO:0097159; GO:1901363; GO:0003674 [GO:0000902]; GO:0032989; GO:0009653; GO:0016043; GO:0048869; GO:0032502; GO:0048856; GO:0009987; GO:0071840; GO:0008150 [GO:0005524]; GO:0032559; GO:0035639; GO:0030554; GO:0032555; GO:0043168; GO:1901265; GO:0017076; GO:0032553; GO:0043167; GO:0097159; GO:1901363; GO:0000166; GO:0097367; GO:0005488; GO:0036094;…		VE00_03566		0	0	1.408	0.991	1.768	0.444	0.254	0.49	-0.01	0.82	-1.17	-1.98	0.785099	0.897705	0.685723	0.570892	0.591746	64.68	90.28	9.32	40.57	75.78	3.2	196.8	60.7	85.4
FALSE	High	Master Protein	1040525391	hypothetical protein VE03_07986 [Pseudogymnoascus sp. 23342-1-I1]	0	305.934	21	14	2141	6	783	81.9	5.11	6092.79	14	metabolic process;response to stimulus		antioxidant activity;catalytic activity	Pf00141, Pf01822	[GO:0004601]; GO:0016209; GO:0016684; GO:0003674; GO:0016491; GO:0003824 [GO:0006979]; GO:0006950; GO:0050896; GO:0008150 [GO:0016021]; GO:0031224; GO:0044425; GO:0005575; GO:0016020 [GO:0020037]; GO:0046906; GO:0097159; GO:1901363; GO:0005488; GO:0003674 [GO:0055114]; GO:0008152; GO:0008150 [GO:0098869]; GO:1990748; GO:0009987; GO:0097237; GO:0098754; GO:0008150; GO:0009636; GO:0070887; GO:00422…		VE03_07986		0	0	14.988	6.576	12.284	0.017	73.984	3.91	2.72	3.62	-5.91	6.21	0.0698364	0.0171093	0.0654094	0.00289982	0.000519313	2.38	6.8	102.18	98.88	45.35	18	62.7	402.2	446.3
FALSE	High	Master Protein	1040514270	hypothetical protein VE04_07321 [Pseudogymnoascus sp. 24MN13]	0	314.297	22	16	2431	4	775	81.3	6.1	7179.18	16	metabolic process;response to stimulus		antioxidant activity;catalytic activity	Pf00141, Pf01822	[GO:0004601]; GO:0016209; GO:0016684; GO:0003674; GO:0016491; GO:0003824 [GO:0006979]; GO:0006950; GO:0050896; GO:0008150 [GO:0016021]; GO:0031224; GO:0044425; GO:0005575; GO:0016020 [GO:0020037]; GO:0046906; GO:0097159; GO:1901363; GO:0005488; GO:0003674 [GO:0055114]; GO:0008152; GO:0008150 [GO:0098869]; GO:1990748; GO:0009987; GO:0097237; GO:0098754; GO:0008150; GO:0009636; GO:0070887; GO:00422…		VE04_07321		0	15	20.436	4.499	9.824	7.674	2.166	4.35	2.17	3.3	2.94	1.11	0.0410411	0.0619444	0.0967529	0.288964	0.548845	14.67	8.71	3.81	5.33	0.9	7.6	6.9	318.7	344.9
FALSE	High	Master Protein	1040524212	hypothetical protein VE03_09540 [Pseudogymnoascus sp. 23342-1-I1]	0	159.556	27	14	186	14	820	86.1	5.15	472.77	14			protein binding	Pf00018, Pf00241, Pf07653, Pf14604	[GO:0003779]; GO:0008092; GO:0005515; GO:0005488; GO:0003674 [GO:0005515]; GO:0005488; GO:0003674 [GO:0005622]; GO:0044464; GO:0005575; GO:0005623 [GO:0016021]; GO:0031224; GO:0044425; GO:0005575; GO:0016020		VE03_09540		0	0	0.083	1.752	0.144	1.273	2.199	-3.59	0.81	-2.8	0.35	1.14	0.318696	0.683844	0.396362	0.973407	0.632301	106.9	71.01	84.2	85.66	142.23	83.5	213.1	10.5	16.5
FALSE	High	Master Protein	1069471939	mannose-1-phosphate guanyltransferase [Pseudogymnoascus verrucosus]	0	97.679	37	8	147	8	364	40	6.8	476.11	8									0	0	0.01	0.01	0.01	0.01	0.01	-6.64	-6.64	-6.64	-6.64	-6.64	2.295e-17	2.64775e-17	2.40822e-17	1.71608e-17	2.06409e-17	0	0	0	0	0	213.9	106		55.5
FALSE	High	Master Protein	1040527014	3-hydroxybutyryl-CoA dehydrogenase [Pseudogymnoascus sp. 23342-1-I1]	0	160.518	32	8	217	3	325	34.4	8.51	645.73	8	metabolic process		catalytic activity;nucleotide binding	Pf00725, Pf02737	[GO:0003857]; GO:0016616; GO:0016614; GO:0016491; GO:0003824; GO:0003674 [GO:0006631]; GO:0032787; GO:0044255; GO:0019752; GO:0006629; GO:0044237; GO:0043436; GO:0044238; GO:0071704; GO:0008152; GO:0009987; GO:0006082; GO:0008150; GO:0044281 [GO:0016021]; GO:0031224; GO:0044425; GO:0005575; GO:0016020 [GO:0016491]; GO:0003824; GO:0003674 [GO:0055114]; GO:0008152; GO:0008150 [GO:0070403]; GO:00431…		VE03_06728		0	8	0.597	1.483	1.325	100	100	-0.74	0.57	0.41	6.64	6.64	0.98777	0.651205	0.793053	1.71608e-17	2.06409e-17	9.98	21.69	19.89	0	0	82.7	177.4	78	29.9
FALSE	High	Master Protein	1040529653	hypothetical protein VE03_03956 [Pseudogymnoascus sp. 23342-1-I1]	0	6.432	4	2	113	2	322	33.8	4.63	149.99	2				Pf05257			VE03_03956		0	0	1.041	1.329	2.391	9.397	100	0.06	0.41	1.26	3.23	6.64	0.886186	0.713687	0.54913	0.225803	2.06409e-17	19.52	29.54	29.71	69.81	0	74.2	292.8	62	120.9
FALSE	High	Master Protein	1040534712	serine hydroxymethyltransferase, cytosolic [Pseudogymnoascus sp. 05NY08]	0	470.858	51	23	1253	0	484	53.3	7.99	3769.7	23	metabolic process	cytoplasm	catalytic activity	Pf00155, Pf00464	[GO:0003824]; GO:0003674 [GO:0004372]; GO:0016742; GO:0016741; GO:0016740; GO:0003824; GO:0003674 [GO:0005737]; GO:0044424; GO:0005622; GO:0044464; GO:0005575; GO:0005623 [GO:0006545]; GO:0006544; GO:0009070; GO:0009069; GO:1901607; GO:1901605; GO:0008652; GO:0006520; GO:0046394; GO:1901566; GO:0019752; GO:0044238; GO:1901564; GO:0016053; GO:1901576; GO:0043436; GO:0008152; GO:0006807; GO:0071704…		VF21_09116		0	2	0.107	0.588	0.17	1.9	100	-3.23	-0.77	-2.56	0.93	6.64	0.406256	0.78066	0.481528	0.885238	2.06409e-17	96.91	6.51	21.38	104.15	0	178.7	90.3	39.5
FALSE	High	Master Protein	1040525110	hypothetical protein VE03_08341 [Pseudogymnoascus sp. 23342-1-I1]	0	70.901	38	4	145	4	130	13.5	5.82	424.02	4		cytoplasm;cytoskeleton	protein binding	Pf00235	[GO:0003779]; GO:0008092; GO:0005515; GO:0005488; GO:0003674 [GO:0005737]; GO:0044424; GO:0005622; GO:0044464; GO:0005575; GO:0005623 [GO:0005856]; GO:0043232; GO:0043228; GO:0043229; GO:0043226; GO:0044424; GO:0005575; GO:0005622; GO:0044464; GO:0005623		VE03_08341		0	0	0.593	1.926	0.495		85.72	-0.75	0.95	-1.01		6.42	0.986813	0.460842	0.91925		0.000328278	26.18	12.34	30.4		22.94	75.9	160.2	113.1	50.6
FALSE	High	Master Protein	1040510820	hypothetical protein VE04_09217, partial [Pseudogymnoascus sp. 24MN13]	0	8.544	1	1	235	1	750	82.6	9.44	283.13	1	metabolic process;transport	membrane	catalytic activity;transporter activity	Pf02823	[GO:0015986]; GO:0006754; GO:0015985; GO:0009152; GO:0009168; GO:0009206; GO:0046034; GO:1902600; GO:0006164; GO:0009150; GO:0009260; GO:0009127; GO:0009156; GO:0009167; GO:0009145; GO:0009201; GO:0009205; GO:0015992; GO:0098662; GO:0006163; GO:0009165; GO:0072522; GO:0009259; GO:0046390; GO:0009124; GO:0009126; GO:0009161; GO:0009142; GO:0009144; GO:0009199; GO:0006818; GO:0015672; GO:0098655; G…		VE04_09217		0	0	0.072	0.586	0.14	100	1.546	-3.79	-0.77	-2.84	6.64	0.63	0.275575	0.871106	0.40146	1.71608e-17	0.778306	23.54	59.02	46.06	0	110.52	48.5	293.6	13.8	3
FALSE	High	Master Protein	1026905242	hypothetical protein VC83_04831 [Pseudogymnoascus destructans]	0	116.241	14	12	301	2	1231	128.4	5.34	788.14	12		membrane	protein binding	Pf12768	[GO:0005515]; GO:0005488; GO:0003674 [GO:0016020]; GO:0005575 [GO:0016021]; GO:0031224; GO:0044425; GO:0005575; GO:0016020		VC83_04831		0	10	7.375	3.351	10.875	0.929	6.816	2.88	1.74	3.44	-0.11	2.77	0.197284	0.137122	0.0813694	0.897755	0.135983	20.59	43.11	5.66	79.35	51.04	49.2	66.7	393.9	193
FALSE	High	Master Protein	1040534050	catalase/peroxidase HPI [Pseudogymnoascus sp. 05NY08]	0	291.731	26	18	1588	4	790	86.4	6.01	4152.24	18	metabolic process;response to stimulus	extracellular	antioxidant activity;catalytic activity;metal ion binding	Pf00141	[GO:0004096]; GO:0004601; GO:0016209; GO:0016684; GO:0003674; GO:0016491; GO:0003824 [GO:0004601]; GO:0016209; GO:0016684; GO:0003674; GO:0016491; GO:0003824 [GO:0005576]; GO:0005575 [GO:0006979]; GO:0006950; GO:0050896; GO:0008150 [GO:0016021]; GO:0031224; GO:0044425; GO:0005575; GO:0016020 [GO:0016491]; GO:0003824; GO:0003674 [GO:0020037]; GO:0046906; GO:0097159; GO:1901363; GO:0005488; GO:0003…		VF21_10188		0	4	2.01	8.157	3.069	2.488	49.33	1.01	3.03	1.62	1.31	5.62	0.65286	0.00741119	0.443075	0.744783	0.00171627	31.44	13.61	9.27	33	103.73	25.5	31.9	340.6	406
FALSE	High	Master Protein	1040525523	hypothetical protein VE03_08478 [Pseudogymnoascus sp. 23342-1-I1]	0	265.257	25	15	1871	5	790	87.1	5.85	5646.65	15		membrane		Pf02225, Pf04253, Pf04389	[GO:0016020]; GO:0005575 [GO:0016021]; GO:0031224; GO:0044425; GO:0005575; GO:0016020		VE03_08478		0	14	4.58	1.972	28.878	0.516	1.886	2.2	0.98	4.85	-0.95	0.92	0.335393	0.420044	0.0109033	0.635465	0.615571	4.63	0.92	70.93	140.7	70.59	13.6	13.9	303.2	261.7
FALSE	High	Master Protein	1040501074	hypothetical protein VE00_07280 [Pseudogymnoascus sp. WSF 3629]	0	273.898	43	13	1464	5	313	32.6	6.16	4716.2	13	metabolic process		catalytic activity	Pf07992	[GO:0016021]; GO:0031224; GO:0044425; GO:0005575; GO:0016020 [GO:0016491]; GO:0003824; GO:0003674 [GO:0055114]; GO:0008152; GO:0008150		VE00_07280		0	9	0.233	3.49	1.254	1.206	11.435	-2.1	1.8	0.33	0.27	3.52	0.710493	0.125402	0.821487	0.979886	0.055882	14	1.13	39.52	20.3	98.46	12.1	11.7	170.8	28
FALSE	High	Master Protein	1040527752	hypothetical protein VE03_06559 [Pseudogymnoascus sp. 23342-1-I1]	0	353.1	51	31	721	5	711	79.1	5.12	1836.26	31	cell organization and biogenesis	cytosol;nucleus	nucleotide binding	Pf00012, Pf06723	[GO:0000166]; GO:0036094; GO:1901265; GO:0005488; GO:0097159; GO:1901363; GO:0003674 [GO:0000902]; GO:0032989; GO:0009653; GO:0016043; GO:0048869; GO:0032502; GO:0048856; GO:0009987; GO:0071840; GO:0008150 [GO:0005524]; GO:0032559; GO:0035639; GO:0030554; GO:0032555; GO:0043168; GO:1901265; GO:0017076; GO:0032553; GO:0043167; GO:0097159; GO:1901363; GO:0000166; GO:0097367; GO:0005488; GO:0036094;…		VE03_06559		0	3	0.233	3.329	0.685	100	100	-2.1	1.74	-0.55	6.64	6.64	0.709966	0.29461	0.995232	1.71608e-17	2.06409e-17	13.17	112.62	4.86	0	0	146.4	79.9	86.2	87.8
FALSE	High	Master Protein	1040536868	hypothetical protein VF21_08086 [Pseudogymnoascus sp. 05NY08]	0	126.459	38	12	124	12	443	49.9	9.14	269.98	12				Pf00226			VF21_08086		0	0	0.438	0.321	1.755	16.607	5.92	-1.19	-1.64	0.81	4.05	2.57	0.917365	0.504156	0.748054	0.140519	0.1809	105.33	121.57	12.14	434.06	1247.7	124.3	58.8	10.1	19.7
FALSE	High	Master Protein	1040527594	hypothetical protein VE03_05835 [Pseudogymnoascus sp. 23342-1-I1]	0	153.651	42	8	232	4	239	25.9	5.31	761.88	8				Pf01965, Pf13587			VE03_05835		0	3	0.148	1.383	0.147	100	10.015	-2.76	0.47	-2.77	6.64	3.32	0.539308	0.818995	0.422111	1.71608e-17	0.0992749	54.99	65.1	74.97	0	732.77	181.7	48	63.5	123.5
FALSE	High	Master Protein	440636110	hypothetical protein GMDG_07740 [Pseudogymnoascus destructans 20631-21]	0	61.781	17	7	260	3	507	54	5.9	692.03	7	metabolic process		catalytic activity;nucleotide binding	Pf01565	[GO:0003824]; GO:0003674 [GO:0016021]; GO:0031224; GO:0044425; GO:0005575; GO:0016020 [GO:0016491]; GO:0003824; GO:0003674 [GO:0016614]; GO:0016491; GO:0003824; GO:0003674 [GO:0050660]; GO:0000166; GO:0043168; GO:0050662; GO:0036094; GO:1901265; GO:0043167; GO:0048037; GO:0005488; GO:0097159; GO:1901363; GO:0003674 [GO:0055114]; GO:0008152; GO:0008150	24488619	GMDG_07740	GMDG_07740	0	4	9.541	0.977	3.644	0.997	24.514	3.25	-0.03	1.87	0	4.62	0.139946	0.905577	0.375505	0.926999	0.0107091	50.59	47.97	33.41	3.09	70.95	48.3	31.2	269.5	138.4
FALSE	High	Master Protein	1040504793	acetyl-CoA hydrolase [Pseudogymnoascus sp. WSF 3629]	0	29.987	8	3	24	3	528	58.6	6.58	38.85	3	metabolic process	cytosol;mitochondrion	catalytic activity	Pf02550, Pf13336	[GO:0003824]; GO:0003674 [GO:0003986]; GO:0016289; GO:0016790; GO:0016788; GO:0016787; GO:0003824; GO:0003674 [GO:0005739]; GO:0043231; GO:0044444; GO:0043227; GO:0043229; GO:0005737; GO:0044424; GO:0043226; GO:0005622; GO:0044464; GO:0005575; GO:0005623 [GO:0005829]; GO:0044444; GO:0005737; GO:0044424; GO:0005622; GO:0044464; GO:0005575; GO:0005623 [GO:0006083]; GO:0032787; GO:0019752; GO:004343…		VE00_01869		0	0	0.01	0.01	0.01	0.097	0.01	-6.64	-6.64	-6.64	-3.36	-6.64	2.295e-17	2.64775e-17	2.40822e-17	0.151427	2.06409e-17	0	0	0	712.48	0	335.7	169.6	27.7	328.8
FALSE	High	Master Protein	1040497995	saccharopine dehydrogenase [Pseudogymnoascus sp. WSF 3629]	0	227.95	48	16	417	2	370	40.8	5.33	1313.38	16	metabolic process	cytoplasm	catalytic activity	Pf01262, Pf05222	[GO:0004754]; GO:0004753; GO:0016646; GO:0016645; GO:0016491; GO:0003824; GO:0003674 [GO:0005737]; GO:0044424; GO:0005622; GO:0044464; GO:0005575; GO:0005623 [GO:0008652]; GO:0006520; GO:0046394; GO:1901566; GO:0019752; GO:0044238; GO:1901564; GO:0016053; GO:1901576; GO:0043436; GO:0008152; GO:0006807; GO:0071704; GO:0006082; GO:0044249; GO:0044283; GO:0009058; GO:0008150; GO:0044237; GO:0044281;…		VE00_09029		0	1	0.03	0.097	0.409	100	100	-5.05	-3.36	-1.29	6.64	6.64	0.0994408	0.0865908	0.729655	1.71608e-17	2.06409e-17	0	166.01	20.58	0	0	156.3	40.1	4.1	31.2
FALSE	High	Master Protein	1040500401	hypothetical protein VE00_07728 [Pseudogymnoascus sp. WSF 3629]	0	42.497	14	6	52	6	538	60.4	6.14	99.4	6	metabolic process	cytoplasm	catalytic activity;nucleotide binding	Pf00152	[GO:0000166]; GO:0036094; GO:1901265; GO:0005488; GO:0097159; GO:1901363; GO:0003674 [GO:0004812]; GO:0140101; GO:0140098; GO:0003824; GO:0003674 [GO:0004815]; GO:0004812; GO:0140101; GO:0140098; GO:0003824; GO:0003674 [GO:0005524]; GO:0032559; GO:0035639; GO:0030554; GO:0032555; GO:0043168; GO:1901265; GO:0017076; GO:0032553; GO:0043167; GO:0097159; GO:1901363; GO:0000166; GO:0097367; GO:0005488…		VE00_07728		0	0	0.01	0.355	0.01	100	100	-6.64	-1.49	-6.64	6.64	6.64	2.295e-17	0.496955	2.40822e-17	1.71608e-17	2.06409e-17	0	115.53	0	0	0	335.5	158.1	9.5	81.9
FALSE	High	Master Protein	1040523775	hypothetical protein VE03_10818 [Pseudogymnoascus sp. 23342-1-I1]	0	36.626	33	6	55	6	151	16	9.99	94.52	6			DNA binding	Pf01381, Pf08523	[GO:0003677]; GO:0003676; GO:0097159; GO:1901363; GO:0005488; GO:0003674 [GO:0043565]; GO:0003677; GO:0003676; GO:0097159; GO:1901363; GO:0005488; GO:0003674		VE03_10818		0	0	0.198	0.474	0.569	100	1.538	-2.34	-1.08	-0.81	6.64	0.62	0.65286	0.76684	0.889891	1.71608e-17	0.846183	18.56	100.26	68.53	0	107.19	146.1	476.9	25.4	18.9
FALSE	High	Master Protein	1040507274	hypothetical protein VE00_00150 [Pseudogymnoascus sp. WSF 3629]	0	159.574	72	12	246	2	184	19.6	7.39	697.58	12	cellular homeostasis;metabolic process;regulation of biological process		antioxidant activity;catalytic activity	Pf00578, Pf08534	[GO:0005623]; GO:0005575 [GO:0016209]; GO:0003674 [GO:0016491]; GO:0003824; GO:0003674 [GO:0045454]; GO:0019725; GO:0050794; GO:0009987; GO:0042592; GO:0050789; GO:0008150; GO:0065008; GO:0065007 [GO:0055114]; GO:0008152; GO:0008150		VE00_00150		0	12	0.28	0.8	0.744	100	0.532	-1.84	-0.32	-0.43	6.64	-0.91	0.777846	1	0.99228	1.71608e-17	0.931768	34.37	42.35	42.52	0	58.47	69.9	81.7	30.9	4.6
FALSE	High	Master Protein	1040532122	fatty acid synthase subunit alpha [Pseudogymnoascus sp. 23342-1-I1]	0	471.734	26	40	572	5	1870	203.6	6.2	1319.7	40	metabolic process		catalytic activity;metal ion binding	Pf00106, Pf00109, Pf01648, Pf02801, Pf13561	[GO:0000287]; GO:0046872; GO:0043169; GO:0043167; GO:0005488; GO:0003674 [GO:0003824]; GO:0003674 [GO:0004312]; GO:0016747; GO:0016746; GO:0016740; GO:0003824; GO:0003674 [GO:0006633]; GO:0006631; GO:0008610; GO:0072330; GO:0032787; GO:0044255; GO:0006629; GO:1901576; GO:0046394; GO:0019752; GO:0044237; GO:0044238; GO:0071704; GO:0009058; GO:0016053; GO:0043436; GO:0008152; GO:0009987; GO:0006082…		VE03_02002		0	0	0.463	10.453	2.403	100	2.384	-1.11	3.39	1.26	6.64	1.25	0.921949	0.210105	0.601648	1.71608e-17	0.761342	26.52	117.33	53.71	0	3107.23	581.9	67.1	64.4	98.9
FALSE	High	Master Protein	1040515500	carnitine O-acetyltransferase [Pseudogymnoascus sp. 24MN13]	0	30.076	19	7	19	7	637	72.1	8.22	25.95	7			catalytic activity	Pf00755	[GO:0016740]; GO:0003824; GO:0003674 [GO:0016746]; GO:0016740; GO:0003824; GO:0003674		VE04_05436		0	0	0.01	0.078	0.209	2.677	0.01	-6.64	-3.69	-2.26	1.42	-6.64	2.295e-17	0.0161489	0.462086	0.715808	2.06409e-17	0	565.08	1547.82	2766.74	0	317.5	14.1	5.5	91.7
FALSE	High	Master Protein	1040529321	hypothetical protein VE03_04825 [Pseudogymnoascus sp. 23342-1-I1]	0	116.535	16	7	45	7	625	68	8.85	121.93	7			protein binding	Pf01798, Pf08060, Pf08156	[GO:0005515]; GO:0005488; GO:0003674 [GO:0016021]; GO:0031224; GO:0044425; GO:0005575; GO:0016020		VE03_04825		0	0	2.8	1.383	7.77	0.896	0.259	1.49	0.47	2.96	-0.16	-1.95	0.52966	0.871106	0.176701	0.885238	0.602047	121.3	0	35.18	60.62	134.02	284.2	45.5	224.1	12.7
FALSE	High	Master Protein	1040497495	protein arginine N-methyltransferase 1 [Pseudogymnoascus sp. WSF 3629]	0	35.635	11	3	9	3	335	37.9	5.39	19.75	3	metabolic process		catalytic activity	Pf01170, Pf01728, Pf02353, Pf05175, Pf06325, Pf08003, Pf08241, Pf08242, Pf12847, Pf13489, Pf13649, Pf13659, Pf13847	[GO:0006479]; GO:0008213; GO:0043414; GO:0006464; GO:0032259; GO:0043412; GO:0044260; GO:0036211; GO:0044267; GO:0008152; GO:0043170; GO:0044237; GO:0019538; GO:0008150; GO:0071704; GO:0009987; GO:0044238; GO:1901564; GO:0006807 [GO:0008152]; GO:0008150 [GO:0008168]; GO:0016741; GO:0016740; GO:0003824; GO:0003674 [GO:0016021]; GO:0031224; GO:0044425; GO:0005575; GO:0016020 [GO:0016740]; GO:000382…		VE00_10193		0	0		0.411	1.786	100	100		-1.28	0.84	6.64	6.64		0.592903	0.876531	1.71608e-17	2.06409e-17		94.25	28.03	0	0	220.7	13.5	36.6
FALSE	High	Master Protein	1040559659	protease subunit component [Pseudogymnoascus verrucosus]	0	74.234	29	10	97	10	439	49	7.62	241.05	10	metabolic process;regulation of biological process	cytoplasm	catalytic activity;nucleotide binding;protein binding	Pf00004, Pf00158, Pf07724, Pf07726, Pf07728, Pf13191, Pf13401, Pf14532	[GO:0000166]; GO:0036094; GO:1901265; GO:0005488; GO:0097159; GO:1901363; GO:0003674 [GO:0005524]; GO:0032559; GO:0035639; GO:0030554; GO:0032555; GO:0043168; GO:1901265; GO:0017076; GO:0032553; GO:0043167; GO:0097159; GO:1901363; GO:0000166; GO:0097367; GO:0005488; GO:0036094; GO:0003674 [GO:0005737]; GO:0044424; GO:0005622; GO:0044464; GO:0005575; GO:0005623 [GO:0006355]; GO:0006351; GO:0010468…	28840715	VE01_07329	VE01_07329	0	0	0.01	0.039	0.17	1	0.05	-6.64	-4.69	-2.56	0	-4.32	2.295e-17	0.00222819	0.454628	0.931509	0.0648264	0	268.84	111.97	7412.26	355.56	121.5	227.1	10.9	5
FALSE	High	Master Protein	1040514118	hypothetical protein VE04_06595 [Pseudogymnoascus sp. 24MN13]	0	277.032	23	16	365	4	1013	112.4	6.62	1024.85	16	metabolic process;response to stimulus		antioxidant activity;catalytic activity;metal ion binding	Pf00067, Pf03098	[GO:0004601]; GO:0016209; GO:0016684; GO:0003674; GO:0016491; GO:0003824 [GO:0005506]; GO:0046914; GO:0046872; GO:0043169; GO:0043167; GO:0005488; GO:0003674 [GO:0006979]; GO:0006950; GO:0050896; GO:0008150 [GO:0016021]; GO:0031224; GO:0044425; GO:0005575; GO:0016020 [GO:0016491]; GO:0003824; GO:0003674 [GO:0016705]; GO:0016491; GO:0003824; GO:0003674 [GO:0020037]; GO:0046906; GO:0097159; GO:1901…		VE04_06595		0	15	2.817	4.282	1.748	3.294	0.633	1.49	2.1	0.81	1.72	-0.66	0.523885	0.0717647	0.690719	0.617083	0.988858	13.02	23.8	38.11	7.51	27.96	54.7	120.9	203.1	70.2
FALSE	High	Master Protein	1040522863	hypothetical protein VE03_10908, partial [Pseudogymnoascus sp. 23342-1-I1]	0	95.457	9	8	49	3	1176	126.6	6.89	128.81	8	metabolic process		catalytic activity	Pf00330, Pf00694	[GO:0003861]; GO:0016836; GO:0016835; GO:0016829; GO:0003824; GO:0003674 [GO:0008152]; GO:0008150 [GO:0009098]; GO:0006551; GO:0009082; GO:1901607; GO:0009081; GO:1901605; GO:0008652; GO:0006520; GO:0046394; GO:1901566; GO:0019752; GO:0044238; GO:1901564; GO:0016053; GO:1901576; GO:0043436; GO:0008152; GO:0006807; GO:0071704; GO:0006082; GO:0044249; GO:0044283; GO:0009058; GO:0008150; GO:0044237;…		VE03_10908		0	5	0.917	2.538	0.344	100	0.075	-0.12	1.34	-1.54	6.64	-3.73	0.941467	0.625845	0.652655	1.71608e-17	0.183943	14.1	31.08	136.03	0	547.29	392.8	31.5	27.3	15.2
FALSE	High	Master Protein	1040529802	hypothetical protein VE03_04039 [Pseudogymnoascus sp. 23342-1-I1]	0	49.505	24	4	109	1	196	21.9	5.88	271.31	4	metabolic process;transport		catalytic activity;transporter activity	Pf01215	[GO:0004129]; GO:0009055; GO:0015002; GO:0015078; GO:0016676; GO:0016491; GO:0015077; GO:0016675; GO:0003824; GO:0022890; GO:0003674; GO:0008324; GO:0015075; GO:0022891; GO:0022857; GO:0022892; GO:0005215 [GO:0005740]; GO:0031967; GO:0044429; GO:0031975; GO:0043227; GO:0044446; GO:0005739; GO:0044444; GO:0044464; GO:0043226; GO:0043229; GO:0044422; GO:0044424; GO:0043231; GO:0005737; GO:0005575; …		VE03_04039		0	0	0.01	0.024	0.01	100	0.03	-6.64	-5.39	-6.64	6.64	-5.04	2.295e-17	3.95698e-05	2.40822e-17	1.71608e-17	0.0420327	0	145.72	0	0	200.42	140.4	178.6	7.1	8.3
FALSE	High	Master Protein	1040531415	hypothetical protein VE03_02861 [Pseudogymnoascus sp. 23342-1-I1]	0	97.62	24	10	168	4	496	53.1	5.15	305.89	10	cellular homeostasis;metabolic process		catalytic activity;enzyme regulator activity;nucleotide binding	Pf00349, Pf03727	[GO:0000166]; GO:0036094; GO:1901265; GO:0005488; GO:0097159; GO:1901363; GO:0003674 [GO:0001678]; GO:0042593; GO:0055082; GO:0033500; GO:0019725; GO:0048878; GO:0009987; GO:0042592; GO:0008150; GO:0065008; GO:0065007 [GO:0004396]; GO:0016773; GO:0019200; GO:0016772; GO:0016301; GO:0016740; GO:0003824; GO:0003674 [GO:0005524]; GO:0032559; GO:0035639; GO:0030554; GO:0032555; GO:0043168; GO:1901265…		VE03_02861		0	6	2.051	0.328	0.413	0.151	0.226	1.04	-1.61	-1.28	-2.73	-2.14	0.627325	0.458545	0.855189	0.188513	0.536228	40.83	40.46	37.42	116.93	127.26	57	36.4	54.3	181.4
FALSE	High	Master Protein	1026905965	Translation initiation factor 3 subunit c [Pseudogymnoascus destructans]	0	34.618	6	4	16	4	865	96.9	5.38	30.05	4	cell organization and biogenesis;metabolic process;regulation of biological process	cytoplasm	protein binding;RNA binding	Pf01399, Pf05470	[GO:0001731]; GO:0002183; GO:0022618; GO:0002181; GO:0006413; GO:0022613; GO:0034622; GO:0071826; GO:0006412; GO:0044237; GO:0044085; GO:0065003; GO:0043933; GO:0010467; GO:0034645; GO:0043043; GO:0044267; GO:0008152; GO:0009987; GO:0071840; GO:0022607; GO:0016043; GO:0043170; GO:0009059; GO:0044249; GO:0044260; GO:0006518; GO:0043604; GO:1901566; GO:0019538; GO:0008150; GO:0071704; GO:1901576; G…		VC83_05337		0	0	0.01	0.01	0.01	100	1	-6.64	-6.64	-6.64	6.64	0	2.295e-17	2.64775e-17	2.40822e-17	1.71608e-17	0.988858	0	0	0	0	7412.26	364.2	74.5	4.3	3.5
FALSE	High	Master Protein	1040524989	hypothetical protein VE03_08992 [Pseudogymnoascus sp. 23342-1-I1]	0	42.276	17	6	56	5	503	54.1	5.67	127.71	6	metabolic process		catalytic activity	Pf00171	[GO:0008152]; GO:0008150 [GO:0016491]; GO:0003824; GO:0003674 [GO:0055114]; GO:0008152; GO:0008150		VE03_08992		0	1	0.427	0.988	0.897	100	0.375	-1.23	-0.02	-0.16	6.64	-1.41	0.915449	0.921522	0.956721	1.71608e-17	0.778306	1.98	33.31	4.69	0	54.85	68.1	114	49.9	40.7
FALSE	High	Master Protein	1040526366	hypothetical protein VE03_07137 [Pseudogymnoascus sp. 23342-1-I1]	0	41.865	9	6	29	6	713	76.9	8.66	49.8	6	cell organization and biogenesis;metabolic process	cytosol	catalytic activity;metal ion binding;nucleotide binding;protein binding;RNA binding	Pf00009, Pf03143, Pf03144	[GO:0000287]; GO:0046872; GO:0043169; GO:0043167; GO:0005488; GO:0003674 [GO:0000288]; GO:0000956; GO:0006402; GO:0006401; GO:0010629; GO:0016071; GO:0016070; GO:0034655; GO:0044265; GO:0010467; GO:0010468; GO:0010605; GO:0044260; GO:0090304; GO:0006139; GO:0019439; GO:0044270; GO:0046700; GO:1901361; GO:0009057; GO:0044248; GO:0043170; GO:0060255; GO:0009892; GO:0044237; GO:0006725; GO:0034641; …		VE03_07137		0	0	0.726	1.587	1.53	1.174	0.402	-0.46	0.67	0.61	0.23	-1.31	0.96608	0.715937	0.870599	0.958409	0.76806	103.81	90.07	95.32	0	44.37	179.7	114.4	55.1	16.5
FALSE	High	Master Protein	1040540377	cysteine synthase [Pseudogymnoascus sp. 05NY08]	0	141.152	49	13	170	13	377	40.4	8.34	490.36	13	metabolic process			Pf00291	[GO:0006535]; GO:0006563; GO:0019344; GO:0009069; GO:0000097; GO:0006534; GO:0009070; GO:1901605; GO:0000096; GO:0008652; GO:0044272; GO:1901607; GO:0006520; GO:0006790; GO:0046394; GO:1901566; GO:0044249; GO:0019752; GO:0044238; GO:1901564; GO:0044237; GO:0016053; GO:1901576; GO:0009058; GO:0043436; GO:0008152; GO:0006807; GO:0071704; GO:0009987; GO:0006082; GO:0044283; GO:0008150; GO:0044281		VF21_04770		0	0	0.188	0.318	0.781	5.19		-2.41	-1.65	-0.36	2.38		0.632195	0.424144	0.992401	0.517769		208.71	26	25.27	1424.46		120	207	18.4	113.5
FALSE	High	Master Protein	1352888820	Type I HSP40 co-chaperone [Pseudogymnoascus verrucosus]	0	225.563	41	12	218	3	418	45.5	6.44	767.84	12									0	11	0.536	0.475	1.481	0.375	1.915	-0.9	-1.07	0.57	-1.41	0.94	0.965672	0.769671	0.856617	0.486265	0.704415	57.35	103.36	32.07	147.7	120.94	83.6	397.3	22.1	38.2
FALSE	High	Master Protein	1040532186	imidazole glycerol phosphate synthase hisHF [Pseudogymnoascus sp. 23342-1-I1]	0	108.321	20	8	38	2	542	58.4	5.97	98.37	8	metabolic process	cytoplasm	catalytic activity	Pf00117, Pf00977, Pf01174, Pf03575, Pf07685	[GO:0000105]; GO:0006547; GO:0018130; GO:0019438; GO:1901362; GO:1901607; GO:0052803; GO:1901605; GO:0044249; GO:0046483; GO:0006725; GO:1901360; GO:1901576; GO:0008652; GO:0034641; GO:1901564; GO:0006520; GO:0009058; GO:0044237; GO:0071704; GO:0046394; GO:1901566; GO:0006807; GO:0019752; GO:0044238; GO:0008152; GO:0009987; GO:0016053; GO:0043436; GO:0008150; GO:0006082; GO:0044283; GO:0044281 [G…		VE03_01868		0	6	0.472		5.884	100	6.647	-1.08		2.56	6.64	2.73	0.943758		0.42884	1.71608e-17	0.170123	49.07		1255.48	0	1110.23	231.6	232	15.3	11.1
FALSE	High	Master Protein	1040530774	hypothetical protein VE03_02466 [Pseudogymnoascus sp. 23342-1-I1]	0	186.283	45	10	628	1	226	24.8	4.42	2043.49	10	metabolic process		RNA binding	Pf00736, Pf14497	[GO:0003746]; GO:0008135; GO:0003723; GO:0003676; GO:0097159; GO:1901363; GO:0005488; GO:0003674 [GO:0005853]; GO:0043234; GO:0044444; GO:0032991; GO:0005737; GO:0044424; GO:0005575; GO:0005622; GO:0044464; GO:0005623 [GO:0006414]; GO:0006412; GO:0034645; GO:0010467; GO:0043043; GO:0044267; GO:0009059; GO:0044249; GO:0044260; GO:0043170; GO:0006518; GO:0043604; GO:1901566; GO:0019538; GO:1901576;…		VE03_02466		0	2	0.111	0.255	0.093	0.763	7.166	-3.17	-1.97	-3.43	-0.39	2.84	0.394556	0.361802	0.250433	0.867405	0.283449	36.32	31.74	53.45	97.25	1029.18	321.9	163.2	32.3	18
FALSE	High	Master Protein	1040524284	molecular chaperone HtpG [Pseudogymnoascus sp. 23342-1-I1]	0	1295	74	74	7042	5	703	79.5	4.91	19784.2	74	metabolic process;response to stimulus		nucleotide binding;protein binding	Pf00183, Pf02518, Pf13589	[GO:0005524]; GO:0032559; GO:0035639; GO:0030554; GO:0032555; GO:0043168; GO:1901265; GO:0017076; GO:0032553; GO:0043167; GO:0097159; GO:1901363; GO:0000166; GO:0097367; GO:0005488; GO:0036094; GO:0003674 [GO:0006457]; GO:0009987; GO:0008150 [GO:0006950]; GO:0050896; GO:0008150 [GO:0016021]; GO:0031224; GO:0044425; GO:0005575; GO:0016020 [GO:0051082]; GO:0005515; GO:0005488; GO:0003674		VE03_09251		0	1	0.141	31.556	0.822	12.326	0.101	-2.82	4.98	-0.28	3.62	-3.31	0.521708	0.0291383	0.956721	0.22478	0.205007	39.89	211.52	92.02	592.25	99.74	237.6	562.3	24.4	22.4
FALSE	High	Master Protein	1040530937	coproporphyrinogen III oxidase [Pseudogymnoascus sp. 23342-1-I1]	0	83.658	30	11	112	11	412	47.1	8.76	205.84	11	metabolic process		catalytic activity	Pf01218	[GO:0004109]; GO:0016634; GO:0016627; GO:0016491; GO:0003824; GO:0003674 [GO:0006779]; GO:0006778; GO:0033014; GO:0051188; GO:0033013; GO:0051186; GO:0018130; GO:0019438; GO:0044271; GO:1901362; GO:1901566; GO:0044249; GO:0006725; GO:0046483; GO:1901360; GO:1901564; GO:0044237; GO:0034641; GO:1901576; GO:0009058; GO:0071704; GO:0006807; GO:0008152; GO:0009987; GO:0008150 [GO:0016021]; GO:0031224;…		VE03_02448		0	0	2.129	0.854	3.803	0.278	2.005	1.09	-0.23	1.93	-1.85	1	0.60754	0.966711	0.347731	0.379684	0.58589	1.05	51.39	59.8	63.3	19.77	70.5	104.5	168.3	94
FALSE	High	Master Protein	1040540884	hypothetical protein VF21_03477 [Pseudogymnoascus sp. 05NY08]	0	30.711	31	2	288	2	72	7.6	5.03	759.85	2				Pf05922			VF21_03477		0	0	0.014	3.043	0.34	100	100	-6.12	1.61	-1.56	6.64	6.64	0.0231228	0.647233	0.779744	1.71608e-17	2.06409e-17	37.65	117.58	145.75	0	0	52.7	264.6	4.3	2.9
FALSE	High	Master Protein	1040548510	hypothetical protein VE02_07667 [Pseudogymnoascus sp. 03VT05]	0.004	2.781	2	1	448	1	1175	132.6	6.73	373.3	1	metabolic process		catalytic activity;protein binding	Pf00632	[GO:0004842]; GO:0019787; GO:0016740; GO:0140096; GO:0003824; GO:0003674 [GO:0005515]; GO:0005488; GO:0003674 [GO:0016021]; GO:0031224; GO:0044425; GO:0005575; GO:0016020 [GO:0016567]; GO:0032446; GO:0070647; GO:0006464; GO:0036211; GO:0044267; GO:0019538; GO:0043412; GO:0044260; GO:0043170; GO:0044238; GO:1901564; GO:0044237; GO:0071704; GO:0008152; GO:0006807; GO:0009987; GO:0008150 [GO:0016740…		VE02_07667		0	0	2.368	0.346	0.387	8.809	100	1.24	-1.53	-1.37	3.14	6.64	0.589747	0.496365	0.830851	0.273327	2.06409e-17	44.27	57.63	25.65	81.76	0	84.5	32.7	50.8	124.1
FALSE	High	Master Protein	1040530557	hypothetical protein VE03_03741 [Pseudogymnoascus sp. 23342-1-I1]	0	179.838	35	10	570	1	364	40.3	8.51	1771.11	10	metabolic process;response to stimulus		antioxidant activity;catalytic activity;metal ion binding	Pf00141	[GO:0004601]; GO:0016209; GO:0016684; GO:0003674; GO:0016491; GO:0003824 [GO:0006979]; GO:0006950; GO:0050896; GO:0008150 [GO:0008379]; GO:0004601; GO:0051920; GO:0016209; GO:0016684; GO:0003674; GO:0016491; GO:0003824 [GO:0016021]; GO:0031224; GO:0044425; GO:0005575; GO:0016020 [GO:0016491]; GO:0003824; GO:0003674 [GO:0019806]; GO:0004601; GO:0016209; GO:0016684; GO:0003674; GO:0016491; GO:00038…		VE03_03741		0	0	0.963	1.497	6.327	11.08	100	-0.05	0.58	2.66	3.47	6.64	0.910098	0.656669	0.301025	0.183233	2.06409e-17	30.99	40.42	39.06	13.42	0	169.3	28.2	219.5	281.8
FALSE	High	Master Protein	1040513746	hypothetical protein VE04_06061 [Pseudogymnoascus sp. 24MN13]	0	83.293	9	7	85	7	916	103.7	8.56	225.79	7	metabolic process;regulation of biological process;response to stimulus;transport	endoplasmic reticulum;Golgi;membrane	catalytic activity;nucleotide binding;protein binding;signal transducer activity	Pf00025, Pf00503, Pf01734, Pf01926, Pf08477, Pf09439, Pf11815	[GO:0000166]; GO:0036094; GO:1901265; GO:0005488; GO:0097159; GO:1901363; GO:0003674 [GO:0003924]; GO:0017111; GO:0016462; GO:0016818; GO:0016817; GO:0016787; GO:0003824; GO:0003674 [GO:0004806]; GO:0016298; GO:0052689; GO:0016788; GO:0016787; GO:0003824; GO:0003674 [GO:0004871]; GO:0003674 [GO:0005525]; GO:0032550; GO:0032561; GO:0035639; GO:0001883; GO:0032549; GO:0019001; GO:0032555; GO:004316…		VE04_06061		0	0	0.575	1.082	0.49	0.842	0.617	-0.8	0.11	-1.03	-0.25	-0.7	0.969144	0.959888	0.83416	0.882731	0.907001	4.29	86.48	43.04	43.46	29.71	128.3	87.2	35.9	73.3
FALSE	High	Master Protein	1026906917	Subunit of the cytosolic chaperonin Cct ring complex [Pseudogymnoascus destructans]	0	179.281	35	12	81	1	532	56.8	8.35	237.75	12	metabolic process	cytoplasm	nucleotide binding;protein binding	Pf00118	[GO:0000166]; GO:0036094; GO:1901265; GO:0005488; GO:0097159; GO:1901363; GO:0003674 [GO:0005524]; GO:0032559; GO:0035639; GO:0030554; GO:0032555; GO:0043168; GO:1901265; GO:0017076; GO:0032553; GO:0043167; GO:0097159; GO:1901363; GO:0000166; GO:0097367; GO:0005488; GO:0036094; GO:0003674 [GO:0005737]; GO:0044424; GO:0005622; GO:0044464; GO:0005575; GO:0005623 [GO:0006457]; GO:0009987; GO:0008150…		VC83_04306		0	17	0.093	1.449	1.389	100	0.05	-3.43	0.53	0.47	6.64	-4.32	0.357263	0.713687	0.870599	1.71608e-17	0.085082	11.21	33.98	112.5	0	355.37	121.4	287.5	29.1	12.8
FALSE	High	Master Protein	1040526852	ornithine carbamoyltransferase [Pseudogymnoascus sp. 23342-1-I1]	0	70.968	28	10	68	10	372	40.2	7.58	153.87	10	metabolic process		catalytic activity	Pf00185, Pf02729	[GO:0006520]; GO:0019752; GO:0044238; GO:1901564; GO:0043436; GO:0008152; GO:0006807; GO:0071704; GO:0006082; GO:0008150; GO:0044237; GO:0044281; GO:0009987 [GO:0016021]; GO:0031224; GO:0044425; GO:0005575; GO:0016020 [GO:0016597]; GO:0031406; GO:0043168; GO:0043177; GO:0043167; GO:0036094; GO:0005488; GO:0003674 [GO:0016740]; GO:0003824; GO:0003674 [GO:0016743]; GO:0016741; GO:0016740; GO:000382…		VE03_05975		0	0	1.507	0.613	1.84	100	1.269	0.59	-0.71	0.88	6.64	0.34	0.748596	0.897705	0.776625	1.71608e-17	0.872405	13.29	100.81	60.89	0	55.17	100.7	52.3	30	90.1
FALSE	High	Master Protein	1040530298	saccharopine dehydrogenase [Pseudogymnoascus sp. 23342-1-I1]	0	194.523	53	19	259	3	448	48.8	6.29	528.35	19	metabolic process		catalytic activity	Pf01488, Pf03435	[GO:0016491]; GO:0003824; GO:0003674 [GO:0055114]; GO:0008152; GO:0008150		VE03_02721		0	0	0.01	0.01	0.01		0.01	-6.64	-6.64	-6.64		-6.64	2.295e-17	2.64775e-17	2.40822e-17		2.06409e-17	0	0	0		0	259.6	317.6
FALSE	High	Master Protein	440632487	hypothetical protein GMDG_05464 [Pseudogymnoascus destructans 20631-21]	0	194.764	49	13	117	1	381	40.4	8.05	311.85	13	metabolic process		catalytic activity	Pf06026	[GO:0004751]; GO:0016861; GO:0016860; GO:0016853; GO:0003824; GO:0003674 [GO:0009052]; GO:0006098; GO:0019682; GO:0019693; GO:0006739; GO:0051156; GO:0006081; GO:0006796; GO:0019637; GO:1901135; GO:0046496; GO:0044237; GO:0071704; GO:0006793; GO:0019362; GO:0008152; GO:0009987; GO:0006733; GO:0009117; GO:0072524; GO:0008150; GO:0006732; GO:0006753; GO:0034641; GO:0046483; GO:1901360; GO:1901564; …	24486343	GMDG_05464	GMDG_05464	0	14	1.659	3.836	2.444	100	20.101	0.73	1.94	1.29	6.64	4.33	0.69642	0.162917	0.599029	1.71608e-17	0.0236038	24.96	4.8	2.59	0	353.88	148.8	103.4	98.9	260.3
FALSE	High	Master Protein	1040506631	eukaryotic peptide chain release factor subunit 1 [Pseudogymnoascus sp. WSF 3629]	0	48.817	13	4	23	4	488	54.4	5.43	52.26	4	cell organization and biogenesis	cytoplasm	RNA binding	Pf03463, Pf03464, Pf03465	[GO:0003747]; GO:0008079; GO:0008135; GO:0003723; GO:0003676; GO:0097159; GO:1901363; GO:0005488; GO:0003674 [GO:0005737]; GO:0044424; GO:0005622; GO:0044464; GO:0005575; GO:0005623 [GO:0006415]; GO:0006412; GO:0043624; GO:0010467; GO:0034645; GO:0043043; GO:0044267; GO:0043241; GO:0043170; GO:0009059; GO:0044249; GO:0044260; GO:0006518; GO:0043604; GO:1901566; GO:0019538; GO:0032984; GO:0071822;…		VE00_01238		0	0	0.406	0.794	0.75	100	100	-1.3	-0.33	-0.42	6.64	6.64	0.887127	0.94839	0.941723	1.71608e-17	2.06409e-17	59.75	15.14	54.04	0	0	557.6	31	36.1	4.7
FALSE	High	Master Protein	1040543091	actin-like protein 2 [Pseudogymnoascus sp. 05NY08]	0	31.177	13	4	44	4	389	43.8	6.01	90.53	4	cell organization and biogenesis;regulation of biological process	cytoskeleton;mitochondrion	catalytic activity;nucleotide binding	Pf00022	[GO:0000001]; GO:0048308; GO:0048311; GO:0006996; GO:0007005; GO:0051646; GO:0016043; GO:0051640; GO:0009987; GO:0071840; GO:0051641; GO:0008150; GO:0051179 [GO:0005524]; GO:0032559; GO:0035639; GO:0030554; GO:0032555; GO:0043168; GO:1901265; GO:0017076; GO:0032553; GO:0043167; GO:0097159; GO:1901363; GO:0000166; GO:0097367; GO:0005488; GO:0036094; GO:0003674 [GO:0005739]; GO:0043231; GO:0044444;…		VF21_01291		0	0		0.32	0.076	100	0.092		-1.64	-3.73	6.64	-3.45		0.499098	0.11707	1.71608e-17	0.220283		147.78	47.02	0	0	79.5	843.6	2.4	94.3
FALSE	High	Master Protein	1040501360	40S ribosomal protein S17 [Pseudogymnoascus sp. WSF 3629]	0	148.682	39	8	366	3	148	17	9.8	1351.19	8	metabolic process	ribosome	structural molecule activity	Pf00833	[GO:0003735]; GO:0005198; GO:0003674 [GO:0005622]; GO:0044464; GO:0005575; GO:0005623 [GO:0005840]; GO:0030529; GO:0043232; GO:0044444; GO:0044424; GO:1990904; GO:0043228; GO:0043229; GO:0005737; GO:0005622; GO:0044464; GO:0032991; GO:0043226; GO:0005575; GO:0005623 [GO:0006412]; GO:0010467; GO:0034645; GO:0043043; GO:0044267; GO:0043170; GO:0009059; GO:0044249; GO:0044260; GO:0006518; GO:0043604…		VE00_06407		0	0	0.03	0.23	0.035	1	0.01	-5.05	-2.12	-4.86	0	-6.64	0.0714856	0.379997	0.0311958	1	2.06409e-17	50.8	24.71	13.04	7412.26	0	452.9	163.9	5.2	17.7
FALSE	High	Master Protein	1040524469	60S ribosomal protein L36 [Pseudogymnoascus sp. 23342-1-I1]	0	75.839	49	7	52	7	105	11.8	11.58	126.89	7	metabolic process	ribosome	structural molecule activity	Pf01158	[GO:0003735]; GO:0005198; GO:0003674 [GO:0005622]; GO:0044464; GO:0005575; GO:0005623 [GO:0005840]; GO:0030529; GO:0043232; GO:0044444; GO:0044424; GO:1990904; GO:0043228; GO:0043229; GO:0005737; GO:0005622; GO:0044464; GO:0032991; GO:0043226; GO:0005575; GO:0005623 [GO:0006412]; GO:0010467; GO:0034645; GO:0043043; GO:0044267; GO:0043170; GO:0009059; GO:0044249; GO:0044260; GO:0006518; GO:0043604…		VE03_08914		0	0	0.66	0.105	2.469	3.006	3.972	-0.6	-3.25	1.3	1.59	1.99	0.992093	0.0266406	0.57337	0.656554	0.288293	15.84	2.73	31.89	32.22	69.46	88.6	51.2	122.2	98.8
FALSE	High	Master Protein	1040529311	hypothetical protein VE03_04843 [Pseudogymnoascus sp. 23342-1-I1]	0	32.048	13	5	38	3	328	35.2	9.48	66.15	5			RNA binding	Pf00076, Pf13893, Pf14259	[GO:0003676]; GO:0097159; GO:1901363; GO:0005488; GO:0003674 [GO:0003723]; GO:0003676; GO:0097159; GO:1901363; GO:0005488; GO:0003674		VE03_04843		0	2	0.406	1.023	1.796	1.07	5.634	-1.3	0.03	0.84	0.1	2.49	0.904837	0.903047	0.741675	0.946727	0.216662	10.84	106.98	119.81	98.37	1311.69	148.1	286.4	78.4	15.4
FALSE	High	Master Protein	1040533305	hypothetical protein VE03_00190 [Pseudogymnoascus sp. 23342-1-I1]	0	42.357	19	5	68	5	408	44.5	5.73	267.38	5	metabolic process		catalytic activity;nucleotide binding	Pf01494, Pf13450	[GO:0016021]; GO:0031224; GO:0044425; GO:0005575; GO:0016020 [GO:0016491]; GO:0003824; GO:0003674 [GO:0055114]; GO:0008152; GO:0008150 [GO:0071949]; GO:0050660; GO:0000166; GO:0043168; GO:0050662; GO:0036094; GO:1901265; GO:0043167; GO:0048037; GO:0005488; GO:0097159; GO:1901363; GO:0003674		VE03_00190		0	0	0.245	0.571	0.469	7.411	9.193	-2.03	-0.81	-1.09	2.89	3.2	0.7307	0.866094	0.889632	0.329455	0.115659	127.09	23.34	22.76	994.72	799.53	119.7	113.6	33.2	7.8
FALSE	High	Master Protein	1040511075	hypothetical protein VE04_08179 [Pseudogymnoascus sp. 24MN13]	0	55.22	15	5	163	5	455	50.7	8.27	345.55	5	regulation of biological process;response to stimulus	membrane	catalytic activity;nucleotide binding	Pf00071, Pf00994, Pf08477	[GO:0000166]; GO:0036094; GO:1901265; GO:0005488; GO:0097159; GO:1901363; GO:0003674 [GO:0003924]; GO:0017111; GO:0016462; GO:0016818; GO:0016817; GO:0016787; GO:0003824; GO:0003674 [GO:0005525]; GO:0032550; GO:0032561; GO:0035639; GO:0001883; GO:0032549; GO:0019001; GO:0032555; GO:0043168; GO:1901265; GO:0001882; GO:0017076; GO:0032553; GO:0043167; GO:0097159; GO:1901363; GO:0036094; GO:0097367;…		VE04_08179		0	0	1.173	0.779	0.524	0.802	0.364	0.23	-0.36	-0.93	-0.32	-1.46	0.845994	1	0.939048	0.833911	0.764327	16.16	42.45	63.14	64.86	78.65	72.7	234.2	74.1	51.6
FALSE	High	Master Protein	1040504013	hypothetical protein VE00_03898 [Pseudogymnoascus sp. WSF 3629]	0	93.711	23	10	74	10	459	51.3	5.19	162.21	10	metabolic process		catalytic activity;metal ion binding	Pf00557, Pf05195	[GO:0004177]; GO:0008238; GO:0070011; GO:0008233; GO:0016787; GO:0140096; GO:0003824; GO:0003674 [GO:0006508]; GO:0019538; GO:0043170; GO:0044238; GO:1901564; GO:0071704; GO:0008152; GO:0006807; GO:0008150 [GO:0016787]; GO:0003824; GO:0003674 [GO:0030145]; GO:0046914; GO:0046872; GO:0043169; GO:0043167; GO:0005488; GO:0003674 [GO:0046872]; GO:0043169; GO:0043167; GO:0005488; GO:0003674		VE00_03898		0	0	1.49	2.081	2.704	2.623	0.939	0.58	1.06	1.43	1.39	-0.09	0.760889	0.382804	0.50086	0.719697	0.933554	60.47	31.12	71.8	97.84	2.69	99.8	19.9	99.2	103.1
FALSE	High	Master Protein	1040543483	ATP synthase subunit D, mitochondrial [Pseudogymnoascus sp. 05NY08]	0	199.5	70	12	336	12	174	19.5	8.32	873.46	12	metabolic process;transport	membrane;mitochondrion	transporter activity	Pf05873	[GO:0000276]; GO:0005753; GO:0045263; GO:0098800; GO:0045259; GO:0033177; GO:0044424; GO:0005743; GO:0044455; GO:0098796; GO:0098798; GO:0016469; GO:0005622; GO:0044464; GO:0019866; GO:0031966; GO:0044425; GO:0044429; GO:0043234; GO:0005575; GO:0005623; GO:0031090; GO:0031967; GO:0005740; GO:0016020; GO:0005739; GO:0044444; GO:0044446; GO:0032991; GO:0043227; GO:0044422; GO:0031975; GO:0043231; G…		VF21_01608		0	0	0.249	0.733	0.367		1.546	-2.01	-0.45	-1.45		0.63	0.71774	0.973984	0.809517		0.824892	46.14	18.58	3.5		0	54.9	44.1	6.3	40
FALSE	High	Master Protein	1040538890	rho GDP-dissociation inhibitor [Pseudogymnoascus sp. 05NY08]	0	114.288	25	4	254	2	198	22.2	5.52	735.86	4	regulation of biological process	cytoplasm	enzyme regulator activity	Pf02115	[GO:0005094]; GO:0005092; GO:0030695; GO:0060589; GO:0030234; GO:0098772; GO:0003674 [GO:0005737]; GO:0044424; GO:0005622; GO:0044464; GO:0005575; GO:0005623 [GO:0050790]; GO:0065009; GO:0065007; GO:0008150		VF21_04634		0	3	0.372	3.094	1.111	1.07	0.106	-1.43	1.63	0.15	0.1	-3.24	0.871757	0.207706	0.870599	0.946727	0.229086	54.79	30.99	32.8	113.28	137.8	96.2	107.4	82.7	16.8
FALSE	High	Master Protein	1040543317	26S protease regulatory subunit 4 [Pseudogymnoascus sp. 05NY08]	0	85.639	38	11	38	11	464	51.4	5.77	82.07	11	metabolic process;regulation of biological process	cytoplasm	catalytic activity;nucleotide binding;RNA binding	Pf00004, Pf00910, Pf05673, Pf07724, Pf07726, Pf07728, Pf13191, Pf13401	[GO:0000166]; GO:0036094; GO:1901265; GO:0005488; GO:0097159; GO:1901363; GO:0003674 [GO:0003723]; GO:0003676; GO:0097159; GO:1901363; GO:0005488; GO:0003674 [GO:0003724]; GO:0004386; GO:0140098; GO:0017111; GO:0003824; GO:0016462; GO:0003674; GO:0016818; GO:0016817; GO:0016787 [GO:0005524]; GO:0032559; GO:0035639; GO:0030554; GO:0032555; GO:0043168; GO:1901265; GO:0017076; GO:0032553; GO:0043167…		VF21_01389		0	0	0.197	2.38	0.267	2.292	6.19	-2.34	1.25	-1.9	1.2	2.63	0.636033	0.577433	0.558098	0.817945	0.281471	10.77	3113.16	122.18	3232.94	1192.96	196.7	313.1	28	16.3
FALSE	High	Master Protein	1040540206	asparaginyl-tRNA synthetase [Pseudogymnoascus sp. 05NY08]	0	66.982	24	9	101	3	598	66.6	5.83	238.59	9	metabolic process	cytoplasm	catalytic activity;nucleotide binding	Pf00152, Pf01336	[GO:0000166]; GO:0036094; GO:1901265; GO:0005488; GO:0097159; GO:1901363; GO:0003674 [GO:0003676]; GO:0097159; GO:1901363; GO:0005488; GO:0003674 [GO:0004812]; GO:0140101; GO:0140098; GO:0003824; GO:0003674 [GO:0004816]; GO:0004812; GO:0140101; GO:0140098; GO:0003824; GO:0003674 [GO:0005524]; GO:0032559; GO:0035639; GO:0030554; GO:0032555; GO:0043168; GO:1901265; GO:0017076; GO:0032553; GO:004316…		VF21_03890		0	6	0.23	100	0.404	100	100	-2.12	6.64	-1.31	6.64	6.64	0.693586	2.64775e-17	0.801536	1.71608e-17	2.06409e-17	70.42	0	133.18	0	0	122.8	84.8	14.1	2.6
FALSE	High	Master Protein	1352887982	hypothetical protein VE01_10786 [Pseudogymnoascus verrucosus]	0	73.433	47	7	72	7	198	20.6	7.84	168.31	7									0	0	34.672	7.82	30.393	100	15.342	5.12	2.97	4.93	6.64	3.94	0.0135902	0.0448048	0.0406116	1.71608e-17	0.0309001	188.1	16.63	177.6	0	471.8	397.4	36.4	264.2	60.4
FALSE	High	Master Protein	1069475379	hypothetical protein VE01_06176 [Pseudogymnoascus verrucosus]	0	86.273	11	6	254	3	537	56.7	4.93	684.56	6									0	3	0.425	0.896	1.149	0.055	3.193	-1.23	-0.16	0.2	-4.18	1.67	0.914224	0.95584	0.856851	0.0381101	0.372354	53.99	29.74	77.4	127.4	26.1	35.7	108.1	54.6	108.9
FALSE	High	Master Protein	1370882703	Delta(24)-sterol C-methyltransferase [Pseudogymnoascus destructans]	0	52.276	22	8	70	2	377	42.5	6.38	178.34	8									0	6	0.49	0.334	0.676	0.054	100	-1.03	-1.58	-0.56	-4.22	6.64	0.951179	0.482	0.997052	0.0362374	2.06409e-17	6.1	20.44	3.06	148.18	0	126.9	89.1	24.9	52.3
FALSE	High	Master Protein	1040528502	riboflavin synthase, alpha subunit [Pseudogymnoascus sp. 23342-1-I1]	0	28.811	19	3	30	3	230	24.4	4.93	82.03	3	metabolic process		catalytic activity	Pf00677	[GO:0016491]; GO:0003824; GO:0003674 [GO:0055114]; GO:0008152; GO:0008150		VE03_05051		0	0	0.313	1.492	0.473	100	100	-1.68	0.58	-1.08	6.64	6.64	0.80763	0.880363	0.782247	1.71608e-17	2.06409e-17	7.48	94.26	18.39	0	0	340	175	33.1	40.4
FALSE	High	Master Protein	1040518715	hypothetical protein VE04_01944 [Pseudogymnoascus sp. 24MN13]	0	65.684	41	9	585	3	298	30.7	9.55	1387.58	9	transport	membrane		Pf00153	[GO:0006810]; GO:0051234; GO:0051179; GO:0008150 [GO:0016020]; GO:0005575 [GO:0016021]; GO:0031224; GO:0044425; GO:0005575; GO:0016020		VE04_01944		0	0	5.154	0.567	0.627	100	0.42	2.37	-0.82	-0.67	6.64	-1.25	0.292139	0.847719	0.985796	1.71608e-17	0.830919	141.65	10.89	45.09	0	26.18	113	67.4	89.7	253
FALSE	High	Master Protein	1040543638	hypothetical protein VF21_01105 [Pseudogymnoascus sp. 05NY08]	0	162.157	19	10	563	2	627	67.7	8.37	1611.72	10	metabolic process		catalytic activity	Pf00686, Pf00723	[GO:0000272]; GO:0005976; GO:0009057; GO:0016052; GO:0005975; GO:0043170; GO:1901575; GO:0044238; GO:0071704; GO:0009056; GO:0008152; GO:0008150 [GO:0003824]; GO:0003674 [GO:0004339]; GO:0015926; GO:0004553; GO:0016798; GO:0016787; GO:0003824; GO:0003674 [GO:0005975]; GO:0044238; GO:0071704; GO:0008152; GO:0008150 [GO:0005976]; GO:0005975; GO:0043170; GO:0044238; GO:0071704; GO:0008152; GO:000815…		VF21_01105		0	9	5.264	1.616	2.458	5.287	22.906	2.4	0.69	1.3	2.4	4.52	0.289318	0.56657	0.537029	0.422243	0.0125901	4.67	11.09	47.81	45.68	137.14	24.1	52.5	140.5	157
FALSE	High	Master Protein	1040505700	glycine cleavage system T protein [Pseudogymnoascus sp. WSF 3629]	0	49.018	33	8	30	4	469	51	9.28	64	8	metabolic process	mitochondrion	catalytic activity	Pf01571, Pf08669	[GO:0004047]; GO:0008168; GO:0016741; GO:0016740; GO:0003824; GO:0003674 [GO:0005739]; GO:0043231; GO:0044444; GO:0043227; GO:0043229; GO:0005737; GO:0044424; GO:0043226; GO:0005622; GO:0044464; GO:0005575; GO:0005623 [GO:0006546]; GO:0006544; GO:0009071; GO:0009069; GO:1901606; GO:1901605; GO:0009063; GO:0006520; GO:0046395; GO:1901565; GO:0019752; GO:0044238; GO:1901564; GO:0016054; GO:1901575;…		VE00_03190		0	4				100	1.159				6.64	0.21				1.71608e-17	0.966746				0	224.33	286	26.5	25.8	43.9
FALSE	High	Master Protein	1040531031	ATP synthase subunit beta, mitochondrial [Pseudogymnoascus sp. 23342-1-I1]	0	1962.96	85	46	21531	1	516	55.4	5.68	76203.8	46	metabolic process;transport		catalytic activity;nucleotide binding;transporter activity	Pf00006, Pf00306, Pf02874	[GO:0000166]; GO:0036094; GO:1901265; GO:0005488; GO:0097159; GO:1901363; GO:0003674 [GO:0005524]; GO:0032559; GO:0035639; GO:0030554; GO:0032555; GO:0043168; GO:1901265; GO:0017076; GO:0032553; GO:0043167; GO:0097159; GO:1901363; GO:0000166; GO:0097367; GO:0005488; GO:0036094; GO:0003674 [GO:0005754]; GO:0000275; GO:0045267; GO:0098800; GO:0005753; GO:0045261; GO:0044424; GO:0098796; GO:0005743;…		VE03_01593		0	3	0.089	2.286	8.271	100	0.202	-3.5	1.19	3.05	6.64	-2.31	0.340498	0.612973	0.300834	1.71608e-17	0.450652	56.42	41.01	19.19	0	13.18	48.5	290.8	17.9	10.2
FALSE	High	Master Protein	1040497699	5-methyltetrahydropteroyltriglutamate- homocysteine S-methyltransferase [Pseudogymnoascus sp. WSF 3629]	0	757.097	63	50	4082	1	768	86.2	6.38	11136.6	50	metabolic process		catalytic activity;metal ion binding	Pf01717, Pf08267	[GO:0003871]; GO:0008172; GO:0042085; GO:0008168; GO:0016741; GO:0016740; GO:0003824; GO:0003674 [GO:0008168]; GO:0016741; GO:0016740; GO:0003824; GO:0003674 [GO:0008270]; GO:0046914; GO:0046872; GO:0043169; GO:0043167; GO:0005488; GO:0003674 [GO:0008652]; GO:0006520; GO:0046394; GO:1901566; GO:0019752; GO:0044238; GO:1901564; GO:0016053; GO:1901576; GO:0043436; GO:0008152; GO:0006807; GO:0071704…		VE00_09762		0	1	0.01	0.01	0.01	100	0.02	-6.64	-6.64	-6.64	6.64	-5.68	2.295e-17	2.64775e-17	2.40822e-17	1.71608e-17	0.0270404	0	0	0	0	106.61	544.9	18.6	36.2	52.8
FALSE	High	Master Protein	1040507139	hypothetical protein VE00_00541 [Pseudogymnoascus sp. WSF 3629]	0	104.177	24	10	111	10	758	79.9	9.58	252.31	10				Pf10360, Pf12850	[GO:0016021]; GO:0031224; GO:0044425; GO:0005575; GO:0016020		VE00_00541		0	0	0.157	0.499	0.282	0.177	0.415	-2.67	-1	-1.83	-2.5	-1.27	0.538217	0.74791	0.597362	0.298732	0.793291	88.91	1.25	59.02	148	147.64	210.9	334.1	22.9	14.1
FALSE	Medium	Master Protein	1001841975	Anti-sigma-factor antagonist [Streptomyces albidoflavus]	0.028	1.559	2	1	1	1	284	30.9	5	1.72	1				Pf01740, Pf14361		31256243	Salbus254_2712	IF45_RS0117195	0	0	14.943	1.098	100	100	100	3.9	0.13	6.64	6.64	6.64	0.0701802	0.836884	2.40822e-17	1.71608e-17	2.06409e-17	16.64	2.82	0	0	0	191.6	72.7	665.5	2.5
FALSE	High	Master Protein	1040529990	histidinol dehydrogenase [Pseudogymnoascus sp. 23342-1-I1]	0	118.134	23	15	66	5	861	92	5.54	134.1	15	metabolic process		catalytic activity;metal ion binding;nucleotide binding	Pf00815, Pf01502, Pf01503	[GO:0000105]; GO:0006547; GO:0018130; GO:0019438; GO:1901362; GO:1901607; GO:0052803; GO:1901605; GO:0044249; GO:0046483; GO:0006725; GO:1901360; GO:1901576; GO:0008652; GO:0034641; GO:1901564; GO:0006520; GO:0009058; GO:0044237; GO:0071704; GO:0046394; GO:1901566; GO:0006807; GO:0019752; GO:0044238; GO:0008152; GO:0009987; GO:0016053; GO:0043436; GO:0008150; GO:0006082; GO:0044283; GO:0044281 [G…		VE03_04524		0	10	0.069	0.237	0.048	100	1	-3.86	-2.08	-4.39	6.64	0	0.269614	0.298996	0.0506128	1.71608e-17	1	87.64	10.3	337.43	0	7412.26	132.4	114.6	2.4	49.9
FALSE	High	Master Protein	1370876424	hypothetical protein VC83_01837 [Pseudogymnoascus destructans]	0	307.218	44	14	1538	3	259	28.1	5.06	4336.02	14									0	2	0.071	2.058	0.414	0.132	1.395	-3.82	1.04	-1.27	-2.93	0.48	0.270946	0.479849	0.856851	0.157528	0.761342	4.55	19.38	91.4	297.08	141.63	23.1	32	27.9	8.8
FALSE	High	Master Protein	1069480825	hypothetical protein VE01_10307 [Pseudogymnoascus verrucosus]	0	44.703	15	2	107	1	221	21.7	4.51	291.87	2									0	0	14.018	6.307	20.822	51.96	22.279	3.81	2.66	4.38	5.7	4.48	0.0779438	0.0198774	0.020247	0.012444	0.0134441	66.1	2.3	37.64	77.84	136.46	170	77.4	638.1	321.5
FALSE	High	Master Protein	1040528284	hypothetical protein VE03_04622 [Pseudogymnoascus sp. 23342-1-I1]	0	92.354	26	9	232	7	352	39.2	6.2	602.45	9				Pf03690	[GO:0016021]; GO:0031224; GO:0044425; GO:0005575; GO:0016020		VE03_04622		0	2	2.036	0.463	0.712	1.067	0.269	1.03	-1.11	-0.49	0.09	-1.89	0.656457	0.71499	0.995583	0.946727	0.619055	11.55	11.77	79.82	77.93	97.74	61.2	72.3	45.2	57.3
FALSE	High	Master Protein	1040538983	hypothetical protein VF21_04901 [Pseudogymnoascus sp. 05NY08]	0.003	2.853	1	1	23	1	839	91.2	7.24	24.69	1	metabolic process		catalytic activity	Pf00171, Pf00561, Pf12695, Pf12697	[GO:0008152]; GO:0008150 [GO:0016021]; GO:0031224; GO:0044425; GO:0005575; GO:0016020 [GO:0016491]; GO:0003824; GO:0003674 [GO:0055114]; GO:0008152; GO:0008150		VF21_04901		0	0	0.01	0.01	0.01		0.01	-6.64	-6.64	-6.64		-6.64	2.295e-17	2.64775e-17	2.40822e-17		2.06409e-17	0	0	0		0	47.4	34.2		8.4
FALSE	High	Master Protein	1040520742	T-complex protein 1 subunit alpha [Pseudogymnoascus sp. 24MN13]	0	108.275	31	10	69	10	568	61.8	6.64	216.28	10	metabolic process	cytoplasm	nucleotide binding;protein binding	Pf00118	[GO:0000166]; GO:0036094; GO:1901265; GO:0005488; GO:0097159; GO:1901363; GO:0003674 [GO:0005524]; GO:0032559; GO:0035639; GO:0030554; GO:0032555; GO:0043168; GO:1901265; GO:0017076; GO:0032553; GO:0043167; GO:0097159; GO:1901363; GO:0000166; GO:0097367; GO:0005488; GO:0036094; GO:0003674 [GO:0005737]; GO:0044424; GO:0005622; GO:0044464; GO:0005575; GO:0005623 [GO:0006457]; GO:0009987; GO:0008150…		VE04_00033		0	0	0.686	0.599	1.029	100	0.735	-0.54	-0.74	0.04	6.64	-0.44	0.992532	0.885608	0.96797	1.71608e-17	0.991929	27.69	2.31	116.45	0	95.63	127.7	90.6	31.1	157.2
FALSE	High	Master Protein	1040559353	hypothetical protein VE01_06381 [Pseudogymnoascus verrucosus]	0	5.616	3	1	5	1	450	49.9	5.57	8.7	1	metabolic process	cytosol;nucleus	catalytic activity	Pf01467	[GO:0003824]; GO:0003674 [GO:0005634]; GO:0043231; GO:0043227; GO:0043229; GO:0043226; GO:0044424; GO:0005575; GO:0005622; GO:0044464; GO:0005623 [GO:0005829]; GO:0044444; GO:0005737; GO:0044424; GO:0005622; GO:0044464; GO:0005575; GO:0005623 [GO:0009058]; GO:0008152; GO:0008150	28839767	VE01_06381	VE01_06381	0	0	0.01	1	0.01	100	1	-6.64	0	-6.64	6.64	0	2.295e-17	0.983727	2.40822e-17	1.71608e-17	0.987187	0	7412.26	0	0	7412.26	253.6	16	68.6	12.9
FALSE	High	Master Protein	1026905786	phenylalanine--tRNA ligase subunit beta [Pseudogymnoascus destructans]	0	37.373	17	8	34	1	607	68.8	5.66	54.71	8	metabolic process	cytoplasm	catalytic activity;metal ion binding;nucleotide binding;RNA binding	Pf03483, Pf03484	[GO:0000166]; GO:0036094; GO:1901265; GO:0005488; GO:0097159; GO:1901363; GO:0003674 [GO:0000287]; GO:0046872; GO:0043169; GO:0043167; GO:0005488; GO:0003674 [GO:0003723]; GO:0003676; GO:0097159; GO:1901363; GO:0005488; GO:0003674 [GO:0004812]; GO:0140101; GO:0140098; GO:0003824; GO:0003674 [GO:0004826]; GO:0004812; GO:0140101; GO:0140098; GO:0003824; GO:0003674 [GO:0005524]; GO:0032559; GO:00356…		VC83_05428		0	6	0.331	3.069	0.3	7.973	100	-1.59	1.62	-1.74	3	6.64	0.827105	0.709718	0.626513	0.364002	2.06409e-17	0	0	0	923.8	0	135	103.7	5.9	13
FALSE	High	Master Protein	1040530062	hypothetical protein VE03_04519 [Pseudogymnoascus sp. 23342-1-I1]	0	211.029	26	15	302	8	707	77.2	5.31	873.71	15	metabolic process	cytoplasm	catalytic activity;metal ion binding	Pf03571	[GO:0004177]; GO:0008238; GO:0070011; GO:0008233; GO:0016787; GO:0140096; GO:0003824; GO:0003674 [GO:0005737]; GO:0044424; GO:0005622; GO:0044464; GO:0005575; GO:0005623 [GO:0006508]; GO:0019538; GO:0043170; GO:0044238; GO:1901564; GO:0071704; GO:0008152; GO:0006807; GO:0008150 [GO:0008233]; GO:0016787; GO:0140096; GO:0003824; GO:0003674 [GO:0008237]; GO:0070011; GO:0008233; GO:0016787; GO:014009…		VE03_04519		0	9	1.766	0.484	1.69	0.674	0.447	0.82	-1.05	0.76	-0.57	-1.16	0.699702	0.742451	0.705486	0.758907	0.859872	55.16	71.78	52.36	3.79	147.6	59.3	25.3	102.8	67.5
FALSE	High	Master Protein	1040519866	T-complex protein 1 subunit epsilon [Pseudogymnoascus sp. 24MN13]	0	166.919	33	12	87	12	548	59.7	5.5	219.17	12	metabolic process	cytoplasm	nucleotide binding;protein binding	Pf00118	[GO:0000166]; GO:0036094; GO:1901265; GO:0005488; GO:0097159; GO:1901363; GO:0003674 [GO:0005524]; GO:0032559; GO:0035639; GO:0030554; GO:0032555; GO:0043168; GO:1901265; GO:0017076; GO:0032553; GO:0043167; GO:0097159; GO:1901363; GO:0000166; GO:0097367; GO:0005488; GO:0036094; GO:0003674 [GO:0005737]; GO:0044424; GO:0005622; GO:0044464; GO:0005575; GO:0005623 [GO:0006457]; GO:0009987; GO:0008150…		VE04_02089		0	0	0.552	0.788	0.603	23.868	13.527	-0.86	-0.34	-0.73	4.58	3.76	0.969144	1	0.97317	0.0561027	0.0495743	11.44	7.7	56.29	292.89	537.98	139.3	332	49.8	97.9
FALSE	High	Master Protein	1040530717	NADH-ubiquinone oxidoreductase 51 kDa subunit, mitochondrial [Pseudogymnoascus sp. 23342-1-I1]	0	212.328	48	15	152	2	509	55.3	7.87	449.42	15	metabolic process;transport	membrane;mitochondrion	catalytic activity;metal ion binding;nucleotide binding	Pf01512, Pf10531, Pf10589	[GO:0003954]; GO:0016651; GO:0016491; GO:0003824; GO:0003674 [GO:0005739]; GO:0043231; GO:0044444; GO:0043227; GO:0043229; GO:0005737; GO:0044424; GO:0043226; GO:0005622; GO:0044464; GO:0005575; GO:0005623 [GO:0005743]; GO:0019866; GO:0031966; GO:0031090; GO:0031967; GO:0044424; GO:0005740; GO:0044429; GO:0016020; GO:0043227; GO:0044422; GO:0031975; GO:0044446; GO:0005622; GO:0044464; GO:0005739;…		VE03_03525		0	16	0.149	0.401	0.148	0.452	1.236	-2.74	-1.32	-2.76	-1.15	0.31	0.55368	0.627581	0.404778	0.595333	0.887125	9.55	101.56	16.79	22.74	83.72	126.7	114.7	29.4	13.6
FALSE	High	Master Protein	1040512025	hypothetical protein VE04_07603 [Pseudogymnoascus sp. 24MN13]	0	422.818	57	22	1462	2	496	53	5.94	4152.92	22	metabolic process		catalytic activity	Pf00171	[GO:0008152]; GO:0008150 [GO:0016021]; GO:0031224; GO:0044425; GO:0005575; GO:0016020 [GO:0016491]; GO:0003824; GO:0003674 [GO:0055114]; GO:0008152; GO:0008150		VE04_07603		0	0	0.01	0.01	0.01	0.01	0.01	-6.64	-6.64	-6.64	-6.64	-6.64	2.295e-17	2.64775e-17	2.40822e-17	1.71608e-17	2.06409e-17	0	0	0	0	0	231.3	314.2		74.5
FALSE	High	Master Protein	1040510114	hypothetical protein VE04_07893 [Pseudogymnoascus sp. 24MN13]	0	56.802	53	5	146	3	132	14.2	4.74	623.53	5		membrane	metal ion binding	Pf00173	[GO:0016020]; GO:0005575 [GO:0016021]; GO:0031224; GO:0044425; GO:0005575; GO:0016020 [GO:0020037]; GO:0046906; GO:0097159; GO:1901363; GO:0005488; GO:0003674 [GO:0046872]; GO:0043169; GO:0043167; GO:0005488; GO:0003674		VE04_07893		0	2	9.191	0.421	2.164	10.484	2.246	3.2	-1.25	1.11	3.39	1.17	0.158645	0.645846	0.750764	0.216177	0.576204	0.21	52.02	70.08	699.27	20.86	127.4	50.1	87.4	167.6
FALSE	High	Master Protein	1001840504	Integral membrane protein [Streptomyces albidoflavus]	0.008	2.424	2	1	21	1	401	40.5	10.29	43.83	1		membrane	catalytic activity		[GO:0016020]; GO:0005575 [GO:0016021]; GO:0031224; GO:0044425; GO:0005575; GO:0016020 [GO:0016758]; GO:0016757; GO:0016740; GO:0003824; GO:0003674		Salbus254_1201		0	0	0.084	0.321	0.117	100	0.321	-3.58	-1.64	-3.1	6.64	-1.64	0.297609	0.425618	0.244138	1.71608e-17	0.701849	69.39	37.27	69.12	0	147.78	142.6	240.2	12.2	30.9
FALSE	High	Master Protein	1040524189	hypothetical protein VE03_09577 [Pseudogymnoascus sp. 23342-1-I1]	0	328.385	28	16	1093	3	613	68.4	5.74	2950.14	16	metabolic process		catalytic activity	Pf00728, Pf02838, Pf14845	[GO:0004553]; GO:0016798; GO:0016787; GO:0003824; GO:0003674 [GO:0004563]; GO:0015929; GO:0004553; GO:0016798; GO:0016787; GO:0003824; GO:0003674 [GO:0005975]; GO:0044238; GO:0071704; GO:0008152; GO:0008150 [GO:0008152]; GO:0008150 [GO:0016021]; GO:0031224; GO:0044425; GO:0005575; GO:0016020 [GO:0016787]; GO:0003824; GO:0003674 [GO:0016798]; GO:0016787; GO:0003824; GO:0003674 [GO:0102148]; GO:000…		VE03_09577		0	4	10.397	1.163	9.962	5.273	3.556	3.38	0.22	3.32	2.4	1.83	0.1232	0.799103	0.0943987	0.423017	0.329723	23.27	29.67	58.22	71.47	143.51	37.5	10.3	456.8	320.3
FALSE	High	Master Protein	1040514134	thioredoxin [Pseudogymnoascus sp. 24MN13]	0	62.739	48	5	290	1	110	11.7	5.8	329.75	5	cellular homeostasis;metabolic process;regulation of biological process		catalytic activity	Pf00085, Pf13098, Pf14595	[GO:0005623]; GO:0005575 [GO:0006662]; GO:0018904; GO:0044281; GO:0071704; GO:0008152; GO:0008150 [GO:0015035]; GO:0015036; GO:0016667; GO:0016491; GO:0003824; GO:0003674 [GO:0045454]; GO:0019725; GO:0050794; GO:0009987; GO:0042592; GO:0050789; GO:0008150; GO:0065008; GO:0065007 [GO:0055114]; GO:0008152; GO:0008150		VE04_04309		0	5	0.01	0.356	0.101	3.119	0.069	-6.64	-1.49	-3.3	1.64	-3.85	2.295e-17	0.521487	0.27946	0.693674	0.129574	0	15.14	119.74	2374.4	60.6	44.1	23.2	6.8	10.8
FALSE	High	Master Protein	1040517115	30S ribosomal protein S14p/S29e [Pseudogymnoascus sp. 24MN13]	0.005	2.719	11	1	25	1	71	8.1	8.81	45.93	1	metabolic process	ribosome	RNA binding;structural molecule activity	Pf00253	[GO:0003723]; GO:0003676; GO:0097159; GO:1901363; GO:0005488; GO:0003674 [GO:0003735]; GO:0005198; GO:0003674 [GO:0005622]; GO:0044464; GO:0005575; GO:0005623 [GO:0005840]; GO:0030529; GO:0043232; GO:0044444; GO:0044424; GO:1990904; GO:0043228; GO:0043229; GO:0005737; GO:0005622; GO:0044464; GO:0032991; GO:0043226; GO:0005575; GO:0005623 [GO:0006412]; GO:0010467; GO:0034645; GO:0043043; GO:004426…		VE04_02679		0	0	1.569	1.452	1.5	100	1.092	0.65	0.54	0.59	6.64	0.13	0.741684	0.715937	0.853065	1.71608e-17	0.873362	3.99	13.87	82.41	0	123.35	259.9	68.2	157.9	302.2
FALSE	High	Master Protein	1370879815	Peptidyl-prolyl cis-trans isomerase [Pseudogymnoascus destructans]	0	75.002	45	9	261	1	236	25.8	8.34	486.82	9									0	0	2.169	100	0.743	1.541	100	1.12	6.64	-0.43	0.62	6.64	0.661416	2.64775e-17	0.964978	0.973704	2.06409e-17	131.08	0	10.19	54.02	0	140.9	129.3	40.3	67.5
FALSE	High	Master Protein	1040536610	elongation factor EF-3 [Pseudogymnoascus sp. 05NY08]	0	12.231	2	2	12	2	1112	121.2	7.05	20.32	2	metabolic process;regulation of biological process;response to stimulus;transport	cytoplasm;cytosol	catalytic activity;nucleotide binding;RNA binding	Pf00005, Pf00385, Pf08477, Pf13304, Pf13476, Pf13558	[GO:0000166]; GO:0036094; GO:1901265; GO:0005488; GO:0097159; GO:1901363; GO:0003674 [GO:0003746]; GO:0008135; GO:0003723; GO:0003676; GO:0097159; GO:1901363; GO:0005488; GO:0003674 [GO:0005488]; GO:0003674 [GO:0005524]; GO:0032559; GO:0035639; GO:0030554; GO:0032555; GO:0043168; GO:1901265; GO:0017076; GO:0032553; GO:0043167; GO:0097159; GO:1901363; GO:0000166; GO:0097367; GO:0005488; GO:0036094…		VF21_07923		0	0	100	0.01	0.01	1	100	6.64	-6.64	-6.64	0	6.64	2.295e-17	2.64775e-17	2.40822e-17	0.979886	2.06409e-17	0	0	0	7412.26	0	286.1	5.3	17.1	63.2
FALSE	High	Master Protein	440637547	chorismate synthase [Pseudogymnoascus destructans 20631-21]	0	109.479	34	9	129	2	432	45.9	6.84	509.29	9	metabolic process		catalytic activity	Pf01264	[GO:0004107]; GO:0016838; GO:0016835; GO:0016829; GO:0003824; GO:0003674 [GO:0008652]; GO:0006520; GO:0046394; GO:1901566; GO:0019752; GO:0044238; GO:1901564; GO:0016053; GO:1901576; GO:0043436; GO:0008152; GO:0006807; GO:0071704; GO:0006082; GO:0044249; GO:0044283; GO:0009058; GO:0008150; GO:0044237; GO:0044281; GO:0009987 [GO:0009073]; GO:0008652; GO:0009072; GO:0019438; GO:1901362; GO:0006520;…	24489314	GMDG_08435	GMDG_08435	0	6	0.01	95.976	0.01	10.39	0.237	-6.64	6.58	-6.64	3.38	-2.08	2.295e-17	0.000757445	2.40822e-17	0.248076	0.534181	0	6.22	0	705.81	147.91	181	150.2	43.3	115.2
FALSE	High	Master Protein	1040526950	6-phosphogluconolactonase [Pseudogymnoascus sp. 23342-1-I1]	0	100.551	51	8	62	6	260	28	5.6	147.15	8	metabolic process		catalytic activity	Pf01182	[GO:0005975]; GO:0044238; GO:0071704; GO:0008152; GO:0008150 [GO:0006098]; GO:0006739; GO:0019682; GO:0019693; GO:0051156; GO:0046496; GO:0006081; GO:0006796; GO:0019637; GO:1901135; GO:0019362; GO:0044237; GO:0071704; GO:0006793; GO:0006733; GO:0009117; GO:0072524; GO:0008152; GO:0009987; GO:0006732; GO:0006753; GO:0034641; GO:0046483; GO:1901360; GO:1901564; GO:0008150; GO:0051186; GO:0055086; …		VE03_06714		0	2	0.123	1.057	1.504	9.006	100	-3.02	0.08	0.59	3.17	6.64	0.465946	0.897705	0.766143	0.300143	2.06409e-17	134.24	55.7	135.84	816.45	0	87.1	274.6	10.1	35.1
FALSE	High	Master Protein	1040503907	hypothetical protein VE00_03993 [Pseudogymnoascus sp. WSF 3629]	0	71.256	26	4	95	2	242	26.4	5.62	330.87	4	metabolic process		catalytic activity	Pf00702, Pf13242, Pf13419	[GO:0008152]; GO:0008150 [GO:0016021]; GO:0031224; GO:0044425; GO:0005575; GO:0016020 [GO:0016787]; GO:0003824; GO:0003674		VE00_03993		0	3	1.67	0.206	0.702	100	0.067	0.74	-2.28	-0.51	6.64	-3.89	0.709872	0.291965	0.958992	1.71608e-17	0.104414	147.37	1520.89	68.18	0	488.81	211.9	227.3	103.6	3.9
FALSE	High	Master Protein	1040530205	ribosomal protein L28e [Pseudogymnoascus sp. 23342-1-I1]	0	64.515	41	7	52	7	157	16.6	10.68	150.83	7	metabolic process	cytosol;ribosome	structural molecule activity	Pf01778	[GO:0003735]; GO:0005198; GO:0003674 [GO:0005622]; GO:0044464; GO:0005575; GO:0005623 [GO:0005829]; GO:0044444; GO:0005737; GO:0044424; GO:0005622; GO:0044464; GO:0005575; GO:0005623 [GO:0005840]; GO:0030529; GO:0043232; GO:0044444; GO:0044424; GO:1990904; GO:0043228; GO:0043229; GO:0005737; GO:0005622; GO:0044464; GO:0032991; GO:0043226; GO:0005575; GO:0005623 [GO:0006412]; GO:0010467; GO:003464…		VE03_02691		0	0	0.25	0.194	0.58	100	2.603	-2	-2.37	-0.79	6.64	1.38	0.73698	0.174944	0.941723	1.71608e-17	0.54264	22.84	51.27	30.22	0	128.07	145.8	72.2	48.4	143.5
FALSE	High	Master Protein	440635197	hypothetical protein GMDG_07158 [Pseudogymnoascus destructans 20631-21]	0	57.309	13	5	112	2	478	52.3	4.51	331.1	5	cell organization and biogenesis;metabolic process		catalytic activity	Pf00254	[GO:0000412]; GO:0000413; GO:0016570; GO:0018208; GO:0006464; GO:0016569; GO:0018193; GO:0036211; GO:0044267; GO:0006325; GO:0043412; GO:0019538; GO:0044260; GO:0016043; GO:0051276; GO:0043170; GO:0044238; GO:1901564; GO:0044237; GO:0009987; GO:0071840; GO:0006996; GO:0071704; GO:0008152; GO:0006807; GO:0008150 [GO:0003755]; GO:0016859; GO:0140096; GO:0016853; GO:0003824; GO:0003674 [GO:0005528];…	24488037	GMDG_07158	GMDG_07158	0	1	0.079	3.003	0.654	0.275	0.153	-3.67	1.59	-0.61	-1.86	-2.71	0.301514	0.623358	0.889274	0.441659	0.35967	95.82	17.49	68.68	0	148.03	138.4	342.1	31.5	5.7
FALSE	High	Master Protein	1026906261	hypothetical protein VC83_04950 [Pseudogymnoascus destructans]	0	60.24	11	8	25	2	1045	117.2	4.87	51.98	8	transport	nucleus	protein binding	Pf03810	[GO:0005488]; GO:0003674 [GO:0005634]; GO:0043231; GO:0043227; GO:0043229; GO:0043226; GO:0044424; GO:0005575; GO:0005622; GO:0044464; GO:0005623 [GO:0006886]; GO:0015031; GO:0034613; GO:0046907; GO:0015833; GO:0045184; GO:0008104; GO:0070727; GO:0006810; GO:0051641; GO:0051649; GO:0042886; GO:0071702; GO:0051234; GO:0033036; GO:0051179; GO:0071705; GO:0008150 [GO:0008536]; GO:0017016; GO:0031267…		VC83_04950		0	6	0.01	0.01	0.01		1	-6.64	-6.64	-6.64		0	2.295e-17	2.64775e-17	2.40822e-17		0.942543	0	0	0		7412.26	183.5	201.4	77.3	35.5
FALSE	High	Master Protein	1040550891	hypothetical protein VE02_04355 [Pseudogymnoascus sp. 03VT05]	0	186.899	17	14	2139	2	777	81.3	6.04	5566.86	14	metabolic process;response to stimulus		antioxidant activity;catalytic activity	Pf00141, Pf01822	[GO:0004601]; GO:0016209; GO:0016684; GO:0003674; GO:0016491; GO:0003824 [GO:0006979]; GO:0006950; GO:0050896; GO:0008150 [GO:0016021]; GO:0031224; GO:0044425; GO:0005575; GO:0016020 [GO:0020037]; GO:0046906; GO:0097159; GO:1901363; GO:0005488; GO:0003674 [GO:0055114]; GO:0008152; GO:0008150 [GO:0098869]; GO:1990748; GO:0009987; GO:0097237; GO:0098754; GO:0008150; GO:0009636; GO:0070887; GO:00422…		VE02_04355		0	0	9.813	2.409	2.008	24.971	26.943	3.29	1.27	1.01	4.64	4.75	0.134235	0.29348	0.625491	0.051956	0.00850733	3.38	23.05	39	35.19	146.57	14.2	3.4	178	433.7
FALSE	High	Master Protein	1069471621	serine/threonine-protein phosphatase 2B catalytic subunit [Pseudogymnoascus verrucosus]	0	40.462	10	5	14	5	576	65	5.49	32.66	5									0	0	0.572	0.332	2.841	100	4.342	-0.81	-1.59	1.51	6.64	2.12	0.98379	0.477941	0.551378	1.71608e-17	0.307611	0	0	39.84	0	1704.22	254.6	71.1	199.7	56.8
FALSE	High	Master Protein	1040536341	hypothetical protein VF21_08040 [Pseudogymnoascus sp. 05NY08]	0	274.92	45	18	294	1	369	39.9	5.72	969.4	18	cellular homeostasis;regulation of biological process	endoplasmic reticulum	catalytic activity	Pf00085, Pf07749, Pf13098, Pf13899, Pf13905	[GO:0005783]; GO:0012505; GO:0043231; GO:0044444; GO:0044464; GO:0043227; GO:0043229; GO:0005737; GO:0044424; GO:0005575; GO:0005623; GO:0043226; GO:0005622 [GO:0016853]; GO:0003824; GO:0003674 [GO:0045454]; GO:0019725; GO:0050794; GO:0009987; GO:0042592; GO:0050789; GO:0008150; GO:0065008; GO:0065007		VF21_08040		0	4	0.01	0.01	0.01	100	0.01	-6.64	-6.64	-6.64	6.64	-6.64	2.295e-17	2.64775e-17	2.40822e-17	1.71608e-17	2.06409e-17	0	0	0	0	0	177.3	529.9	84.9	16.5
FALSE	High	Master Protein	1040525202	hypothetical protein VE03_08591 [Pseudogymnoascus sp. 23342-1-I1]	0	5.925	5	2	5	2	559	58.6	9.16	8.72	2	regulation of biological process		enzyme regulator activity;metal ion binding	Pf01412	[GO:0005096]; GO:0008047; GO:0030695; GO:0030234; GO:0060589; GO:0098772; GO:0003674 [GO:0016021]; GO:0031224; GO:0044425; GO:0005575; GO:0016020 [GO:0043547]; GO:0043087; GO:0051345; GO:0051336; GO:0043085; GO:0050790; GO:0044093; GO:0065009; GO:0065007; GO:0008150 [GO:0046872]; GO:0043169; GO:0043167; GO:0005488; GO:0003674		VE03_08591		0	0	0.197	100	1.586	100	0.842	-2.34	6.64	0.67	6.64	-0.25	0.649223	2.64775e-17	0.869378	1.71608e-17	0.991814	75.99	0	4.97	0	147.01	139.6	576.2	37.5
FALSE	High	Master Protein	1040527389	S-(hydroxymethyl)glutathione dehydrogenase [Pseudogymnoascus sp. 23342-1-I1]	0	54.275	21	5	29	3	392	41.3	6.44	45.71	5	metabolic process		catalytic activity;metal ion binding	Pf00107, Pf01327, Pf08240	[GO:0006069]; GO:0006067; GO:0055114; GO:0034308; GO:0008152; GO:0006066; GO:0008150; GO:0044281; GO:1901615; GO:0071704 [GO:0008270]; GO:0046914; GO:0046872; GO:0043169; GO:0043167; GO:0005488; GO:0003674 [GO:0016021]; GO:0031224; GO:0044425; GO:0005575; GO:0016020 [GO:0016491]; GO:0003824; GO:0003674 [GO:0046872]; GO:0043169; GO:0043167; GO:0005488; GO:0003674 [GO:0051903]; GO:0016616; GO:00166…		VE03_05713		0	2	0.566	2.344	0.754	2.49	100	-0.82	1.23	-0.41	1.32	6.64	0.97996	0.560476	0.970281	0.771593	2.06409e-17	80	65.29	74.2	2975.53	0	256.1	59.1	58.4	258.1
FALSE	High	Master Protein	1040499087	AP-1 complex subunit gamma-1 [Pseudogymnoascus sp. WSF 3629]	0	10.554	5	3	7	3	831	90.7	6.96	8.8	3	transport	cytoplasm;Golgi;membrane	transporter activity	Pf01602, Pf02883	[GO:0005488]; GO:0003674 [GO:0005737]; GO:0044424; GO:0005622; GO:0044464; GO:0005575; GO:0005623 [GO:0005794]; GO:0012505; GO:0043231; GO:0044444; GO:0044464; GO:0043227; GO:0043229; GO:0005737; GO:0044424; GO:0005575; GO:0005623; GO:0043226; GO:0005622 [GO:0006810]; GO:0051234; GO:0051179; GO:0008150 [GO:0006886]; GO:0015031; GO:0034613; GO:0046907; GO:0015833; GO:0045184; GO:0008104; GO:007072…		VE00_09500		0	0	0.01	0.01	0.01	0.01	0.01	-6.64	-6.64	-6.64	-6.64	-6.64	2.295e-17	2.64775e-17	2.40822e-17	1.71608e-17	2.06409e-17	0	0	0	0	0	137.9	78.1
FALSE	High	Master Protein	1040511732	hypothetical protein VE04_07711 [Pseudogymnoascus sp. 24MN13]	0	40.358	15	6	28	3	464	51.2	6.71	75.9	6	metabolic process	endoplasmic reticulum;membrane	catalytic activity	Pf03345	[GO:0005783]; GO:0012505; GO:0043231; GO:0044444; GO:0044464; GO:0043227; GO:0043229; GO:0005737; GO:0044424; GO:0005575; GO:0005623; GO:0043226; GO:0005622 [GO:0005789]; GO:0016020; GO:0042175; GO:0044425; GO:0044432; GO:0098827; GO:0005575; GO:0012505; GO:0044464; GO:0005783; GO:0044444; GO:0044446; GO:0031984; GO:0005623; GO:0043231; GO:0005737; GO:0044424; GO:0043229; GO:0044422; GO:0043227; …		VE04_07711		0	3	0.916	1.268	4.183	100	100	-0.13	0.34	2.06	6.64	6.64	0.912745	0.857946	0.531103	1.71608e-17	2.06409e-17	4.69	7.76	1.31	0	0	244.1	6.7	155.3	389.9
FALSE	High	Master Protein	1040524482	tyrosine 3-monooxygenase/tryptophan 5-monooxygenase activation protein [Pseudogymnoascus sp. 23342-1-I1]	0	329.347	62	19	1077	1	293	32.7	4.94	3033.15	19	metabolic process		catalytic activity;protein binding	Pf00244	[GO:0004497]; GO:0016491; GO:0003824; GO:0003674 [GO:0016021]; GO:0031224; GO:0044425; GO:0005575; GO:0016020 [GO:0016491]; GO:0003824; GO:0003674 [GO:0019904]; GO:0005515; GO:0005488; GO:0003674 [GO:0055114]; GO:0008152; GO:0008150		VE03_08918		0	0	4.15	2.382	4.327	36.745	20.97	2.05	1.25	2.11	5.2	4.39	0.370046	0.298996	0.308875	0.0252958	0.0154514	23.93	91.94	19.17	62.55	93.14	90.9	118.2	287.1	43.7
FALSE	High	Master Protein	1040531470	fructose-1,6-bisphosphatase [Pseudogymnoascus sp. 23342-1-I1]	0	103.613	36	8	84	1	346	37.8	5.47	200.4	8	cell communication;metabolic process;response to stimulus	cytosol;nucleus	catalytic activity	Pf00316	[GO:0005634]; GO:0043231; GO:0043227; GO:0043229; GO:0043226; GO:0044424; GO:0005575; GO:0005622; GO:0044464; GO:0005623 [GO:0005829]; GO:0044444; GO:0005737; GO:0044424; GO:0005622; GO:0044464; GO:0005575; GO:0005623 [GO:0005975]; GO:0044238; GO:0071704; GO:0008152; GO:0008150 [GO:0016311]; GO:0006796; GO:0006793; GO:0044237; GO:0008152; GO:0009987; GO:0008150 [GO:0016787]; GO:0003824; GO:000367…		VE03_02831		0	9	0.171	0.252	0.075	100	1.257	-2.55	-1.99	-3.73	6.64	0.33	0.604187	0.315873	0.189607	1.71608e-17	0.962193	0	118.15	116.04	0	121.85	129	6.1	9.3	8.8
FALSE	High	Master Protein	1040526192	glycyl-tRNA synthetase [Pseudogymnoascus sp. 23342-1-I1]	0	144.614	31	14	112	4	665	74.5	6.28	296.48	14	metabolic process	cytoplasm	catalytic activity;nucleotide binding	Pf00587, Pf03129	[GO:0000166]; GO:0036094; GO:1901265; GO:0005488; GO:0097159; GO:1901363; GO:0003674 [GO:0004812]; GO:0140101; GO:0140098; GO:0003824; GO:0003674 [GO:0004820]; GO:0004812; GO:0140101; GO:0140098; GO:0003824; GO:0003674 [GO:0005524]; GO:0032559; GO:0035639; GO:0030554; GO:0032555; GO:0043168; GO:1901265; GO:0017076; GO:0032553; GO:0043167; GO:0097159; GO:1901363; GO:0000166; GO:0097367; GO:0005488…		VE03_07966		0	11	0.276	0.299	0.478	0.598	0.844	-1.86	-1.74	-1.07	-0.74	-0.24	0.781477	0.393294	0.906944	0.701312	0.991814	323.27	55.61	2.35	147.37	0	126	205.6	54.3	38.5
FALSE	High	Master Protein	1026902264	T-complex protein 1 subunit beta [Pseudogymnoascus destructans]	0	231.523	45	16	311	1	530	57	5.76	896.32	16	metabolic process	cytoplasm	nucleotide binding;protein binding	Pf00118	[GO:0000166]; GO:0036094; GO:1901265; GO:0005488; GO:0097159; GO:1901363; GO:0003674 [GO:0005524]; GO:0032559; GO:0035639; GO:0030554; GO:0032555; GO:0043168; GO:1901265; GO:0017076; GO:0032553; GO:0043167; GO:0097159; GO:1901363; GO:0000166; GO:0097367; GO:0005488; GO:0036094; GO:0003674 [GO:0005737]; GO:0044424; GO:0005622; GO:0044464; GO:0005575; GO:0005623 [GO:0006457]; GO:0009987; GO:0008150…		VC83_09018		0	18	0.559	1.554	0.56	0.983	0.587	-0.84	0.64	-0.84	-0.02	-0.77	0.971072	0.595694	0.956721	0.921762	0.942543	58.73	15.11	43.45	80.74	147.1	55.1	61.8	41	38.3
FALSE	High	Master Protein	1040533004	hypothetical protein VE03_00526 [Pseudogymnoascus sp. 23342-1-I1]	0	489.757	73	17	5120	1	181	19.5	8.09	14839	17	metabolic process		catalytic activity	Pf00160	[GO:0000413]; GO:0018208; GO:0018193; GO:0006464; GO:0036211; GO:0044267; GO:0019538; GO:0043412; GO:0044260; GO:0043170; GO:0044238; GO:1901564; GO:0044237; GO:0071704; GO:0008152; GO:0006807; GO:0009987; GO:0008150 [GO:0003755]; GO:0016859; GO:0140096; GO:0016853; GO:0003824; GO:0003674 [GO:0006457]; GO:0009987; GO:0008150 [GO:0016853]; GO:0003824; GO:0003674		VE03_00526		0	0	0.077	1.304	0.247	100	100	-3.7	0.38	-2.01	6.64	6.64	0.293997	0.897705	0.560995	1.71608e-17	2.06409e-17	59.9	0.47	60.17	0	0	175.6	232.4	58.2	23.1
FALSE	High	Master Protein	1069468577	hypothetical protein VE01_03776 [Pseudogymnoascus verrucosus]	0.001	4.288	8	1	11	1	110	10.7	4.21	26.55	1									0	0		0.01	0.01		0.01		-6.64	-6.64		-6.64		2.64775e-17	2.40822e-17		2.06409e-17		0	0		0	425.7	13.1
FALSE	High	Master Protein	1040502501	hypothetical protein VE00_05878 [Pseudogymnoascus sp. WSF 3629]	0	143.709	20	14	105	3	988	105.7	6.46	308.62	14		membrane		Pf07774, Pf13360	[GO:0016020]; GO:0005575 [GO:0016021]; GO:0031224; GO:0044425; GO:0005575; GO:0016020 [GO:0072546]; GO:0030176; GO:0044432; GO:0098796; GO:0016021; GO:0031227; GO:0005783; GO:0044444; GO:0044446; GO:0043234; GO:0044425; GO:0031224; GO:0005789; GO:0012505; GO:0043231; GO:0005737; GO:0044424; GO:0043229; GO:0044422; GO:0032991; GO:0005575; GO:0016020; GO:0042175; GO:0098827; GO:0044464; GO:0043227;…		VE00_05878		0	11	3.814	3.326	5.327	18.225	0.945	1.93	1.73	2.41	4.19	-0.08	0.402986	0.139793	0.238709	0.0879132	0.931768	86.16	14.91	51.43	393.24	123.18	39	51.7	188.2	145.5
FALSE	High	Master Protein	1040554766	hypothetical protein VE02_00694 [Pseudogymnoascus sp. 03VT05]	0	37.921	7	3	106	3	322	34.5	5.63	291.38	3			catalytic activity	Pf03328	[GO:0003824]; GO:0003674 [GO:0016021]; GO:0031224; GO:0044425; GO:0005575; GO:0016020		VE02_00694		0	0	0.61	0.248	0.315	100	0.533	-0.71	-2.01	-1.67	6.64	-0.91	0.992648	0.279355	0.750764	1.71608e-17	0.907001	71.38	116.83	10.87	0	105.16	68	50.1	33	58.7
FALSE	High	Master Protein	440636399	hypothetical protein GMDG_07909 [Pseudogymnoascus destructans 20631-21]	0	30.028	25	3	56	1	161	17	7.34	98.37	3				Pf03645		24488788	GMDG_07909	GMDG_07909	0	2	0.088	0.098	0.124		100	-3.5	-3.36	-3.01		6.64	0.315346	0.133395	0.355493		2.06409e-17	19.82	715.63	43.81		0	168.8	417	17.9	10.9
[truncated: 1,970 more rows]
[truncated: 220 more columns]

## Sheet: sp1
Checked	Protein FDR Confidence: Combined	Master	Accession	Description	Exp. q-value: Combined	Sum PEP Score	Coverage [%]	# Peptides	# PSMs	# Unique Peptides	# AAs	MW [kDa]	calc. pI	Score Sequest HT: Sequest HT	# Peptides (by Search Engine): Sequest HT	Biological Process	Cellular Component	Molecular Function	Pfam IDs	GO Accessions	Entrez Gene ID	Ensembl Gene ID	Gene Symbol	# Protein Pathway Groups	# Razor Peptides	Abundances (Grouped): 1, 15	Abundances (Grouped): 1, 5	Abundance ratio (1,15:1,5)	log2	Abundances (Grouped) CV [%]: 1, 15	Abundances (Grouped) CV [%]: 1, 5
[truncated: 1,585 more rows]

[truncated: 5 more sheets: sp2, sp3, sp4, c106, c107]
