# Supplementary material for: Geographical Diversity of Proteomic Responses to Cold Stress in the Fungal Genus Pseudogymnoascus
Source: Microb Ecol. 2023 Dec 7;87(1):11. doi: 10.1007/s00248-023-02311-w (PMC10703952; doi:10.1007/s00248-023-02311-w)
Supplement: Supplementary file 2 — Supplementary file2 (XLS 167 KB) [file 248_2023_2311_MOESM2_ESM.xls]

## Sheet: Supp information
Supplementary file information
Geographical diversity of proteomic responses to cold stress in the fungal genus Pseudogymnoascus
Nurlizah Abu Bakara,b, Benjamin Lau Yii Chungc, Jerzy Smyklad, Saiful Anuar Karsanie, Siti Aisyah Aliasa,b,*
a Institute of Ocean and Earth Sciences, C308, Institute of Advanced Studies Building, Universiti Malaya, 50603 Kuala Lumpur, Malaysia.
b National Antarctic Research Centre, B303, Institute of Advanced Studies Building, Universiti Malaya, 50603 Kuala Lumpur, Malaysia
c Advanced Biotechnology and Breeding Centre, Malaysian Palm Oil Board, No. 6, Persiaran Institusi, Bandar Baru Bangi, 43000, Kajang, Selangor, Malaysia.
d Department of Biodiversity, Institute of Nature Conservation, Polish Academy of Sciences, Mickiewicza 33, 31-120 Krakow, Poland.
e Institute of Biological Sciences, Faculty of Science, Universiti Malaya, 50603 Kuala Lumpur, Malaysia.
* corresponding author:
Institute of Ocean and Earth Sciences, C308, Institute of Advanced Studies Building, Universiti Malaya, 50603 Kuala Lumpur, Malaysia.
Email address: saa@um.edu.my (Siti Aisyah Alias)

## Sheet: sp1
##Databases: PANTHER, KEGG PATHWAY, Reactome, BioCyc
##Statistical test method: hypergeometric test / Fisher's exact test
##FDR correction method: Benjamini and Hochberg
#Term	Database	ID	Input number	Background number	P-Value	Corrected P-Value	Input	Hyperlink
Formation of a pool of free 40S subunits	Reactome	R-SCE-72689	4	108	0.00237775	0.0307916	gi|1040528549|gb|OBT65594.1||gi|1040523417|gb|OBT60573.1||gi|1069466243|ref|XP_018132958.1||gi|1040505794|gb|OBT47565.1|	http://www.reactome.org/cgi-bin/eventbrowser_st_id?ST_ID=R-SCE-72689
GTP hydrolysis and joining of the 60S ribosomal subunit	Reactome	R-SCE-72706	4	108	0.00237775	0.0307916	gi|1040528549|gb|OBT65594.1||gi|1040523417|gb|OBT60573.1||gi|1069466243|ref|XP_018132958.1||gi|1040505794|gb|OBT47565.1|	http://www.reactome.org/cgi-bin/eventbrowser_st_id?ST_ID=R-SCE-72706
SRP-dependent cotranslational protein targeting to membrane	Reactome	R-SCE-1799339	4	113	0.00278781	0.0307916	gi|1040528549|gb|OBT65594.1||gi|1040523417|gb|OBT60573.1||gi|1069466243|ref|XP_018132958.1||gi|1040505794|gb|OBT47565.1|	http://www.reactome.org/cgi-bin/eventbrowser_st_id?ST_ID=R-SCE-1799339
Nonsense Mediated Decay (NMD) independent of the Exon Junction Complex (EJC)	Reactome	R-SCE-975956	4	115	0.00296465	0.0307916	gi|1040528549|gb|OBT65594.1||gi|1040523417|gb|OBT60573.1||gi|1069466243|ref|XP_018132958.1||gi|1040505794|gb|OBT47565.1|	http://www.reactome.org/cgi-bin/eventbrowser_st_id?ST_ID=R-SCE-975956
Nonsense-Mediated Decay (NMD)	Reactome	R-SCE-927802	4	123	0.00374928	0.0307916	gi|1040528549|gb|OBT65594.1||gi|1040523417|gb|OBT60573.1||gi|1069466243|ref|XP_018132958.1||gi|1040505794|gb|OBT47565.1|	http://www.reactome.org/cgi-bin/eventbrowser_st_id?ST_ID=R-SCE-927802
L13a-mediated translational silencing of Ceruloplasmin expression	Reactome	R-SCE-156827	4	123	0.00374928	0.0307916	gi|1040528549|gb|OBT65594.1||gi|1040523417|gb|OBT60573.1||gi|1069466243|ref|XP_018132958.1||gi|1040505794|gb|OBT47565.1|	http://www.reactome.org/cgi-bin/eventbrowser_st_id?ST_ID=R-SCE-156827
Nonsense Mediated Decay (NMD) enhanced by the Exon Junction Complex (EJC)	Reactome	R-SCE-975957	4	123	0.00374928	0.0307916	gi|1040528549|gb|OBT65594.1||gi|1040523417|gb|OBT60573.1||gi|1069466243|ref|XP_018132958.1||gi|1040505794|gb|OBT47565.1|	http://www.reactome.org/cgi-bin/eventbrowser_st_id?ST_ID=R-SCE-975957
Cap-dependent Translation Initiation	Reactome	R-SCE-72737	4	128	0.00430561	0.0307916	gi|1040528549|gb|OBT65594.1||gi|1040523417|gb|OBT60573.1||gi|1069466243|ref|XP_018132958.1||gi|1040505794|gb|OBT47565.1|	http://www.reactome.org/cgi-bin/eventbrowser_st_id?ST_ID=R-SCE-72737
Eukaryotic Translation Initiation	Reactome	R-SCE-72613	4	130	0.00454302	0.0307916	gi|1040528549|gb|OBT65594.1||gi|1040523417|gb|OBT60573.1||gi|1069466243|ref|XP_018132958.1||gi|1040505794|gb|OBT47565.1|	http://www.reactome.org/cgi-bin/eventbrowser_st_id?ST_ID=R-SCE-72613
Translation	Reactome	R-SCE-72766	4	148	0.0070898	0.0432478	gi|1040528549|gb|OBT65594.1||gi|1040523417|gb|OBT60573.1||gi|1069466243|ref|XP_018132958.1||gi|1040505794|gb|OBT47565.1|	http://www.reactome.org/cgi-bin/eventbrowser_st_id?ST_ID=R-SCE-72766
Metabolism of proteins	Reactome	R-SCE-392499	6	380	0.0122469	0.0508333	gi|1069466243|ref|XP_018132958.1||gi|1040533064|gb|OBT70083.1||gi|1040523417|gb|OBT60573.1||gi|1040544250|gb|OBT80697.1||gi|1040528549|gb|OBT65594.1||gi|1040505794|gb|OBT47565.1|	http://www.reactome.org/cgi-bin/eventbrowser_st_id?ST_ID=R-SCE-392499
Golgi Associated Vesicle Biogenesis	Reactome	R-SCE-432722	2	32	0.0128199	0.0508333	gi|1040526528|gb|OBT63594.1||gi|1040525523|gb|OBT62605.1|	http://www.reactome.org/cgi-bin/eventbrowser_st_id?ST_ID=R-SCE-432722
Amino sugar and nucleotide sugar metabolism	KEGG PATHWAY	sce00520	2	33	0.0135537	0.0508333	gi|1040531382|gb|OBT68408.1||gi|1069466961|ref|XP_018132670.1|	http://www.genome.jp/kegg-bin/show_pathway?sce00520/sce:YLR286C%09red/sce:YDR371W%09red
Antigen processing-Cross presentation	Reactome	R-SCE-1236975	2	33	0.0135537	0.0508333	gi|1040533064|gb|OBT70083.1||gi|1040544250|gb|OBT80697.1|	http://www.reactome.org/cgi-bin/eventbrowser_st_id?ST_ID=R-SCE-1236975
Cross-presentation of soluble exogenous antigens (endosomes)	Reactome	R-SCE-1236978	2	33	0.0135537	0.0508333	gi|1040533064|gb|OBT70083.1||gi|1040544250|gb|OBT80697.1|	http://www.reactome.org/cgi-bin/eventbrowser_st_id?ST_ID=R-SCE-1236978
Ribosome	KEGG PATHWAY	sce03010	4	183	0.0144376	0.0508333	gi|1040528549|gb|OBT65594.1||gi|1040523417|gb|OBT60573.1||gi|1069466243|ref|XP_018132958.1||gi|1040505794|gb|OBT47565.1|	http://www.genome.jp/kegg-bin/show_pathway?sce03010/sce:YPL143W%09red/sce:YIL133C%09red/sce:YBR191W%09red/sce:YLR344W%09red
Proteasome	KEGG PATHWAY	sce03050	2	35	0.0150751	0.0508333	gi|1040533064|gb|OBT70083.1||gi|1040544250|gb|OBT80697.1|	http://www.genome.jp/kegg-bin/show_pathway?sce03050/sce:YOR362C%09red/sce:YER012W%09red
Ub-specific processing proteases	Reactome	R-SCE-5689880	2	35	0.0150751	0.0508333	gi|1040533064|gb|OBT70083.1||gi|1040544250|gb|OBT80697.1|	http://www.reactome.org/cgi-bin/eventbrowser_st_id?ST_ID=R-SCE-5689880
UCH proteinases	Reactome	R-SCE-5689603	2	36	0.0158622	0.0508333	gi|1040533064|gb|OBT70083.1||gi|1040544250|gb|OBT80697.1|	http://www.reactome.org/cgi-bin/eventbrowser_st_id?ST_ID=R-SCE-5689603
trans-Golgi Network Vesicle Budding	Reactome	R-SCE-199992	2	37	0.0166667	0.0508333	gi|1040526528|gb|OBT63594.1||gi|1040525523|gb|OBT62605.1|	http://www.reactome.org/cgi-bin/eventbrowser_st_id?ST_ID=R-SCE-199992
Deubiquitination	Reactome	R-SCE-5688426	2	41	0.0200546	0.0582537	gi|1040533064|gb|OBT70083.1||gi|1040544250|gb|OBT80697.1|	http://www.reactome.org/cgi-bin/eventbrowser_st_id?ST_ID=R-SCE-5688426
Digestion and absorption	Reactome	R-SCE-8963743	1	5	0.0302729	0.0839386	gi|1069466961|ref|XP_018132670.1|	http://www.reactome.org/cgi-bin/eventbrowser_st_id?ST_ID=R-SCE-8963743
Metabolism of RNA	Reactome	R-SCE-8953854	4	248	0.0380782	0.10099	gi|1040528549|gb|OBT65594.1||gi|1040523417|gb|OBT60573.1||gi|1069466243|ref|XP_018132958.1||gi|1040505794|gb|OBT47565.1|	http://www.reactome.org/cgi-bin/eventbrowser_st_id?ST_ID=R-SCE-8953854
Pyruvate metabolism	Reactome	R-SCE-70268	1	8	0.0450743	0.105751	gi|1352887886|gb|OBT96688.2|	http://www.reactome.org/cgi-bin/eventbrowser_st_id?ST_ID=R-SCE-70268
VLDLR internalisation and degradation	Reactome	R-SCE-8866427	1	8	0.0450743	0.105751	gi|1040536136|gb|OBT72685.1|	http://www.reactome.org/cgi-bin/eventbrowser_st_id?ST_ID=R-SCE-8866427
Aspartate and asparagine metabolism	Reactome	R-SCE-8963693	1	8	0.0450743	0.105751	gi|1040525523|gb|OBT62605.1|	http://www.reactome.org/cgi-bin/eventbrowser_st_id?ST_ID=R-SCE-8963693
LDL clearance	Reactome	R-SCE-8964038	1	9	0.0499592	0.10884	gi|1040536136|gb|OBT72685.1|	http://www.reactome.org/cgi-bin/eventbrowser_st_id?ST_ID=R-SCE-8964038
Plasma lipoprotein clearance	Reactome	R-SCE-8964043	1	9	0.0499592	0.10884	gi|1040536136|gb|OBT72685.1|	http://www.reactome.org/cgi-bin/eventbrowser_st_id?ST_ID=R-SCE-8964043
Attenuation phase	Reactome	R-SCE-3371568	1	10	0.0548198	0.115311	gi|1040530925|gb|OBT67954.1|	http://www.reactome.org/cgi-bin/eventbrowser_st_id?ST_ID=R-SCE-3371568
Folate biosynthesis	KEGG PATHWAY	sce00790	1	11	0.0596564	0.121301	gi|1040498553|gb|OBT40436.1|	http://www.genome.jp/kegg-bin/show_pathway?sce00790/sce:YDR481C%09red
Plasma lipoprotein assembly, remodeling, and clearance	Reactome	R-SCE-174824	1	12	0.064469	0.126858	gi|1040536136|gb|OBT72685.1|	http://www.reactome.org/cgi-bin/eventbrowser_st_id?ST_ID=R-SCE-174824
HSP90 chaperone cycle for steroid hormone receptors (SHR)	Reactome	R-SCE-3371497	1	13	0.0692576	0.132022	gi|1040530925|gb|OBT67954.1|	http://www.reactome.org/cgi-bin/eventbrowser_st_id?ST_ID=R-SCE-3371497
Immune System	Reactome	R-SCE-168256	4	315	0.0774729	0.133932	gi|1040533064|gb|OBT70083.1||gi|1069466961|ref|XP_018132670.1||gi|1040544250|gb|OBT80697.1||gi|1040530925|gb|OBT67954.1|	http://www.reactome.org/cgi-bin/eventbrowser_st_id?ST_ID=R-SCE-168256
HSF1-dependent transactivation	Reactome	R-SCE-3371571	1	15	0.0787637	0.133932	gi|1040530925|gb|OBT67954.1|	http://www.reactome.org/cgi-bin/eventbrowser_st_id?ST_ID=R-SCE-3371571
Vesicle-mediated transport	Reactome	R-SCE-5653656	3	195	0.0790416	0.133932	gi|1040526528|gb|OBT63594.1||gi|1040525523|gb|OBT62605.1||gi|1040530925|gb|OBT67954.1|	http://www.reactome.org/cgi-bin/eventbrowser_st_id?ST_ID=R-SCE-5653656
Membrane Trafficking	Reactome	R-SCE-199991	3	195	0.0790416	0.133932	gi|1040526528|gb|OBT63594.1||gi|1040525523|gb|OBT62605.1||gi|1040530925|gb|OBT67954.1|	http://www.reactome.org/cgi-bin/eventbrowser_st_id?ST_ID=R-SCE-199991
Thiamine metabolism	KEGG PATHWAY	sce00730	1	19	0.0974944	0.157696	gi|1040498553|gb|OBT40436.1|	http://www.genome.jp/kegg-bin/show_pathway?sce00730/sce:YDR481C%09red
Class I MHC mediated antigen processing & presentation	Reactome	R-SCE-983169	2	102	0.0982371	0.157696	gi|1040533064|gb|OBT70083.1||gi|1040544250|gb|OBT80697.1|	http://www.reactome.org/cgi-bin/eventbrowser_st_id?ST_ID=R-SCE-983169
MAPK signaling pathway - yeast	KEGG PATHWAY	sce04011	2	114	0.117872	0.183593	gi|1040525682|gb|OBT62761.1||gi|1040532023|gb|OBT69046.1|	http://www.genome.jp/kegg-bin/show_pathway?sce04011/sce:YOL105C%09red/sce:YBR200W%09red
Pyruvate metabolism and Citric Acid (TCA) cycle	Reactome	R-SCE-71406	1	24	0.120389	0.183593	gi|1352887886|gb|OBT96688.2|	http://www.reactome.org/cgi-bin/eventbrowser_st_id?ST_ID=R-SCE-71406
Regulation of HSF1-mediated heat shock response	Reactome	R-SCE-3371453	1	25	0.1249	0.185826	gi|1040530925|gb|OBT67954.1|	http://www.reactome.org/cgi-bin/eventbrowser_st_id?ST_ID=R-SCE-3371453
Adaptive Immune System	Reactome	R-SCE-1280218	2	125	0.136675	0.198503	gi|1040533064|gb|OBT70083.1||gi|1040544250|gb|OBT80697.1|	http://www.reactome.org/cgi-bin/eventbrowser_st_id?ST_ID=R-SCE-1280218
Parkinson disease	PANTHER	P00049	1	29	0.14272	0.202463	gi|1040533064|gb|OBT70083.1|	http://www.pantherdb.org/pathway/pathwayDiagram.jsp?catAccession=P00049
RHO GTPase Effectors	Reactome	R-SCE-195258	1	32	0.155853	0.216069	gi|1040525682|gb|OBT62761.1|	http://www.reactome.org/cgi-bin/eventbrowser_st_id?ST_ID=R-SCE-195258
Cellular response to heat stress	Reactome	R-SCE-3371556	1	35	0.168792	0.228807	gi|1040530925|gb|OBT67954.1|	http://www.reactome.org/cgi-bin/eventbrowser_st_id?ST_ID=R-SCE-3371556
Mitophagy - yeast	KEGG PATHWAY	sce04139	1	40	0.18993	0.246504	gi|1040532023|gb|OBT69046.1|	http://www.genome.jp/kegg-bin/show_pathway?sce04139/sce:YOL105C%09red
The citric acid (TCA) cycle and respiratory electron transport	Reactome	R-SCE-1428517	1	40	0.18993	0.246504	gi|1352887886|gb|OBT96688.2|	http://www.reactome.org/cgi-bin/eventbrowser_st_id?ST_ID=R-SCE-1428517
Neutrophil degranulation	Reactome	R-SCE-6798695	2	175	0.228413	0.290274	gi|1069466961|ref|XP_018132670.1||gi|1040530925|gb|OBT67954.1|	http://www.reactome.org/cgi-bin/eventbrowser_st_id?ST_ID=R-SCE-6798695
Signaling by Rho GTPases	Reactome	R-SCE-194315	1	53	0.242478	0.30186	gi|1040525682|gb|OBT62761.1|	http://www.reactome.org/cgi-bin/eventbrowser_st_id?ST_ID=R-SCE-194315
Cellular responses to stress	Reactome	R-SCE-2262752	1	61	0.273155	0.33325	gi|1040530925|gb|OBT67954.1|	http://www.reactome.org/cgi-bin/eventbrowser_st_id?ST_ID=R-SCE-2262752
Clathrin-mediated endocytosis	Reactome	R-SCE-8856828	1	67	0.29537	0.353285	gi|1040530925|gb|OBT67954.1|	http://www.reactome.org/cgi-bin/eventbrowser_st_id?ST_ID=R-SCE-8856828
Post-translational protein modification	Reactome	R-SCE-597592	2	214	0.302901	0.355326	gi|1040533064|gb|OBT70083.1||gi|1040544250|gb|OBT80697.1|	http://www.reactome.org/cgi-bin/eventbrowser_st_id?ST_ID=R-SCE-597592
Innate Immune System	Reactome	R-SCE-168249	2	219	0.312438	0.359599	gi|1069466961|ref|XP_018132670.1||gi|1040530925|gb|OBT67954.1|	http://www.reactome.org/cgi-bin/eventbrowser_st_id?ST_ID=R-SCE-168249
Metabolism of amino acids and derivatives	Reactome	R-SCE-71291	1	76	0.327462	0.36991	gi|1040525523|gb|OBT62605.1|	http://www.reactome.org/cgi-bin/eventbrowser_st_id?ST_ID=R-SCE-71291
Cellular responses to external stimuli	Reactome	R-SCE-8953897	1	82	0.348064	0.386034	gi|1040530925|gb|OBT67954.1|	http://www.reactome.org/cgi-bin/eventbrowser_st_id?ST_ID=R-SCE-8953897
Autophagy - yeast	KEGG PATHWAY	sce04138	1	85	0.358134	0.39011	gi|1040536136|gb|OBT72685.1|	http://www.genome.jp/kegg-bin/show_pathway?sce04138/sce:YEL060C%09red
Protein processing in endoplasmic reticulum	KEGG PATHWAY	sce04141	1	88	0.368053	0.393882	gi|1040530925|gb|OBT67954.1|	http://www.genome.jp/kegg-bin/show_pathway?sce04141/sce:YKL073W%09red
Transport of small molecules	Reactome	R-SCE-382551	1	102	0.412412	0.433744	gi|1040536136|gb|OBT72685.1|	http://www.reactome.org/cgi-bin/eventbrowser_st_id?ST_ID=R-SCE-382551
Signal Transduction	Reactome	R-SCE-162582	1	194	0.637245	0.658846	gi|1040525682|gb|OBT62761.1|	http://www.reactome.org/cgi-bin/eventbrowser_st_id?ST_ID=R-SCE-162582
Metabolism	Reactome	R-SCE-1430728	2	438	0.668068	0.679202	gi|1352887886|gb|OBT96688.2||gi|1040525523|gb|OBT62605.1|	http://www.reactome.org/cgi-bin/eventbrowser_st_id?ST_ID=R-SCE-1430728
Metabolic pathways	KEGG PATHWAY	sce01100	3	754	0.760533	0.760533	gi|1040531382|gb|OBT68408.1||gi|1040498553|gb|OBT40436.1||gi|1069466961|ref|XP_018132670.1|	http://www.genome.jp/kegg-bin/show_pathway?sce01100/sce:YLR286C%09red/sce:YDR371W%09red/sce:YDR481C%09red
--------------------
#Term	Database	ID	Input number	Background number	P-Value	Corrected P-Value	Input	Hyperlink
--------------------
#Term	Database	ID	Input number	Background number	P-Value	Corrected P-Value	Input	Hyperlink
--------------------

## Sheet: sp2
##Databases: PANTHER, KEGG PATHWAY, Reactome, BioCyc
##Statistical test method: hypergeometric test / Fisher's exact test
##FDR correction method: Benjamini and Hochberg
#Term	Database	ID	Input number	Background number	P-Value	Corrected P-Value	Input	Hyperlink
Metabolic pathways	KEGG PATHWAY	sce01100	36	754	1.9105e-13	4.48969e-11	gi|1040529802|gb|OBT66838.1||gi|1040526016|gb|OBT63090.1||gi|1040527086|gb|OBT64146.1||gi|1040520684|gb|OBT59547.1||gi|1370888902|ref|XP_024321006.1||gi|1040530832|gb|OBT67861.1||gi|1040504856|gb|OBT46635.1||gi|1040524717|gb|OBT61817.1||gi|1040547996|gb|OBT83739.1||gi|1040506012|gb|OBT47781.1||gi|1040518845|gb|OBT57831.1||gi|1040537109|gb|OBT73636.1||gi|1040527824|gb|OBT64876.1||gi|1040539273|gb|…	http://www.genome.jp/kegg-bin/show_pathway?sce01100/sce:YMR105C%09red/sce:YOR142W%09red/sce:YNR050C%09red/sce:YNR073C%09red/sce:YPL111W%09red/sce:YDR298C%09red/sce:YBR218C%09red/sce:YLR355C%09red/sce:YKL085W%09red/sce:YDR533C%09red/sce:YPL028W%09red/sce:YKR009C%09red/sce:YPR074C%09red/sce:YJR016C%09red/sce:YJR121W%09red/sce:YKL148C%09red/sce:YNR043W%09red/sce:YDR256C%09red/sce:YER069W%09red/sce:Y…
Biosynthesis of antibiotics	KEGG PATHWAY	sce01130	21	229	1.09308e-12	1.28437e-10	gi|1040506765|gb|OBT48530.1||gi|1069466751|ref|XP_018132835.1||gi|1040524717|gb|OBT61817.1||gi|1040527086|gb|OBT64146.1||gi|1040526301|gb|OBT63371.1||gi|1040531119|gb|OBT68147.1||gi|1040506012|gb|OBT47781.1||gi|1370888902|ref|XP_024321006.1||gi|1040527824|gb|OBT64876.1||gi|1040542063|gb|OBT78524.1||gi|1040528274|gb|OBT65322.1||gi|1040526348|gb|OBT63417.1||gi|1026906053|gb|OAF58257.1||gi|104051126…	http://www.genome.jp/kegg-bin/show_pathway?sce01130/sce:YMR105C%09red/sce:YOR142W%09red/sce:YJR016C%09red/sce:YNR050C%09red/sce:YPR074C%09red/sce:YDL171C%09red/sce:YKL085W%09red/sce:YKL148C%09red/sce:YLR355C%09red/sce:YNR043W%09red/sce:YPL028W%09red/sce:YDR256C%09red/sce:YER069W%09red/sce:YGR192C%09red/sce:YBR263W%09red/sce:YOR374W%09red/sce:YPL111W%09red
Biosynthesis of secondary metabolites	KEGG PATHWAY	sce01110	21	300	1.33385e-10	1.04485e-08	gi|1040506765|gb|OBT48530.1||gi|1069466751|ref|XP_018132835.1||gi|1040524717|gb|OBT61817.1||gi|1040527086|gb|OBT64146.1||gi|1040526301|gb|OBT63371.1||gi|1040531119|gb|OBT68147.1||gi|1040506012|gb|OBT47781.1||gi|1370888902|ref|XP_024321006.1||gi|1040527824|gb|OBT64876.1||gi|1040542063|gb|OBT78524.1||gi|1040528274|gb|OBT65322.1||gi|1040526348|gb|OBT63417.1||gi|1026906053|gb|OAF58257.1||gi|104051126…	http://www.genome.jp/kegg-bin/show_pathway?sce01110/sce:YMR105C%09red/sce:YOR142W%09red/sce:YJR016C%09red/sce:YNR050C%09red/sce:YPR074C%09red/sce:YDL171C%09red/sce:YKL085W%09red/sce:YKL148C%09red/sce:YLR355C%09red/sce:YNR043W%09red/sce:YPL028W%09red/sce:YDR256C%09red/sce:YER069W%09red/sce:YGR192C%09red/sce:YBR263W%09red/sce:YOR374W%09red/sce:YPL111W%09red
Carbon metabolism	KEGG PATHWAY	sce01200	14	115	3.53989e-10	2.07968e-08	gi|1040542063|gb|OBT78524.1||gi|1040524717|gb|OBT61817.1||gi|1040531119|gb|OBT68147.1||gi|1040539273|gb|OBT75765.1||gi|1026906053|gb|OAF58257.1||gi|1370888902|ref|XP_024321006.1||gi|1040524485|gb|OBT61591.1||gi|1040506765|gb|OBT48530.1||gi|1040527824|gb|OBT64876.1||gi|1040505261|gb|OBT47037.1||gi|1040529431|gb|OBT66469.1||gi|1040501480|gb|OBT43298.1||gi|1026904149|gb|OAF56360.1||gi|440634311|gb|E…	http://www.genome.jp/kegg-bin/show_pathway?sce01200/sce:YPR074C%09red/sce:YOR142W%09red/sce:YBR263W%09red/sce:YKL085W%09red/sce:YKL148C%09red/sce:YPL028W%09red/sce:YDR256C%09red/sce:YGR192C%09red/sce:YKR009C%09red/sce:YBR218C%09red
Neutrophil degranulation	Reactome	R-SCE-6798695	15	175	6.91426e-09	3.2497e-07	gi|1040529249|gb|OBT66289.1||gi|1040524212|gb|OBT61326.1||gi|1040499252|gb|OBT41115.1||gi|1352888949|gb|OBT91521.2||gi|1040532480|gb|OBT69501.1||gi|1040529726|gb|OBT66762.1||gi|1040501521|gb|OBT43339.1||gi|1040526301|gb|OBT63371.1||gi|1040553812|gb|OBT89422.1||gi|1040527824|gb|OBT64876.1||gi|1352886849|gb|OBU01462.2||gi|1040539273|gb|OBT75765.1||gi|440639856|gb|ELR09775.1||gi|1040529266|gb|OBT663…	http://www.reactome.org/cgi-bin/eventbrowser_st_id?ST_ID=R-SCE-6798695
Glyoxylate and dicarboxylate metabolism	KEGG PATHWAY	sce00630	8	30	1.32719e-08	5.19816e-07	gi|1040539273|gb|OBT75765.1||gi|1026906053|gb|OAF58257.1||gi|1370888902|ref|XP_024321006.1||gi|1040506765|gb|OBT48530.1||gi|1040527824|gb|OBT64876.1||gi|1026904149|gb|OAF56360.1||gi|1040501480|gb|OBT43298.1||gi|440634311|gb|ELR04230.1|	http://www.genome.jp/kegg-bin/show_pathway?sce00630/sce:YBR263W%09red/sce:YPL028W%09red/sce:YDR256C%09red/sce:YKL085W%09red
Oxidative phosphorylation	KEGG PATHWAY	sce00190	10	72	4.64941e-08	1.56087e-06	gi|1040529802|gb|OBT66838.1||gi|1040504856|gb|OBT46635.1||gi|1040547996|gb|OBT83739.1||gi|1040520684|gb|OBT59547.1||gi|1040531100|gb|OBT68128.1||gi|1040537109|gb|OBT73636.1||gi|1040530832|gb|OBT67861.1||gi|1040505261|gb|OBT47037.1||gi|1040526016|gb|OBT63090.1||gi|1040500810|gb|OBT42640.1|	http://www.genome.jp/kegg-bin/show_pathway?sce00190/sce:YBL099W%09red/sce:YJR121W%09red/sce:YDR298C%09red/sce:YKL148C%09red/sce:YGL187C%09red/sce:YGL008C%09red/sce:YPR191W%09red
Innate Immune System	Reactome	R-SCE-168249	15	219	1.14834e-07	3.37325e-06	gi|1040529249|gb|OBT66289.1||gi|1040524212|gb|OBT61326.1||gi|1040499252|gb|OBT41115.1||gi|1352888949|gb|OBT91521.2||gi|1040532480|gb|OBT69501.1||gi|1040529726|gb|OBT66762.1||gi|1040501521|gb|OBT43339.1||gi|1040526301|gb|OBT63371.1||gi|1040553812|gb|OBT89422.1||gi|1040527824|gb|OBT64876.1||gi|1352886849|gb|OBU01462.2||gi|1040539273|gb|OBT75765.1||gi|440639856|gb|ELR09775.1||gi|1040529266|gb|OBT663…	http://www.reactome.org/cgi-bin/eventbrowser_st_id?ST_ID=R-SCE-168249
Cellular responses to stress	Reactome	R-SCE-2262752	9	61	1.4391e-07	3.75765e-06	gi|1040499252|gb|OBT41115.1||gi|1040539273|gb|OBT75765.1||gi|1040530740|gb|OBT67770.1||gi|1040523711|gb|OBT60846.1||gi|1040501521|gb|OBT43339.1||gi|1040553812|gb|OBT89422.1||gi|1040527824|gb|OBT64876.1||gi|1040529726|gb|OBT66762.1||gi|440634311|gb|ELR04230.1|	http://www.reactome.org/cgi-bin/eventbrowser_st_id?ST_ID=R-SCE-2262752
Tryptophan metabolism	KEGG PATHWAY	sce00380	6	19	4.20013e-07	9.8703e-06	gi|1040539273|gb|OBT75765.1||gi|1040527824|gb|OBT64876.1||gi|1026906053|gb|OAF58257.1||gi|1040501480|gb|OBT43298.1||gi|1040500818|gb|OBT42648.1||gi|440634311|gb|ELR04230.1|	http://www.genome.jp/kegg-bin/show_pathway?sce00380/sce:YPL028W%09red/sce:YDR256C%09red/sce:YOR374W%09red
The citric acid (TCA) cycle and respiratory electron transport	Reactome	R-SCE-1428517	7	40	1.37806e-06	2.7586e-05	gi|1040542063|gb|OBT78524.1||gi|1040530016|gb|OBT67050.1||gi|1040530832|gb|OBT67861.1||gi|1370888902|ref|XP_024321006.1||gi|1040520684|gb|OBT59547.1||gi|1040505261|gb|OBT47037.1||gi|1026904149|gb|OAF56360.1|	http://www.reactome.org/cgi-bin/eventbrowser_st_id?ST_ID=R-SCE-1428517
Cellular responses to external stimuli	Reactome	R-SCE-8953897	9	82	1.40865e-06	2.7586e-05	gi|1040499252|gb|OBT41115.1||gi|1040539273|gb|OBT75765.1||gi|1040530740|gb|OBT67770.1||gi|1040523711|gb|OBT60846.1||gi|1040501521|gb|OBT43339.1||gi|1040553812|gb|OBT89422.1||gi|1040527824|gb|OBT64876.1||gi|1040529726|gb|OBT66762.1||gi|440634311|gb|ELR04230.1|	http://www.reactome.org/cgi-bin/eventbrowser_st_id?ST_ID=R-SCE-8953897
Immune System	Reactome	R-SCE-168256	16	315	1.92408e-06	3.47815e-05	gi|1040529249|gb|OBT66289.1||gi|1040532080|gb|OBT69103.1||gi|1040524212|gb|OBT61326.1||gi|1040499252|gb|OBT41115.1||gi|1352888949|gb|OBT91521.2||gi|1040532480|gb|OBT69501.1||gi|1040529726|gb|OBT66762.1||gi|1040501521|gb|OBT43339.1||gi|1040526301|gb|OBT63371.1||gi|1040553812|gb|OBT89422.1||gi|1040527824|gb|OBT64876.1||gi|1352886849|gb|OBU01462.2||gi|1040539273|gb|OBT75765.1||gi|440639856|gb|ELR097…	http://www.reactome.org/cgi-bin/eventbrowser_st_id?ST_ID=R-SCE-168256
Pyruvate metabolism	KEGG PATHWAY	sce00620	7	43	2.12482e-06	3.56666e-05	gi|1026904985|gb|OAF57193.1||gi|1040500818|gb|OBT42648.1||gi|1370888902|ref|XP_024321006.1||gi|1026906053|gb|OAF58257.1||gi|1040524485|gb|OBT61591.1||gi|1026904149|gb|OAF56360.1||gi|1040501480|gb|OBT43298.1|	http://www.genome.jp/kegg-bin/show_pathway?sce00620/sce:YBR218C%09red/sce:YPL028W%09red/sce:YDR533C%09red/sce:YKL085W%09red/sce:YOR374W%09red
@@Pyruvate metabolism	PANTHER	P02772	1	5	0.0715629	0.154985	gi|1040524485|gb|OBT61591.1|	http://www.pantherdb.org/pathway/pathwayDiagram.jsp?catAccession=P02772
Biosynthesis of amino acids	KEGG PATHWAY	sce01230	10	123	4.42806e-06	6.9373e-05	gi|1069466751|ref|XP_018132835.1||gi|1040524717|gb|OBT61817.1||gi|1040526301|gb|OBT63371.1||gi|1040531119|gb|OBT68147.1||gi|1040506012|gb|OBT47781.1||gi|1040527086|gb|OBT64146.1||gi|1040526348|gb|OBT63417.1||gi|1040506765|gb|OBT48530.1||gi|1040532273|gb|OBT69295.1||gi|1040524485|gb|OBT61591.1|	http://www.genome.jp/kegg-bin/show_pathway?sce01230/sce:YPR074C%09red/sce:YJR016C%09red/sce:YNR050C%09red/sce:YBR263W%09red/sce:YDL171C%09red/sce:YLR355C%09red/sce:YER069W%09red/sce:YGR192C%09red/sce:YBR218C%09red/sce:YPL111W%09red
Cellular response to heat stress	Reactome	R-SCE-3371556	6	35	9.11839e-06	0.000133926	gi|1040499252|gb|OBT41115.1||gi|1040530740|gb|OBT67770.1||gi|1040523711|gb|OBT60846.1||gi|1040501521|gb|OBT43339.1||gi|1040553812|gb|OBT89422.1||gi|1040529726|gb|OBT66762.1|	http://www.reactome.org/cgi-bin/eventbrowser_st_id?ST_ID=R-SCE-3371556
Longevity regulating pathway - multiple species	KEGG PATHWAY	sce04213	6	36	1.05346e-05	0.000141657	gi|1040499252|gb|OBT41115.1||gi|1040539273|gb|OBT75765.1||gi|1040501521|gb|OBT43339.1||gi|1040553812|gb|OBT89422.1||gi|1040527824|gb|OBT64876.1||gi|440634311|gb|ELR04230.1|	http://www.genome.jp/kegg-bin/show_pathway?sce04213/sce:YDR256C%09red/sce:YBL075C%09red/sce:YNL209W%09red
TCA cycle, aerobic respiration	BioCyc	TCA-EUK-PWY-YEAST	5	20	1.08503e-05	0.000141657	gi|1040505261|gb|OBT47037.1||gi|1040524485|gb|OBT61591.1||gi|1040542063|gb|OBT78524.1||gi|1026904149|gb|OAF56360.1||gi|1370888902|ref|XP_024321006.1|	http://biocyc.org/YEAST/NEW-IMAGE?type=NIL&object=TCA-EUK-PWY-YEAST
Regulation of HSF1-mediated heat shock response	Reactome	R-SCE-3371453	5	25	2.77353e-05	0.000343042	gi|1040501521|gb|OBT43339.1||gi|1040530740|gb|OBT67770.1||gi|1040523711|gb|OBT60846.1||gi|1040553812|gb|OBT89422.1||gi|1040499252|gb|OBT41115.1|	http://www.reactome.org/cgi-bin/eventbrowser_st_id?ST_ID=R-SCE-3371453
Propanoate metabolism	KEGG PATHWAY	sce00640	4	15	7.13652e-05	0.00076231	gi|1040529431|gb|OBT66469.1||gi|1040501480|gb|OBT43298.1||gi|1040542063|gb|OBT78524.1||gi|1026906053|gb|OAF58257.1|	http://www.genome.jp/kegg-bin/show_pathway?sce00640/sce:YKR009C%09red/sce:YPL028W%09red/sce:YOR142W%09red
Lysine degradation	KEGG PATHWAY	sce00310	4	15	7.13652e-05	0.00076231	gi|1069466751|ref|XP_018132835.1||gi|1040501480|gb|OBT43298.1||gi|1040500818|gb|OBT42648.1||gi|1026906053|gb|OAF58257.1|	http://www.genome.jp/kegg-bin/show_pathway?sce00310/sce:YPL028W%09red/sce:YNR050C%09red/sce:YOR374W%09red
Citric acid cycle (TCA cycle)	Reactome	R-SCE-71403	4	15	7.13652e-05	0.00076231	gi|1040505261|gb|OBT47037.1||gi|1040542063|gb|OBT78524.1||gi|1026904149|gb|OAF56360.1||gi|1370888902|ref|XP_024321006.1|	http://www.reactome.org/cgi-bin/eventbrowser_st_id?ST_ID=R-SCE-71403
Citrate cycle (TCA cycle)	KEGG PATHWAY	sce00020	5	32	7.93138e-05	0.00081038	gi|1040505261|gb|OBT47037.1||gi|1040524485|gb|OBT61591.1||gi|1040542063|gb|OBT78524.1||gi|1026904149|gb|OAF56360.1||gi|1370888902|ref|XP_024321006.1|	http://www.genome.jp/kegg-bin/show_pathway?sce00020/sce:YOR142W%09red/sce:YBR218C%09red/sce:YKL085W%09red/sce:YKL148C%09red
Detoxification of Reactive Oxygen Species	Reactome	R-SCE-3299685	3	7	0.000201825	0.00197621	gi|1040539273|gb|OBT75765.1||gi|1040527824|gb|OBT64876.1||gi|440634311|gb|ELR04230.1|	http://www.reactome.org/cgi-bin/eventbrowser_st_id?ST_ID=R-SCE-3299685
Peroxisomal protein import	Reactome	R-SCE-9033241	4	21	0.000220208	0.00206996	gi|1040529431|gb|OBT66469.1||gi|1040527824|gb|OBT64876.1||gi|1040539273|gb|OBT75765.1||gi|440634311|gb|ELR04230.1|	http://www.reactome.org/cgi-bin/eventbrowser_st_id?ST_ID=R-SCE-9033241
mevalonate pathway	BioCyc	PWY-922	3	8	0.000275054	0.00248607	gi|1040501480|gb|OBT43298.1||gi|1040528274|gb|OBT65322.1||gi|1026906053|gb|OAF58257.1|	http://biocyc.org/YEAST/NEW-IMAGE?type=NIL&object=PWY-922
Metabolism	Reactome	R-SCE-1430728	15	438	0.00034184	0.00290879	gi|1040542063|gb|OBT78524.1||gi|1040530016|gb|OBT67050.1||gi|1040531119|gb|OBT68147.1||gi|1040527086|gb|OBT64146.1||gi|1370888902|ref|XP_024321006.1||gi|1040520684|gb|OBT59547.1||gi|1040528274|gb|OBT65322.1||gi|1040506765|gb|OBT48530.1||gi|1040530832|gb|OBT67861.1||gi|1040505261|gb|OBT47037.1||gi|1040529431|gb|OBT66469.1||gi|1040500818|gb|OBT42648.1||gi|1026902306|gb|OAF54533.1||gi|1026904149|gb|…	http://www.reactome.org/cgi-bin/eventbrowser_st_id?ST_ID=R-SCE-1430728
Pyruvate metabolism and Citric Acid (TCA) cycle	Reactome	R-SCE-71406	4	24	0.00034658	0.00290879	gi|1040505261|gb|OBT47037.1||gi|1040542063|gb|OBT78524.1||gi|1026904149|gb|OAF56360.1||gi|1370888902|ref|XP_024321006.1|	http://www.reactome.org/cgi-bin/eventbrowser_st_id?ST_ID=R-SCE-71406
Attenuation phase	Reactome	R-SCE-3371568	3	10	0.000468366	0.00366887	gi|1040501521|gb|OBT43339.1||gi|1040499252|gb|OBT41115.1||gi|1040553812|gb|OBT89422.1|	http://www.reactome.org/cgi-bin/eventbrowser_st_id?ST_ID=R-SCE-3371568
superpathway of geranylgeranyldiphosphate biosynthesis I (via mevalonate)	BioCyc	PWY-5910	3	10	0.000468366	0.00366887	gi|1040501480|gb|OBT43298.1||gi|1040528274|gb|OBT65322.1||gi|1026906053|gb|OAF58257.1|	http://biocyc.org/YEAST/NEW-IMAGE?type=NIL&object=PWY-5910
Parkinson disease	PANTHER	P00049	4	29	0.000661097	0.00501154	gi|1040501521|gb|OBT43339.1||gi|1040523711|gb|OBT60846.1||gi|1040553812|gb|OBT89422.1||gi|1040499252|gb|OBT41115.1|	http://www.pantherdb.org/pathway/pathwayDiagram.jsp?catAccession=P00049
Valine, leucine and isoleucine degradation	KEGG PATHWAY	sce00280	3	13	0.000892995	0.00623802	gi|1040501480|gb|OBT43298.1||gi|1040500818|gb|OBT42648.1||gi|1026906053|gb|OAF58257.1|	http://www.genome.jp/kegg-bin/show_pathway?sce00280/sce:YPL028W%09red/sce:YOR374W%09red
HSP90 chaperone cycle for steroid hormone receptors (SHR)	Reactome	R-SCE-3371497	3	13	0.000892995	0.00623802	gi|1040501521|gb|OBT43339.1||gi|1040499252|gb|OBT41115.1||gi|1040553812|gb|OBT89422.1|	http://www.reactome.org/cgi-bin/eventbrowser_st_id?ST_ID=R-SCE-3371497
Metabolism of proteins	Reactome	R-SCE-392499	13	380	0.000902522	0.00623802	gi|1040532080|gb|OBT69103.1||gi|1040525605|gb|OBT62686.1||gi|1352888836|gb|OBT92075.2||gi|1040530835|gb|OBT67864.1||gi|1040528274|gb|OBT65322.1||gi|1040539963|gb|OBT76447.1||gi|1040529726|gb|OBT66762.1||gi|1040501360|gb|OBT43180.1||gi|1352886849|gb|OBU01462.2||gi|1069464671|ref|XP_018133843.1||gi|1040543888|gb|OBT80336.1||gi|1040529266|gb|OBT66306.1||gi|1040560294|gb|OBT95760.1|	http://www.reactome.org/cgi-bin/eventbrowser_st_id?ST_ID=R-SCE-392499
HSF1-dependent transactivation	Reactome	R-SCE-3371571	3	15	0.00127837	0.00858332	gi|1040501521|gb|OBT43339.1||gi|1040499252|gb|OBT41115.1||gi|1040553812|gb|OBT89422.1|	http://www.reactome.org/cgi-bin/eventbrowser_st_id?ST_ID=R-SCE-3371571
Respiratory electron transport, ATP synthesis by chemiosmotic coupling, and heat production by uncoupling proteins.	Reactome	R-SCE-163200	3	16	0.00150468	0.00939202	gi|1040520684|gb|OBT59547.1||gi|1040530016|gb|OBT67050.1||gi|1040530832|gb|OBT67861.1|	http://www.reactome.org/cgi-bin/eventbrowser_st_id?ST_ID=R-SCE-163200
Respiratory electron transport	Reactome	R-SCE-611105	3	16	0.00150468	0.00939202	gi|1040520684|gb|OBT59547.1||gi|1040530016|gb|OBT67050.1||gi|1040530832|gb|OBT67861.1|	http://www.reactome.org/cgi-bin/eventbrowser_st_id?ST_ID=R-SCE-611105
adenosine ribonucleotides de novo biosynthesis	BioCyc	PWY-7219	4	37	0.00151871	0.00939202	gi|1040537109|gb|OBT73636.1||gi|1040500810|gb|OBT42640.1||gi|1040504856|gb|OBT46635.1||gi|1040547996|gb|OBT83739.1|	http://biocyc.org/YEAST/NEW-IMAGE?type=NIL&object=PWY-7219
aerobic respiration (linear view)	BioCyc	PWY3O-188	4	38	0.00166304	0.00977038	gi|1040505261|gb|OBT47037.1||gi|1040529802|gb|OBT66838.1||gi|1040520684|gb|OBT59547.1||gi|1040530832|gb|OBT67861.1|	http://biocyc.org/YEAST/NEW-IMAGE?type=NIL&object=PWY3O-188
aerobic respiration (cytochrome c)	BioCyc	PWY-7279-YEAST	4	38	0.00166304	0.00977038	gi|1040505261|gb|OBT47037.1||gi|1040529802|gb|OBT66838.1||gi|1040520684|gb|OBT59547.1||gi|1040530832|gb|OBT67861.1|	http://biocyc.org/YEAST/NEW-IMAGE?type=NIL&object=PWY-7279-YEAST
Clathrin-mediated endocytosis	Reactome	R-SCE-8856828	5	67	0.00182052	0.0104347	gi|1040501521|gb|OBT43339.1||gi|1040524212|gb|OBT61326.1||gi|1040538418|gb|OBT74922.1||gi|1040553812|gb|OBT89422.1||gi|1040499252|gb|OBT41115.1|	http://www.reactome.org/cgi-bin/eventbrowser_st_id?ST_ID=R-SCE-8856828
Huntington disease	PANTHER	P00029	3	19	0.00232872	0.0124375	gi|1040506608|gb|OBT48374.1||gi|1040531119|gb|OBT68147.1||gi|440639856|gb|ELR09775.1|	http://www.pantherdb.org/pathway/pathwayDiagram.jsp?catAccession=P00029
Terpenoid backbone biosynthesis	KEGG PATHWAY	sce00900	3	19	0.00232872	0.0124375	gi|1040501480|gb|OBT43298.1||gi|1040528274|gb|OBT65322.1||gi|1026906053|gb|OAF58257.1|	http://www.genome.jp/kegg-bin/show_pathway?sce00900/sce:YNR043W%09red/sce:YPL028W%09red
Fatty acid degradation	KEGG PATHWAY	sce00071	3	19	0.00232872	0.0124375	gi|1040501480|gb|OBT43298.1||gi|1040500818|gb|OBT42648.1||gi|1026906053|gb|OAF58257.1|	http://www.genome.jp/kegg-bin/show_pathway?sce00071/sce:YPL028W%09red/sce:YOR374W%09red
adenosine nucleotides de novo biosynthesis	BioCyc	PWY-6126	4	44	0.00273441	0.0142797	gi|1040537109|gb|OBT73636.1||gi|1040500810|gb|OBT42640.1||gi|1040504856|gb|OBT46635.1||gi|1040547996|gb|OBT83739.1|	http://biocyc.org/YEAST/NEW-IMAGE?type=NIL&object=PWY-6126
Valine biosynthesis	PANTHER	P02785	2	5	0.00301193	0.0150596	gi|1040532273|gb|OBT69295.1||gi|1040526348|gb|OBT63417.1|	http://www.pantherdb.org/pathway/pathwayDiagram.jsp?catAccession=P02785
@@valine biosynthesis	BioCyc	VALSYN-PWY	2	6	0.00398395	0.0183574	gi|1040532273|gb|OBT69295.1||gi|1040526348|gb|OBT63417.1|	http://biocyc.org/YEAST/NEW-IMAGE?type=NIL&object=VALSYN-PWY
aspartate degradation II	BioCyc	MALATE-ASPARTATE-SHUTTLE-PWY	2	5	0.00301193	0.0150596	gi|1026904149|gb|OAF56360.1||gi|1370888902|ref|XP_024321006.1|	http://biocyc.org/YEAST/NEW-IMAGE?type=NIL&object=MALATE-ASPARTATE-SHUTTLE-PWY
superpathway of ergosterol biosynthesis	BioCyc	ERGOSTEROL-SYN-PWY	3	22	0.00338703	0.0165823	gi|1040501480|gb|OBT43298.1||gi|1040528274|gb|OBT65322.1||gi|1026906053|gb|OAF58257.1|	http://biocyc.org/YEAST/NEW-IMAGE?type=NIL&object=ERGOSTEROL-SYN-PWY
Protein localization	Reactome	R-SCE-9609507	4	48	0.00366598	0.0175818	gi|1040529431|gb|OBT66469.1||gi|1040527824|gb|OBT64876.1||gi|1040539273|gb|OBT75765.1||gi|440634311|gb|ELR04230.1|	http://www.reactome.org/cgi-bin/eventbrowser_st_id?ST_ID=R-SCE-9609507
Fatty acid metabolism	KEGG PATHWAY	sce01212	3	23	0.00379518	0.0178374	gi|1040501480|gb|OBT43298.1||gi|1026906053|gb|OAF58257.1||gi|1040518845|gb|OBT57831.1|	http://www.genome.jp/kegg-bin/show_pathway?sce01212/sce:YPL028W%09red/sce:YPL231W%09red
@@Fatty acid metabolism	Reactome	R-SCE-8978868	1	38	0.383612	0.419297	gi|1040529431|gb|OBT66469.1|	http://www.reactome.org/cgi-bin/eventbrowser_st_id?ST_ID=R-SCE-8978868
Isoleucine biosynthesis	PANTHER	P02748	2	7	0.00508149	0.0225311	gi|1040532273|gb|OBT69295.1||gi|1040526348|gb|OBT63417.1|	http://www.pantherdb.org/pathway/pathwayDiagram.jsp?catAccession=P02748
@@isoleucine biosynthesis	BioCyc	ILEUSYN-PWY	2	8	0.00630141	0.0269242	gi|1040532273|gb|OBT69295.1||gi|1040526348|gb|OBT63417.1|	http://biocyc.org/YEAST/NEW-IMAGE?type=NIL&object=ILEUSYN-PWY
Urea cycle	Reactome	R-SCE-70635	2	7	0.00508149	0.0225311	gi|1040526301|gb|OBT63371.1||gi|1040527086|gb|OBT64146.1|	http://www.reactome.org/cgi-bin/eventbrowser_st_id?ST_ID=R-SCE-70635
@@urea cycle	BioCyc	PWY-4984	1	7	0.0942744	0.165332	gi|1040526301|gb|OBT63371.1|	http://biocyc.org/YEAST/NEW-IMAGE?type=NIL&object=PWY-4984
Protein processing in endoplasmic reticulum	KEGG PATHWAY	sce04141	5	88	0.00553589	0.0240914	gi|1040529726|gb|OBT66762.1||gi|1352888836|gb|OBT92075.2||gi|1040501521|gb|OBT43339.1||gi|1040499252|gb|OBT41115.1||gi|1040553812|gb|OBT89422.1|	http://www.genome.jp/kegg-bin/show_pathway?sce04141/sce:YCL043C%09red/sce:YDL126C%09red/sce:YBL075C%09red/sce:YNL209W%09red
superpathway of purine nucleotides de novo biosynthesis I	BioCyc	PWY-841	4	57	0.00650214	0.0272858	gi|1040537109|gb|OBT73636.1||gi|1040500810|gb|OBT42640.1||gi|1040504856|gb|OBT46635.1||gi|1040547996|gb|OBT83739.1|	http://biocyc.org/YEAST/NEW-IMAGE?type=NIL&object=PWY-841
Butanoate metabolism	KEGG PATHWAY	sce00650	2	9	0.0076406	0.0309576	gi|1040501480|gb|OBT43298.1||gi|1026906053|gb|OAF58257.1|	http://www.genome.jp/kegg-bin/show_pathway?sce00650/sce:YPL028W%09red
Cooperation of PDCL (PhLP1) and TRiC/CCT in G-protein beta folding	Reactome	R-SCE-6814122	2	9	0.0076406	0.0309576	gi|1040543888|gb|OBT80336.1||gi|1069464671|ref|XP_018133843.1|	http://www.reactome.org/cgi-bin/eventbrowser_st_id?ST_ID=R-SCE-6814122
Cytoskeletal regulation by Rho GTPase	PANTHER	P00016	2	10	0.00909602	0.0362299	gi|1040506608|gb|OBT48374.1||gi|440639856|gb|ELR09775.1|	http://www.pantherdb.org/pathway/pathwayDiagram.jsp?catAccession=P00016
Metabolism of folate and pterines	Reactome	R-SCE-196757	2	11	0.0106647	0.04177	gi|1040500818|gb|OBT42648.1||gi|1040506765|gb|OBT48530.1|	http://www.reactome.org/cgi-bin/eventbrowser_st_id?ST_ID=R-SCE-196757
2-Oxocarboxylic acid metabolism	KEGG PATHWAY	sce01210	3	35	0.0110809	0.0426887	gi|1040527086|gb|OBT64146.1||gi|1040532273|gb|OBT69295.1||gi|1040526348|gb|OBT63417.1|	http://www.genome.jp/kegg-bin/show_pathway?sce01210/sce:YJR016C%09red/sce:YER069W%09red/sce:YLR355C%09red
Translation	Reactome	R-SCE-72766	6	148	0.0113547	0.043038	gi|1040530835|gb|OBT67864.1||gi|1040529266|gb|OBT66306.1||gi|1040525605|gb|OBT62686.1||gi|1040501360|gb|OBT43180.1||gi|1040539963|gb|OBT76447.1||gi|1040560294|gb|OBT95760.1|	http://www.reactome.org/cgi-bin/eventbrowser_st_id?ST_ID=R-SCE-72766
Valine, leucine and isoleucine biosynthesis	KEGG PATHWAY	sce00290	2	12	0.0123437	0.0439509	gi|1040532273|gb|OBT69295.1||gi|1040526348|gb|OBT63417.1|	http://www.genome.jp/kegg-bin/show_pathway?sce00290/sce:YJR016C%09red/sce:YLR355C%09red
Chaperonin-mediated protein folding	Reactome	R-SCE-390466	2	12	0.0123437	0.0439509	gi|1040543888|gb|OBT80336.1||gi|1069464671|ref|XP_018133843.1|	http://www.reactome.org/cgi-bin/eventbrowser_st_id?ST_ID=R-SCE-390466
Protein folding	Reactome	R-SCE-391251	2	12	0.0123437	0.0439509	gi|1040543888|gb|OBT80336.1||gi|1069464671|ref|XP_018133843.1|	http://www.reactome.org/cgi-bin/eventbrowser_st_id?ST_ID=R-SCE-391251
superpathway of leucine, valine, and isoleucine biosynthesis	BioCyc	BRANCHED-CHAIN-AA-SYN-PWY	2	12	0.0123437	0.0439509	gi|1040532273|gb|OBT69295.1||gi|1040526348|gb|OBT63417.1|	http://biocyc.org/YEAST/NEW-IMAGE?type=NIL&object=BRANCHED-CHAIN-AA-SYN-PWY
Peroxisome	KEGG PATHWAY	sce04146	3	39	0.0145604	0.0510699	gi|1040539273|gb|OBT75765.1||gi|1040527824|gb|OBT64876.1||gi|440634311|gb|ELR04230.1|	http://www.genome.jp/kegg-bin/show_pathway?sce04146/sce:YDR256C%09red
Endocytosis	KEGG PATHWAY	sce04144	4	74	0.0151971	0.0517827	gi|1040501521|gb|OBT43339.1||gi|1040538418|gb|OBT74922.1||gi|1040553812|gb|OBT89422.1||gi|1040499252|gb|OBT41115.1|	http://www.genome.jp/kegg-bin/show_pathway?sce04144/sce:YGL206C%09red/sce:YBL075C%09red/sce:YNL209W%09red
MAPK signaling pathway - yeast	KEGG PATHWAY	sce04011	5	114	0.0152043	0.0517827	gi|1040539273|gb|OBT75765.1||gi|1069464671|ref|XP_018133843.1||gi|1040527824|gb|OBT64876.1||gi|440640697|gb|ELR10616.1||gi|440634311|gb|ELR04230.1|	http://www.genome.jp/kegg-bin/show_pathway?sce04011/sce:YDR256C%09red/sce:YOR212W%09red/sce:YDL006W%09red
Deubiquitination	Reactome	R-SCE-5688426	3	41	0.0165066	0.055415	gi|1352886849|gb|OBU01462.2||gi|1040529726|gb|OBT66762.1||gi|1040532080|gb|OBT69103.1|	http://www.reactome.org/cgi-bin/eventbrowser_st_id?ST_ID=R-SCE-5688426
beta-Alanine metabolism	KEGG PATHWAY	sce00410	2	15	0.0180139	0.0596235	gi|1040529431|gb|OBT66469.1||gi|1040500818|gb|OBT42648.1|	http://www.genome.jp/kegg-bin/show_pathway?sce00410/sce:YKR009C%09red/sce:YOR374W%09red
Pantothenate and CoA biosynthesis	KEGG PATHWAY	sce00770	2	16	0.0201058	0.0656233	gi|1040532273|gb|OBT69295.1||gi|1040526348|gb|OBT63417.1|	http://www.genome.jp/kegg-bin/show_pathway?sce00770/sce:YJR016C%09red/sce:YLR355C%09red
Arginine biosynthesis	KEGG PATHWAY	sce00220	2	17	0.0222942	0.0717691	gi|1040526301|gb|OBT63371.1||gi|1040527086|gb|OBT64146.1|	http://www.genome.jp/kegg-bin/show_pathway?sce00220/sce:YER069W%09red/sce:YPL111W%09red
@@Arginine biosynthesis	PANTHER	P02728	1	8	0.105423	0.169688	gi|1040527086|gb|OBT64146.1|	http://www.pantherdb.org/pathway/pathwayDiagram.jsp?catAccession=P02728
@@arginine biosynthesis	BioCyc	ARGSYNBSUB-PWY	1	9	0.116437	0.175402	gi|1040527086|gb|OBT64146.1|	http://biocyc.org/YEAST/NEW-IMAGE?type=NIL&object=ARGSYNBSUB-PWY
Cap-dependent Translation Initiation	Reactome	R-SCE-72737	5	128	0.0234454	0.074455	gi|1040539963|gb|OBT76447.1||gi|1040525605|gb|OBT62686.1||gi|1040530835|gb|OBT67864.1||gi|1040501360|gb|OBT43180.1||gi|1040560294|gb|OBT95760.1|	http://www.reactome.org/cgi-bin/eventbrowser_st_id?ST_ID=R-SCE-72737
Eukaryotic Translation Initiation	Reactome	R-SCE-72613	5	130	0.024819	0.0777661	gi|1040539963|gb|OBT76447.1||gi|1040525605|gb|OBT62686.1||gi|1040530835|gb|OBT67864.1||gi|1040501360|gb|OBT43180.1||gi|1040560294|gb|OBT95760.1|	http://www.reactome.org/cgi-bin/eventbrowser_st_id?ST_ID=R-SCE-72613
Signaling by Rho GTPases	Reactome	R-SCE-194315	3	53	0.0311213	0.0962303	gi|1040529249|gb|OBT66289.1||gi|1040532480|gb|OBT69501.1||gi|440639856|gb|ELR09775.1|	http://www.reactome.org/cgi-bin/eventbrowser_st_id?ST_ID=R-SCE-194315
Arginine and proline metabolism	KEGG PATHWAY	sce00330	2	21	0.0319602	0.097541	gi|1040500818|gb|OBT42648.1||gi|1040526301|gb|OBT63371.1|	http://www.genome.jp/kegg-bin/show_pathway?sce00330/sce:YOR374W%09red/sce:YPL111W%09red
gluconeogenesis	BioCyc	GLUCONEO-YEAST-PWY	2	22	0.0345924	0.104221	gi|1040524485|gb|OBT61591.1||gi|1040531119|gb|OBT68147.1|	http://biocyc.org/YEAST/NEW-IMAGE?type=NIL&object=GLUCONEO-YEAST-PWY
Glycolysis / Gluconeogenesis	KEGG PATHWAY	sce00010	3	56	0.0355609	0.105782	gi|1040500818|gb|OBT42648.1||gi|1040531119|gb|OBT68147.1||gi|1040511267|gb|OBT51167.1|	http://www.genome.jp/kegg-bin/show_pathway?sce00010/sce:YMR105C%09red/sce:YOR374W%09red/sce:YGR192C%09red
Membrane Trafficking	Reactome	R-SCE-199991	6	195	0.0365835	0.106137	gi|1040529249|gb|OBT66289.1||gi|1040524212|gb|OBT61326.1||gi|1040499252|gb|OBT41115.1||gi|1040501521|gb|OBT43339.1||gi|1040553812|gb|OBT89422.1||gi|1040538418|gb|OBT74922.1|	http://www.reactome.org/cgi-bin/eventbrowser_st_id?ST_ID=R-SCE-199991
Vesicle-mediated transport	Reactome	R-SCE-5653656	6	195	0.0365835	0.106137	gi|1040529249|gb|OBT66289.1||gi|1040524212|gb|OBT61326.1||gi|1040499252|gb|OBT41115.1||gi|1040501521|gb|OBT43339.1||gi|1040553812|gb|OBT89422.1||gi|1040538418|gb|OBT74922.1|	http://www.reactome.org/cgi-bin/eventbrowser_st_id?ST_ID=R-SCE-5653656
Biological oxidations	Reactome	R-SCE-211859	2	23	0.0373059	0.106913	gi|1040500818|gb|OBT42648.1||gi|1026902306|gb|OAF54533.1|	http://www.reactome.org/cgi-bin/eventbrowser_st_id?ST_ID=R-SCE-211859
Ribosomal scanning and start codon recognition	Reactome	R-SCE-72702	3	62	0.0453649	0.126932	gi|1040539963|gb|OBT76447.1||gi|1040501360|gb|OBT43180.1||gi|1040560294|gb|OBT95760.1|	http://www.reactome.org/cgi-bin/eventbrowser_st_id?ST_ID=R-SCE-72702
Rho GTPase cycle	Reactome	R-SCE-194840	2	26	0.0459115	0.126932	gi|1040529249|gb|OBT66289.1||gi|1040532480|gb|OBT69501.1|	http://www.reactome.org/cgi-bin/eventbrowser_st_id?ST_ID=R-SCE-194840
Metabolism of steroids	Reactome	R-SCE-8957322	2	26	0.0459115	0.126932	gi|1040529431|gb|OBT66469.1||gi|1040528274|gb|OBT65322.1|	http://www.reactome.org/cgi-bin/eventbrowser_st_id?ST_ID=R-SCE-8957322
Pentose phosphate pathway	KEGG PATHWAY	sce00030	2	28	0.0520138	0.142131	gi|1040524717|gb|OBT61817.1||gi|1040511267|gb|OBT51167.1|	http://www.genome.jp/kegg-bin/show_pathway?sce00030/sce:YMR105C%09red/sce:YPR074C%09red
@@pentose phosphate pathway	BioCyc	PENTOSE-P-PWY	1	12	0.148681	0.204327	gi|1040524717|gb|OBT61817.1|	http://biocyc.org/YEAST/NEW-IMAGE?type=NIL&object=PENTOSE-P-PWY
Post-translational protein modification	Reactome	R-SCE-597592	6	214	0.0528119	0.142653	gi|1040532080|gb|OBT69103.1||gi|1352888836|gb|OBT92075.2||gi|1040528274|gb|OBT65322.1||gi|1040529726|gb|OBT66762.1||gi|1352886849|gb|OBU01462.2||gi|1040529266|gb|OBT66306.1|	http://www.reactome.org/cgi-bin/eventbrowser_st_id?ST_ID=R-SCE-597592
RHO GTPase Effectors	Reactome	R-SCE-195258	2	32	0.0650175	0.154985	gi|1040532480|gb|OBT69501.1||gi|440639856|gb|ELR09775.1|	http://www.reactome.org/cgi-bin/eventbrowser_st_id?ST_ID=R-SCE-195258
Cross-presentation of soluble exogenous antigens (endosomes)	Reactome	R-SCE-1236978	2	33	0.068423	0.154985	gi|1352886849|gb|OBU01462.2||gi|1040532080|gb|OBT69103.1|	http://www.reactome.org/cgi-bin/eventbrowser_st_id?ST_ID=R-SCE-1236978
Antigen processing-Cross presentation	Reactome	R-SCE-1236975	2	33	0.068423	0.154985	gi|1352886849|gb|OBU01462.2||gi|1040532080|gb|OBT69103.1|	http://www.reactome.org/cgi-bin/eventbrowser_st_id?ST_ID=R-SCE-1236975
L13a-mediated translational silencing of Ceruloplasmin expression	Reactome	R-SCE-156827	4	123	0.0704993	0.154985	gi|1040525605|gb|OBT62686.1||gi|1040539963|gb|OBT76447.1||gi|1040501360|gb|OBT43180.1||gi|1040560294|gb|OBT95760.1|	http://www.reactome.org/cgi-bin/eventbrowser_st_id?ST_ID=R-SCE-156827
Cholesterol biosynthesis	PANTHER	P00014	1	5	0.0715629	0.154985	gi|1040528274|gb|OBT65322.1|	http://www.pantherdb.org/pathway/pathwayDiagram.jsp?catAccession=P00014
@@Cholesterol biosynthesis	Reactome	R-SCE-191273	1	16	0.189871	0.237339	gi|1040528274|gb|OBT65322.1|	http://www.reactome.org/cgi-bin/eventbrowser_st_id?ST_ID=R-SCE-191273
The phototransduction cascade	Reactome	R-SCE-2514856	1	5	0.0715629	0.154985	gi|1040538336|gb|OBT74841.1|	http://www.reactome.org/cgi-bin/eventbrowser_st_id?ST_ID=R-SCE-2514856
Formation of annular gap junctions	Reactome	R-SCE-196025	1	5	0.0715629	0.154985	gi|1040538418|gb|OBT74922.1|	http://www.reactome.org/cgi-bin/eventbrowser_st_id?ST_ID=R-SCE-196025
G alpha (12/13) signalling events	Reactome	R-SCE-416482	1	5	0.0715629	0.154985	gi|1040532480|gb|OBT69501.1|	http://www.reactome.org/cgi-bin/eventbrowser_st_id?ST_ID=R-SCE-416482
Glutathione conjugation	Reactome	R-SCE-156590	1	5	0.0715629	0.154985	gi|1026902306|gb|OAF54533.1|	http://www.reactome.org/cgi-bin/eventbrowser_st_id?ST_ID=R-SCE-156590
Inactivation, recovery and regulation of the phototransduction cascade	Reactome	R-SCE-2514859	1	5	0.0715629	0.154985	gi|1040538336|gb|OBT74841.1|	http://www.reactome.org/cgi-bin/eventbrowser_st_id?ST_ID=R-SCE-2514859
ethanol degradation II	BioCyc	PWY66-21	1	5	0.0715629	0.154985	gi|1040500818|gb|OBT42648.1|	http://biocyc.org/YEAST/NEW-IMAGE?type=NIL&object=PWY66-21
gamma-glutamyl cycle	BioCyc	PWY-4041	1	5	0.0715629	0.154985	gi|1026902306|gb|OAF54533.1|	http://biocyc.org/YEAST/NEW-IMAGE?type=NIL&object=PWY-4041
D-galactose degradation V (Leloir pathway)	BioCyc	PWY66-422	1	5	0.0715629	0.154985	gi|1040511267|gb|OBT51167.1|	http://biocyc.org/YEAST/NEW-IMAGE?type=NIL&object=PWY66-422
10-trans-heptadecenoyl-CoA degradation (reductase-dependent)	BioCyc	PWY-7338	1	5	0.0715629	0.154985	gi|1040529431|gb|OBT66469.1|	http://biocyc.org/YEAST/NEW-IMAGE?type=NIL&object=PWY-7338
thioredoxin system	BioCyc	THIOREDOX-PWY	1	5	0.0715629	0.154985	gi|1040501074|gb|OBT42899.1|	http://biocyc.org/YEAST/NEW-IMAGE?type=NIL&object=THIOREDOX-PWY
palmitate biosynthesis	BioCyc	PWY-5994	1	5	0.0715629	0.154985	gi|1040518845|gb|OBT57831.1|	http://biocyc.org/YEAST/NEW-IMAGE?type=NIL&object=PWY-5994
10-cis-heptadecenoyl-CoA degradation	BioCyc	PWY-7337	1	5	0.0715629	0.154985	gi|1040529431|gb|OBT66469.1|	http://biocyc.org/YEAST/NEW-IMAGE?type=NIL&object=PWY-7337
glycogen degradation II	BioCyc	PWY-5941	1	5	0.0715629	0.154985	gi|1040511267|gb|OBT51167.1|	http://biocyc.org/YEAST/NEW-IMAGE?type=NIL&object=PWY-5941
Phagosome	KEGG PATHWAY	sce04145	2	34	0.0718865	0.154985	gi|1040506608|gb|OBT48374.1||gi|440639856|gb|ELR09775.1|	http://www.genome.jp/kegg-bin/show_pathway?sce04145/sce:YFL039C%09red/sce:YFL037W%09red
GPCR downstream signalling	Reactome	R-SCE-388396	2	34	0.0718865	0.154985	gi|1040538336|gb|OBT74841.1||gi|1040532480|gb|OBT69501.1|	http://www.reactome.org/cgi-bin/eventbrowser_st_id?ST_ID=R-SCE-388396
Signaling by GPCR	Reactome	R-SCE-372790	2	34	0.0718865	0.154985	gi|1040538336|gb|OBT74841.1||gi|1040532480|gb|OBT69501.1|	http://www.reactome.org/cgi-bin/eventbrowser_st_id?ST_ID=R-SCE-372790
Metabolism of amino acids and derivatives	Reactome	R-SCE-71291	3	76	0.0728178	0.155565	gi|1040527086|gb|OBT64146.1||gi|1040526301|gb|OBT63371.1||gi|1040506765|gb|OBT48530.1|	http://www.reactome.org/cgi-bin/eventbrowser_st_id?ST_ID=R-SCE-71291
Proteasome	KEGG PATHWAY	sce03050	2	35	0.0754059	0.157276	gi|1352886849|gb|OBU01462.2||gi|1040532080|gb|OBT69103.1|	http://www.genome.jp/kegg-bin/show_pathway?sce03050/sce:YDR394W%09red/sce:YOR117W%09red
Ub-specific processing proteases	Reactome	R-SCE-5689880	2	35	0.0754059	0.157276	gi|1352886849|gb|OBU01462.2||gi|1040532080|gb|OBT69103.1|	http://www.reactome.org/cgi-bin/eventbrowser_st_id?ST_ID=R-SCE-5689880
UCH proteinases	Reactome	R-SCE-5689603	2	36	0.0789796	0.157276	gi|1352886849|gb|OBU01462.2||gi|1040532080|gb|OBT69103.1|	http://www.reactome.org/cgi-bin/eventbrowser_st_id?ST_ID=R-SCE-5689603
Spliceosome	KEGG PATHWAY	sce03040	3	79	0.0794828	0.157276	gi|1040501521|gb|OBT43339.1||gi|1040499252|gb|OBT41115.1||gi|1040553812|gb|OBT89422.1|	http://www.genome.jp/kegg-bin/show_pathway?sce03040/sce:YBL075C%09red/sce:YNL209W%09red
Serine glycine biosynthesis	PANTHER	P02776	1	6	0.0829881	0.157276	gi|1040506765|gb|OBT48530.1|	http://www.pantherdb.org/pathway/pathwayDiagram.jsp?catAccession=P02776
Ethanol oxidation	Reactome	R-SCE-71384	1	6	0.0829881	0.157276	gi|1040500818|gb|OBT42648.1|	http://www.reactome.org/cgi-bin/eventbrowser_st_id?ST_ID=R-SCE-71384
Eukaryotic Translation Elongation	Reactome	R-SCE-156842	1	6	0.0829881	0.157276	gi|1040529266|gb|OBT66306.1|	http://www.reactome.org/cgi-bin/eventbrowser_st_id?ST_ID=R-SCE-156842
Cilium Assembly	Reactome	R-SCE-5617833	1	6	0.0829881	0.157276	gi|440639856|gb|ELR09775.1|	http://www.reactome.org/cgi-bin/eventbrowser_st_id?ST_ID=R-SCE-5617833
Synthesis of Dolichyl-phosphate	Reactome	R-SCE-446199	1	6	0.0829881	0.157276	gi|1040528274|gb|OBT65322.1|	http://www.reactome.org/cgi-bin/eventbrowser_st_id?ST_ID=R-SCE-446199
folate polyglutamylation	BioCyc	PWY-2161	1	6	0.0829881	0.157276	gi|1040506765|gb|OBT48530.1|	http://biocyc.org/YEAST/NEW-IMAGE?type=NIL&object=PWY-2161
superpathway of serine and glycine biosynthesis I	BioCyc	SER-GLYSYN-PWY	1	6	0.0829881	0.157276	gi|1040506765|gb|OBT48530.1|	http://biocyc.org/YEAST/NEW-IMAGE?type=NIL&object=SER-GLYSYN-PWY
methylglyoxal degradation V	BioCyc	PWY-5458	1	6	0.0829881	0.157276	gi|1040500818|gb|OBT42648.1|	http://biocyc.org/YEAST/NEW-IMAGE?type=NIL&object=PWY-5458
pentose phosphate pathway (non-oxidative branch)	BioCyc	NONOXIPENT-PWY	1	6	0.0829881	0.157276	gi|1040524717|gb|OBT61817.1|	http://biocyc.org/YEAST/NEW-IMAGE?type=NIL&object=NONOXIPENT-PWY
NAD/NADP-NADH/NADPH mitochondrial interconversion	BioCyc	PWY-7269-YEAST	1	6	0.0829881	0.157276	gi|1040500818|gb|OBT42648.1|	http://biocyc.org/YEAST/NEW-IMAGE?type=NIL&object=PWY-7269-YEAST
5-Hydroxytryptamine degredation	PANTHER	P04372	1	7	0.0942744	0.165332	gi|1040500818|gb|OBT42648.1|	http://www.pantherdb.org/pathway/pathwayDiagram.jsp?catAccession=P04372
Nitrogen metabolism	KEGG PATHWAY	sce00910	1	7	0.0942744	0.165332	gi|1040506012|gb|OBT47781.1|	http://www.genome.jp/kegg-bin/show_pathway?sce00910/sce:YDL171C%09red
Gap junction trafficking and regulation	Reactome	R-SCE-157858	1	7	0.0942744	0.165332	gi|1040538418|gb|OBT74922.1|	http://www.reactome.org/cgi-bin/eventbrowser_st_id?ST_ID=R-SCE-157858
Synthesis of diphthamide-EEF2	Reactome	R-SCE-5358493	1	7	0.0942744	0.165332	gi|1040529266|gb|OBT66306.1|	http://www.reactome.org/cgi-bin/eventbrowser_st_id?ST_ID=R-SCE-5358493
Gap junction trafficking	Reactome	R-SCE-190828	1	7	0.0942744	0.165332	gi|1040538418|gb|OBT74922.1|	http://www.reactome.org/cgi-bin/eventbrowser_st_id?ST_ID=R-SCE-190828
Gap junction degradation	Reactome	R-SCE-190873	1	7	0.0942744	0.165332	gi|1040538418|gb|OBT74922.1|	http://www.reactome.org/cgi-bin/eventbrowser_st_id?ST_ID=R-SCE-190873
Visual phototransduction	Reactome	R-SCE-2187338	1	7	0.0942744	0.165332	gi|1040538336|gb|OBT74841.1|	http://www.reactome.org/cgi-bin/eventbrowser_st_id?ST_ID=R-SCE-2187338
very long chain fatty acid biosynthesis	BioCyc	PWY-7036	1	7	0.0942744	0.165332	gi|1040529431|gb|OBT66469.1|	http://biocyc.org/YEAST/NEW-IMAGE?type=NIL&object=PWY-7036
L-lysine biosynthesis IV	BioCyc	LYSINE-AMINOAD-PWY	1	7	0.0942744	0.165332	gi|1069466751|ref|XP_018132835.1|	http://biocyc.org/YEAST/NEW-IMAGE?type=NIL&object=LYSINE-AMINOAD-PWY
Signal Transduction	Reactome	R-SCE-162582	5	194	0.0974051	0.169557	gi|1040529249|gb|OBT66289.1||gi|1040538336|gb|OBT74841.1||gi|1040500818|gb|OBT42648.1||gi|1040532480|gb|OBT69501.1||gi|440639856|gb|ELR09775.1|	http://www.reactome.org/cgi-bin/eventbrowser_st_id?ST_ID=R-SCE-162582
Cysteine and methionine metabolism	KEGG PATHWAY	sce00270	2	43	0.105362	0.169688	gi|1026904149|gb|OAF56360.1||gi|1370888902|ref|XP_024321006.1|	http://www.genome.jp/kegg-bin/show_pathway?sce00270/sce:YKL085W%09red
Muscarinic acetylcholine receptor 2 and 4 signaling pathway	PANTHER	P00043	1	8	0.105423	0.169688	gi|1069464671|ref|XP_018133843.1|	http://www.pantherdb.org/pathway/pathwayDiagram.jsp?catAccession=P00043
Cyanoamino acid metabolism	KEGG PATHWAY	sce00460	1	8	0.105423	0.169688	gi|1040506765|gb|OBT48530.1|	http://www.genome.jp/kegg-bin/show_pathway?sce00460/sce:YBR263W%09red
Recycling of eIF2:GDP	Reactome	R-SCE-72731	1	8	0.105423	0.169688	gi|1040530835|gb|OBT67864.1|	http://www.reactome.org/cgi-bin/eventbrowser_st_id?ST_ID=R-SCE-72731
Lysosome Vesicle Biogenesis	Reactome	R-SCE-432720	1	8	0.105423	0.169688	gi|1040538418|gb|OBT74922.1|	http://www.reactome.org/cgi-bin/eventbrowser_st_id?ST_ID=R-SCE-432720
Bile acid and bile salt metabolism	Reactome	R-SCE-194068	1	8	0.105423	0.169688	gi|1040529431|gb|OBT66469.1|	http://www.reactome.org/cgi-bin/eventbrowser_st_id?ST_ID=R-SCE-194068
Synthesis of bile acids and bile salts	Reactome	R-SCE-192105	1	8	0.105423	0.169688	gi|1040529431|gb|OBT66469.1|	http://www.reactome.org/cgi-bin/eventbrowser_st_id?ST_ID=R-SCE-192105
VLDLR internalisation and degradation	Reactome	R-SCE-8866427	1	8	0.105423	0.169688	gi|1040538418|gb|OBT74922.1|	http://www.reactome.org/cgi-bin/eventbrowser_st_id?ST_ID=R-SCE-8866427
stearate biosynthesis I (animals and fungi)	BioCyc	PWY-5972	1	8	0.105423	0.169688	gi|1040529431|gb|OBT66469.1|	http://biocyc.org/YEAST/NEW-IMAGE?type=NIL&object=PWY-5972
fatty acid beta-oxidation (peroxisome)	BioCyc	PWY-7288	1	8	0.105423	0.169688	gi|1040529431|gb|OBT66469.1|	http://biocyc.org/YEAST/NEW-IMAGE?type=NIL&object=PWY-7288
Metabolism of water-soluble vitamins and cofactors	Reactome	R-SCE-196849	2	44	0.109306	0.174742	gi|1040500818|gb|OBT42648.1||gi|1040506765|gb|OBT48530.1|	http://www.reactome.org/cgi-bin/eventbrowser_st_id?ST_ID=R-SCE-196849
RNA transport	KEGG PATHWAY	sce03013	3	93	0.11384	0.175402	gi|1040539963|gb|OBT76447.1||gi|1040530835|gb|OBT67864.1||gi|1040560294|gb|OBT95760.1|	http://www.genome.jp/kegg-bin/show_pathway?sce03013/sce:YDR429C%09red/sce:YKR059W%09red/sce:YOR260W%09red
Nicotinic acetylcholine receptor signaling pathway	PANTHER	P00044	1	9	0.116437	0.175402	gi|1040506608|gb|OBT48374.1|	http://www.pantherdb.org/pathway/pathwayDiagram.jsp?catAccession=P00044
RHO GTPases activate PKNs	Reactome	R-SCE-5625740	1	9	0.116437	0.175402	gi|1040532480|gb|OBT69501.1|	http://www.reactome.org/cgi-bin/eventbrowser_st_id?ST_ID=R-SCE-5625740
Plasma lipoprotein clearance	Reactome	R-SCE-8964043	1	9	0.116437	0.175402	gi|1040538418|gb|OBT74922.1|	http://www.reactome.org/cgi-bin/eventbrowser_st_id?ST_ID=R-SCE-8964043
RHO GTPases activate IQGAPs	Reactome	R-SCE-5626467	1	9	0.116437	0.175402	gi|440639856|gb|ELR09775.1|	http://www.reactome.org/cgi-bin/eventbrowser_st_id?ST_ID=R-SCE-5626467
LDL clearance	Reactome	R-SCE-8964038	1	9	0.116437	0.175402	gi|1040538418|gb|OBT74922.1|	http://www.reactome.org/cgi-bin/eventbrowser_st_id?ST_ID=R-SCE-8964038
Phase I - Functionalization of compounds	Reactome	R-SCE-211945	1	9	0.116437	0.175402	gi|1040500818|gb|OBT42648.1|	http://www.reactome.org/cgi-bin/eventbrowser_st_id?ST_ID=R-SCE-211945
fatty acid oxidation (non-cyclic)	BioCyc	YEAST-FAO-PWY	1	9	0.116437	0.175402	gi|1040529431|gb|OBT66469.1|	http://biocyc.org/YEAST/NEW-IMAGE?type=NIL&object=YEAST-FAO-PWY
Apoptosis signaling pathway	PANTHER	P00006	1	10	0.127317	0.184688	gi|1040499252|gb|OBT41115.1|	http://www.pantherdb.org/pathway/pathwayDiagram.jsp?catAccession=P00006
RA biosynthesis pathway	Reactome	R-SCE-5365859	1	10	0.127317	0.184688	gi|1040500818|gb|OBT42648.1|	http://www.reactome.org/cgi-bin/eventbrowser_st_id?ST_ID=R-SCE-5365859
Organelle biogenesis and maintenance	Reactome	R-SCE-1852241	1	10	0.127317	0.184688	gi|440639856|gb|ELR09775.1|	http://www.reactome.org/cgi-bin/eventbrowser_st_id?ST_ID=R-SCE-1852241
Signaling by Retinoic Acid	Reactome	R-SCE-5362517	1	10	0.127317	0.184688	gi|1040500818|gb|OBT42648.1|	http://www.reactome.org/cgi-bin/eventbrowser_st_id?ST_ID=R-SCE-5362517
HSF1 activation	Reactome	R-SCE-3371511	1	10	0.127317	0.184688	gi|1040529726|gb|OBT66762.1|	http://www.reactome.org/cgi-bin/eventbrowser_st_id?ST_ID=R-SCE-3371511
Recycling pathway of L1	Reactome	R-SCE-437239	1	10	0.127317	0.184688	gi|1040538418|gb|OBT74922.1|	http://www.reactome.org/cgi-bin/eventbrowser_st_id?ST_ID=R-SCE-437239
Association of TriC/CCT with target proteins during biosynthesis	Reactome	R-SCE-390471	1	11	0.138064	0.197836	gi|1040543888|gb|OBT80336.1|	http://www.reactome.org/cgi-bin/eventbrowser_st_id?ST_ID=R-SCE-390471
Peroxisomal lipid metabolism	Reactome	R-SCE-390918	1	11	0.138064	0.197836	gi|1040529431|gb|OBT66469.1|	http://www.reactome.org/cgi-bin/eventbrowser_st_id?ST_ID=R-SCE-390918
Selenocompound metabolism	KEGG PATHWAY	sce00450	1	12	0.148681	0.204327	gi|1040501074|gb|OBT42899.1|	http://www.genome.jp/kegg-bin/show_pathway?sce00450/sce:YDR353W%09red
Lysine biosynthesis	KEGG PATHWAY	sce00300	1	12	0.148681	0.204327	gi|1069466751|ref|XP_018132835.1|	http://www.genome.jp/kegg-bin/show_pathway?sce00300/sce:YNR050C%09red
Translesion Synthesis by POLH	Reactome	R-SCE-110320	1	12	0.148681	0.204327	gi|1040529726|gb|OBT66762.1|	http://www.reactome.org/cgi-bin/eventbrowser_st_id?ST_ID=R-SCE-110320
Gamma carboxylation, hypusine formation and arylsulfatase activation	Reactome	R-SCE-163841	1	12	0.148681	0.204327	gi|1040529266|gb|OBT66306.1|	http://www.reactome.org/cgi-bin/eventbrowser_st_id?ST_ID=R-SCE-163841
Plasma lipoprotein assembly, remodeling, and clearance	Reactome	R-SCE-174824	1	12	0.148681	0.204327	gi|1040538418|gb|OBT74922.1|	http://www.reactome.org/cgi-bin/eventbrowser_st_id?ST_ID=R-SCE-174824
folate transformations	BioCyc	PWY-2201	1	12	0.148681	0.204327	gi|1040506765|gb|OBT48530.1|	http://biocyc.org/YEAST/NEW-IMAGE?type=NIL&object=PWY-2201
Metabolism of vitamins and cofactors	Reactome	R-SCE-196854	2	54	0.15065	0.205829	gi|1040500818|gb|OBT42648.1||gi|1040506765|gb|OBT48530.1|	http://www.reactome.org/cgi-bin/eventbrowser_st_id?ST_ID=R-SCE-196854
Inflammation mediated by chemokine and cytokine signaling pathway	PANTHER	P00031	1	13	0.159168	0.211325	gi|1040506608|gb|OBT48374.1|	http://www.pantherdb.org/pathway/pathwayDiagram.jsp?catAccession=P00031
Fatty acid biosynthesis	KEGG PATHWAY	sce00061	1	13	0.159168	0.211325	gi|1040518845|gb|OBT57831.1|	http://www.genome.jp/kegg-bin/show_pathway?sce00061/sce:YPL231W%09red
Vitamin B6 metabolism	KEGG PATHWAY	sce00750	1	13	0.159168	0.211325	gi|1001844792|gb|AMM12034.1|	http://www.genome.jp/kegg-bin/show_pathway?sce00750/sce:YFL059W%09red
Phase II - Conjugation of compounds	Reactome	R-SCE-156580	1	13	0.159168	0.211325	gi|1026902306|gb|OAF54533.1|	http://www.reactome.org/cgi-bin/eventbrowser_st_id?ST_ID=R-SCE-156580
folate interconversions	BioCyc	PWY3O-697	1	13	0.159168	0.211325	gi|1040506765|gb|OBT48530.1|	http://biocyc.org/YEAST/NEW-IMAGE?type=NIL&object=PWY3O-697
Formation of the ternary complex, and subsequently, the 43S complex	Reactome	R-SCE-72695	2	57	0.163602	0.215991	gi|1040539963|gb|OBT76447.1||gi|1040501360|gb|OBT43180.1|	http://www.reactome.org/cgi-bin/eventbrowser_st_id?ST_ID=R-SCE-72695
Ubiquitin proteasome pathway	PANTHER	P00060	1	14	0.169528	0.2177	gi|1040532080|gb|OBT69103.1|	http://www.pantherdb.org/pathway/pathwayDiagram.jsp?catAccession=P00060
Histidine metabolism	KEGG PATHWAY	sce00340	1	14	0.169528	0.2177	gi|1040500818|gb|OBT42648.1|	http://www.genome.jp/kegg-bin/show_pathway?sce00340/sce:YOR374W%09red
L1CAM interactions	Reactome	R-SCE-373760	1	14	0.169528	0.2177	gi|1040538418|gb|OBT74922.1|	http://www.reactome.org/cgi-bin/eventbrowser_st_id?ST_ID=R-SCE-373760
Apoptosis	Reactome	R-SCE-109581	1	14	0.169528	0.2177	gi|1040529066|gb|OBT66107.1|	http://www.reactome.org/cgi-bin/eventbrowser_st_id?ST_ID=R-SCE-109581
Programmed Cell Death	Reactome	R-SCE-5357801	1	14	0.169528	0.2177	gi|1040529066|gb|OBT66107.1|	http://www.reactome.org/cgi-bin/eventbrowser_st_id?ST_ID=R-SCE-5357801
One carbon pool by folate	KEGG PATHWAY	sce00670	1	15	0.179762	0.225904	gi|1040506765|gb|OBT48530.1|	http://www.genome.jp/kegg-bin/show_pathway?sce00670/sce:YBR263W%09red
Axon guidance	Reactome	R-SCE-422475	1	15	0.179762	0.225904	gi|1040538418|gb|OBT74922.1|	http://www.reactome.org/cgi-bin/eventbrowser_st_id?ST_ID=R-SCE-422475
Synthesis of substrates in N-glycan biosythesis	Reactome	R-SCE-446219	1	15	0.179762	0.225904	gi|1040528274|gb|OBT65322.1|	http://www.reactome.org/cgi-bin/eventbrowser_st_id?ST_ID=R-SCE-446219
superpathway NAD/NADP - NADH/NADPH interconversion	BioCyc	PWY-7245	1	15	0.179762	0.225904	gi|1040500818|gb|OBT42648.1|	http://biocyc.org/YEAST/NEW-IMAGE?type=NIL&object=PWY-7245
citrulline biosynthesis	BioCyc	CITRULBIO-PWY	1	17	0.199857	0.2485	gi|1040526301|gb|OBT63371.1|	http://biocyc.org/YEAST/NEW-IMAGE?type=NIL&object=CITRULBIO-PWY
Glycolysis	Reactome	R-SCE-70171	1	18	0.209722	0.259393	gi|1040531119|gb|OBT68147.1|	http://www.reactome.org/cgi-bin/eventbrowser_st_id?ST_ID=R-SCE-70171
@@glycolysis	BioCyc	GLYCOLYSIS-YEAST-PWY	1	21	0.238601	0.289027	gi|1040531119|gb|OBT68147.1|	http://biocyc.org/YEAST/NEW-IMAGE?type=NIL&object=GLYCOLYSIS-YEAST-PWY
Developmental Biology	Reactome	R-SCE-1266738	1	20	0.229092	0.280399	gi|1040538418|gb|OBT74922.1|	http://www.reactome.org/cgi-bin/eventbrowser_st_id?ST_ID=R-SCE-1266738
RAB GEFs exchange GTP for GDP on RABs	Reactome	R-SCE-8876198	1	20	0.229092	0.280399	gi|1040529249|gb|OBT66289.1|	http://www.reactome.org/cgi-bin/eventbrowser_st_id?ST_ID=R-SCE-8876198
glycolysis III (from glucose)	BioCyc	ANAGLYCOLYSIS-PWY	1	21	0.238601	0.289027	gi|1040531119|gb|OBT68147.1|	http://biocyc.org/YEAST/NEW-IMAGE?type=NIL&object=ANAGLYCOLYSIS-PWY
G alpha (i) signalling events	Reactome	R-SCE-418594	1	22	0.247993	0.296945	gi|1040538336|gb|OBT74841.1|	http://www.reactome.org/cgi-bin/eventbrowser_st_id?ST_ID=R-SCE-418594
chitin biosynthesis	BioCyc	PWY-6981	1	22	0.247993	0.296945	gi|1040511267|gb|OBT51167.1|	http://biocyc.org/YEAST/NEW-IMAGE?type=NIL&object=PWY-6981
Asparagine N-linked glycosylation	Reactome	R-SCE-446203	2	76	0.248928	0.296945	gi|1352888836|gb|OBT92075.2||gi|1040528274|gb|OBT65322.1|	http://www.reactome.org/cgi-bin/eventbrowser_st_id?ST_ID=R-SCE-446203
Fructose and mannose metabolism	KEGG PATHWAY	sce00051	1	23	0.257272	0.302294	gi|1040515629|gb|OBT54862.1|	http://www.genome.jp/kegg-bin/show_pathway?sce00051/sce:YNR073C%09red
Biosynthesis of the N-glycan precursor (dolichol lipid-linked oligosaccharide, LLO) and transfer to a nascent protein	Reactome	R-SCE-446193	1	23	0.257272	0.302294	gi|1040528274|gb|OBT65322.1|	http://www.reactome.org/cgi-bin/eventbrowser_st_id?ST_ID=R-SCE-446193
Translesion synthesis by Y family DNA polymerases bypasses lesions on DNA template	Reactome	R-SCE-110313	1	23	0.257272	0.302294	gi|1040529726|gb|OBT66762.1|	http://www.reactome.org/cgi-bin/eventbrowser_st_id?ST_ID=R-SCE-110313
Galactose metabolism	KEGG PATHWAY	sce00052	1	24	0.266437	0.311506	gi|1040511267|gb|OBT51167.1|	http://www.genome.jp/kegg-bin/show_pathway?sce00052/sce:YMR105C%09red
Glutathione metabolism	KEGG PATHWAY	sce00480	1	25	0.27549	0.320496	gi|1026902306|gb|OAF54533.1|	http://www.genome.jp/kegg-bin/show_pathway?sce00480/sce:YFR044C%09red
Methane metabolism	KEGG PATHWAY	sce00680	1	26	0.284434	0.32927	gi|1040506765|gb|OBT48530.1|	http://www.genome.jp/kegg-bin/show_pathway?sce00680/sce:YBR263W%09red
DNA Repair	Reactome	R-SCE-73894	2	86	0.294695	0.339477	gi|1040529726|gb|OBT66762.1||gi|1352888949|gb|OBT91521.2|	http://www.reactome.org/cgi-bin/eventbrowser_st_id?ST_ID=R-SCE-73894
Glycerolipid metabolism	KEGG PATHWAY	sce00561	1	28	0.301994	0.342844	gi|1040500818|gb|OBT42648.1|	http://www.genome.jp/kegg-bin/show_pathway?sce00561/sce:YOR374W%09red
Glucose metabolism	Reactome	R-SCE-70326	1	28	0.301994	0.342844	gi|1040531119|gb|OBT68147.1|	http://www.reactome.org/cgi-bin/eventbrowser_st_id?ST_ID=R-SCE-70326
DNA Damage Bypass	Reactome	R-SCE-73893	1	28	0.301994	0.342844	gi|1040529726|gb|OBT66762.1|	http://www.reactome.org/cgi-bin/eventbrowser_st_id?ST_ID=R-SCE-73893
Rab regulation of trafficking	Reactome	R-SCE-9007101	1	29	0.310614	0.350934	gi|1040529249|gb|OBT66289.1|	http://www.reactome.org/cgi-bin/eventbrowser_st_id?ST_ID=R-SCE-9007101
Glycine, serine and threonine metabolism	KEGG PATHWAY	sce00260	1	31	0.32754	0.368287	gi|1040506765|gb|OBT48530.1|	http://www.genome.jp/kegg-bin/show_pathway?sce00260/sce:YBR263W%09red
Alanine, aspartate and glutamate metabolism	KEGG PATHWAY	sce00250	1	32	0.335849	0.374049	gi|1040506012|gb|OBT47781.1|	http://www.genome.jp/kegg-bin/show_pathway?sce00250/sce:YDL171C%09red
Golgi Associated Vesicle Biogenesis	Reactome	R-SCE-432722	1	32	0.335849	0.374049	gi|1040538418|gb|OBT74922.1|	http://www.reactome.org/cgi-bin/eventbrowser_st_id?ST_ID=R-SCE-432722
Amino sugar and nucleotide sugar metabolism	KEGG PATHWAY	sce00520	1	33	0.344056	0.381382	gi|1040511267|gb|OBT51167.1|	http://www.genome.jp/kegg-bin/show_pathway?sce00520/sce:YMR105C%09red
Class I MHC mediated antigen processing & presentation	Reactome	R-SCE-983169	2	102	0.366962	0.404865	gi|1352886849|gb|OBU01462.2||gi|1040532080|gb|OBT69103.1|	http://www.reactome.org/cgi-bin/eventbrowser_st_id?ST_ID=R-SCE-983169
trans-Golgi Network Vesicle Budding	Reactome	R-SCE-199992	1	37	0.375894	0.412781	gi|1040538418|gb|OBT74922.1|	http://www.reactome.org/cgi-bin/eventbrowser_st_id?ST_ID=R-SCE-199992
GTP hydrolysis and joining of the 60S ribosomal subunit	Reactome	R-SCE-72706	2	108	0.393401	0.426034	gi|1040525605|gb|OBT62686.1||gi|1040501360|gb|OBT43180.1|	http://www.reactome.org/cgi-bin/eventbrowser_st_id?ST_ID=R-SCE-72706
Formation of a pool of free 40S subunits	Reactome	R-SCE-72689	2	108	0.393401	0.426034	gi|1040525605|gb|OBT62686.1||gi|1040501360|gb|OBT43180.1|	http://www.reactome.org/cgi-bin/eventbrowser_st_id?ST_ID=R-SCE-72689
Starch and sucrose metabolism	KEGG PATHWAY	sce00500	1	41	0.406205	0.437882	gi|1040511267|gb|OBT51167.1|	http://www.genome.jp/kegg-bin/show_pathway?sce00500/sce:YMR105C%09red
SRP-dependent cotranslational protein targeting to membrane	Reactome	R-SCE-1799339	2	113	0.415061	0.445385	gi|1040525605|gb|OBT62686.1||gi|1040501360|gb|OBT43180.1|	http://www.reactome.org/cgi-bin/eventbrowser_st_id?ST_ID=R-SCE-1799339
Gap-filling DNA repair synthesis and ligation in TC-NER	Reactome	R-SCE-6782210	1	43	0.420811	0.449503	gi|1352888949|gb|OBT91521.2|	http://www.reactome.org/cgi-bin/eventbrowser_st_id?ST_ID=R-SCE-6782210
Nonsense Mediated Decay (NMD) independent of the Exon Junction Complex (EJC)	Reactome	R-SCE-975956	2	115	0.42362	0.450456	gi|1040525605|gb|OBT62686.1||gi|1040501360|gb|OBT43180.1|	http://www.reactome.org/cgi-bin/eventbrowser_st_id?ST_ID=R-SCE-975956
Nonsense-Mediated Decay (NMD)	Reactome	R-SCE-927802	2	123	0.457207	0.48181	gi|1040525605|gb|OBT62686.1||gi|1040501360|gb|OBT43180.1|	http://www.reactome.org/cgi-bin/eventbrowser_st_id?ST_ID=R-SCE-927802
Nonsense Mediated Decay (NMD) enhanced by the Exon Junction Complex (EJC)	Reactome	R-SCE-975957	2	123	0.457207	0.48181	gi|1040525605|gb|OBT62686.1||gi|1040501360|gb|OBT43180.1|	http://www.reactome.org/cgi-bin/eventbrowser_st_id?ST_ID=R-SCE-975957
Adaptive Immune System	Reactome	R-SCE-1280218	2	125	0.465432	0.488288	gi|1352886849|gb|OBU01462.2||gi|1040532080|gb|OBT69103.1|	http://www.reactome.org/cgi-bin/eventbrowser_st_id?ST_ID=R-SCE-1280218
Metabolism of lipids	Reactome	R-SCE-556833	2	127	0.473584	0.494633	gi|1040529431|gb|OBT66469.1||gi|1040528274|gb|OBT65322.1|	http://www.reactome.org/cgi-bin/eventbrowser_st_id?ST_ID=R-SCE-556833
Dual incision in TC-NER	Reactome	R-SCE-6782135	1	51	0.47577	0.494716	gi|1352888949|gb|OBT91521.2|	http://www.reactome.org/cgi-bin/eventbrowser_st_id?ST_ID=R-SCE-6782135
Transcription-Coupled Nucleotide Excision Repair (TC-NER)	Reactome	R-SCE-6781827	1	52	0.482267	0.497073	gi|1352888949|gb|OBT91521.2|	http://www.reactome.org/cgi-bin/eventbrowser_st_id?ST_ID=R-SCE-6781827
Nucleotide Excision Repair	Reactome	R-SCE-5696398	1	52	0.482267	0.497073	gi|1352888949|gb|OBT91521.2|	http://www.reactome.org/cgi-bin/eventbrowser_st_id?ST_ID=R-SCE-5696398
Purine metabolism	KEGG PATHWAY	sce00230	1	57	0.513578	0.527034	gi|1040511267|gb|OBT51167.1|	http://www.genome.jp/kegg-bin/show_pathway?sce00230/sce:YMR105C%09red
Metabolism of carbohydrates	Reactome	R-SCE-71387	1	60	0.531459	0.543013	gi|1040531119|gb|OBT68147.1|	http://www.reactome.org/cgi-bin/eventbrowser_st_id?ST_ID=R-SCE-71387
RNA degradation	KEGG PATHWAY	sce03018	1	62	0.543018	0.552421	gi|1040523711|gb|OBT60846.1|	http://www.genome.jp/kegg-bin/show_pathway?sce03018/sce:YJR045C%09red
Signaling by Nuclear Receptors	Reactome	R-SCE-9006931	1	65	0.55983	0.567069	gi|1040500818|gb|OBT42648.1|	http://www.reactome.org/cgi-bin/eventbrowser_st_id?ST_ID=R-SCE-9006931
Ribosome	KEGG PATHWAY	sce03010	2	183	0.669337	0.675082	gi|1040525605|gb|OBT62686.1||gi|1040501360|gb|OBT43180.1|	http://www.genome.jp/kegg-bin/show_pathway?sce03010/sce:YEL054C%09red/sce:YDR447C%09red
Transport of small molecules	Reactome	R-SCE-382551	1	102	0.723165	0.726255	gi|1040538418|gb|OBT74922.1|	http://www.reactome.org/cgi-bin/eventbrowser_st_id?ST_ID=R-SCE-382551
Metabolism of RNA	Reactome	R-SCE-8953854	2	248	0.819108	0.819108	gi|1040525605|gb|OBT62686.1||gi|1040501360|gb|OBT43180.1|	http://www.reactome.org/cgi-bin/eventbrowser_st_id?ST_ID=R-SCE-8953854
--------------------
#Term	Database	ID	Input number	Background number	P-Value	Corrected P-Value	Input	Hyperlink
--------------------
#Term	Database	ID	Input number	Background number	P-Value	Corrected P-Value	Input	Hyperlink
--------------------

## Sheet: sp3
##Databases: PANTHER, KEGG PATHWAY, Reactome, BioCyc
##Statistical test method: hypergeometric test / Fisher's exact test
##FDR correction method: Benjamini and Hochberg
#Term	Database	ID	Input number	Background number	P-Value	Corrected P-Value	Input	Hyperlink
Flavin biosynthesis	PANTHER	P02741	1	6	0.00651363	0.0804603	gi|1352886940|gb|OBU01751.2|	http://www.pantherdb.org/pathway/pathwayDiagram.jsp?catAccession=P02741
flavin biosynthesis III (fungi)	BioCyc	PWY-6168	1	8	0.00836815	0.0804603	gi|1352886940|gb|OBU01751.2|	http://biocyc.org/YEAST/NEW-IMAGE?type=NIL&object=PWY-6168
Gluconeogenesis	Reactome	R-SCE-70263	1	10	0.0102198	0.0804603	gi|1040506877|gb|OBT48641.1|	http://www.reactome.org/cgi-bin/eventbrowser_st_id?ST_ID=R-SCE-70263
@@gluconeogenesis	BioCyc	GLUCONEO-YEAST-PWY	1	22	0.0212693	0.0804603	gi|1040506877|gb|OBT48641.1|	http://biocyc.org/YEAST/NEW-IMAGE?type=NIL&object=GLUCONEO-YEAST-PWY
Riboflavin metabolism	KEGG PATHWAY	sce00740	1	14	0.0139144	0.0804603	gi|1352886940|gb|OBU01751.2|	http://www.genome.jp/kegg-bin/show_pathway?sce00740/sce:YOL143C%09red
Respiratory electron transport, ATP synthesis by chemiosmotic coupling, and heat production by uncoupling proteins.	Reactome	R-SCE-163200	1	16	0.0157574	0.0804603	gi|1026907433|gb|OAF59633.1|	http://www.reactome.org/cgi-bin/eventbrowser_st_id?ST_ID=R-SCE-163200
Respiratory electron transport	Reactome	R-SCE-611105	1	16	0.0157574	0.0804603	gi|1026907433|gb|OAF59633.1|	http://www.reactome.org/cgi-bin/eventbrowser_st_id?ST_ID=R-SCE-611105
glycolysis	BioCyc	GLYCOLYSIS-YEAST-PWY	1	21	0.0203524	0.0804603	gi|1040506877|gb|OBT48641.1|	http://biocyc.org/YEAST/NEW-IMAGE?type=NIL&object=GLYCOLYSIS-YEAST-PWY
glycolysis III (from glucose)	BioCyc	ANAGLYCOLYSIS-PWY	1	21	0.0203524	0.0804603	gi|1040506877|gb|OBT48641.1|	http://biocyc.org/YEAST/NEW-IMAGE?type=NIL&object=ANAGLYCOLYSIS-PWY
Metabolic pathways	KEGG PATHWAY	sce01100	3	754	0.0246839	0.0804603	gi|1026907433|gb|OAF59633.1||gi|1352886940|gb|OBU01751.2||gi|1040506877|gb|OBT48641.1|	http://www.genome.jp/kegg-bin/show_pathway?sce01100/sce:YGR254W%09red/sce:YDR529C%09red/sce:YOL143C%09red
Methane metabolism	KEGG PATHWAY	sce00680	1	26	0.0249295	0.0804603	gi|1040506877|gb|OBT48641.1|	http://www.genome.jp/kegg-bin/show_pathway?sce00680/sce:YGR254W%09red
Glucose metabolism	Reactome	R-SCE-70326	1	28	0.0267553	0.0804603	gi|1040506877|gb|OBT48641.1|	http://www.reactome.org/cgi-bin/eventbrowser_st_id?ST_ID=R-SCE-70326
Parkinson disease	PANTHER	P00049	1	29	0.0276672	0.0804603	gi|1040513597|gb|OBT53059.1|	http://www.pantherdb.org/pathway/pathwayDiagram.jsp?catAccession=P00049
Biosynthesis of secondary metabolites	KEGG PATHWAY	sce01110	2	300	0.0290636	0.0804603	gi|1352886940|gb|OBU01751.2||gi|1040506877|gb|OBT48641.1|	http://www.genome.jp/kegg-bin/show_pathway?sce01110/sce:YGR254W%09red/sce:YOL143C%09red
Antigen processing-Cross presentation	Reactome	R-SCE-1236975	1	33	0.0313074	0.0804603	gi|1040513597|gb|OBT53059.1|	http://www.reactome.org/cgi-bin/eventbrowser_st_id?ST_ID=R-SCE-1236975
Cross-presentation of soluble exogenous antigens (endosomes)	Reactome	R-SCE-1236978	1	33	0.0313074	0.0804603	gi|1040513597|gb|OBT53059.1|	http://www.reactome.org/cgi-bin/eventbrowser_st_id?ST_ID=R-SCE-1236978
Proteasome	KEGG PATHWAY	sce03050	1	35	0.0331233	0.0804603	gi|1040513597|gb|OBT53059.1|	http://www.genome.jp/kegg-bin/show_pathway?sce03050/sce:YOL038W%09red
Ub-specific processing proteases	Reactome	R-SCE-5689880	1	35	0.0331233	0.0804603	gi|1040513597|gb|OBT53059.1|	http://www.reactome.org/cgi-bin/eventbrowser_st_id?ST_ID=R-SCE-5689880
UCH proteinases	Reactome	R-SCE-5689603	1	36	0.0340302	0.0804603	gi|1040513597|gb|OBT53059.1|	http://www.reactome.org/cgi-bin/eventbrowser_st_id?ST_ID=R-SCE-5689603
aerobic respiration (cytochrome c)	BioCyc	PWY-7279-YEAST	1	38	0.0358418	0.0804603	gi|1026907433|gb|OAF59633.1|	http://biocyc.org/YEAST/NEW-IMAGE?type=NIL&object=PWY-7279-YEAST
aerobic respiration (linear view)	BioCyc	PWY3O-188	1	38	0.0358418	0.0804603	gi|1026907433|gb|OAF59633.1|	http://biocyc.org/YEAST/NEW-IMAGE?type=NIL&object=PWY3O-188
The citric acid (TCA) cycle and respiratory electron transport	Reactome	R-SCE-1428517	1	40	0.0376506	0.0804603	gi|1026907433|gb|OAF59633.1|	http://www.reactome.org/cgi-bin/eventbrowser_st_id?ST_ID=R-SCE-1428517
Deubiquitination	Reactome	R-SCE-5688426	1	41	0.0385539	0.0804603	gi|1040513597|gb|OBT53059.1|	http://www.reactome.org/cgi-bin/eventbrowser_st_id?ST_ID=R-SCE-5688426
Metabolism of proteins	Reactome	R-SCE-392499	2	380	0.0449824	0.0899647	gi|1040513597|gb|OBT53059.1||gi|1040525877|gb|OBT62953.1|	http://www.reactome.org/cgi-bin/eventbrowser_st_id?ST_ID=R-SCE-392499
Glycolysis / Gluconeogenesis	KEGG PATHWAY	sce00010	1	56	0.0520193	0.0998472	gi|1040506877|gb|OBT48641.1|	http://www.genome.jp/kegg-bin/show_pathway?sce00010/sce:YGR254W%09red
Metabolism of carbohydrates	Reactome	R-SCE-71387	1	60	0.0555834	0.0998472	gi|1040506877|gb|OBT48641.1|	http://www.reactome.org/cgi-bin/eventbrowser_st_id?ST_ID=R-SCE-71387
RNA degradation	KEGG PATHWAY	sce03018	1	62	0.0573613	0.0998472	gi|1040506877|gb|OBT48641.1|	http://www.genome.jp/kegg-bin/show_pathway?sce03018/sce:YGR254W%09red
Metabolism	Reactome	R-SCE-1430728	2	438	0.0582442	0.0998472	gi|1026907433|gb|OAF59633.1||gi|1040506877|gb|OBT48641.1|	http://www.reactome.org/cgi-bin/eventbrowser_st_id?ST_ID=R-SCE-1430728
Oxidative phosphorylation	KEGG PATHWAY	sce00190	1	72	0.0662088	0.109587	gi|1026907433|gb|OAF59633.1|	http://www.genome.jp/kegg-bin/show_pathway?sce00190/sce:YDR529C%09red
Class I MHC mediated antigen processing & presentation	Reactome	R-SCE-983169	1	102	0.0923374	0.132767	gi|1040513597|gb|OBT53059.1|	http://www.reactome.org/cgi-bin/eventbrowser_st_id?ST_ID=R-SCE-983169
Formation of a pool of free 40S subunits	Reactome	R-SCE-72689	1	108	0.0974892	0.132767	gi|1040525877|gb|OBT62953.1|	http://www.reactome.org/cgi-bin/eventbrowser_st_id?ST_ID=R-SCE-72689
GTP hydrolysis and joining of the 60S ribosomal subunit	Reactome	R-SCE-72706	1	108	0.0974892	0.132767	gi|1040525877|gb|OBT62953.1|	http://www.reactome.org/cgi-bin/eventbrowser_st_id?ST_ID=R-SCE-72706
SRP-dependent cotranslational protein targeting to membrane	Reactome	R-SCE-1799339	1	113	0.101764	0.132767	gi|1040525877|gb|OBT62953.1|	http://www.reactome.org/cgi-bin/eventbrowser_st_id?ST_ID=R-SCE-1799339
Carbon metabolism	KEGG PATHWAY	sce01200	1	115	0.103469	0.132767	gi|1040506877|gb|OBT48641.1|	http://www.genome.jp/kegg-bin/show_pathway?sce01200/sce:YGR254W%09red
Nonsense Mediated Decay (NMD) independent of the Exon Junction Complex (EJC)	Reactome	R-SCE-975956	1	115	0.103469	0.132767	gi|1040525877|gb|OBT62953.1|	http://www.reactome.org/cgi-bin/eventbrowser_st_id?ST_ID=R-SCE-975956
Biosynthesis of amino acids	KEGG PATHWAY	sce01230	1	123	0.110262	0.132767	gi|1040506877|gb|OBT48641.1|	http://www.genome.jp/kegg-bin/show_pathway?sce01230/sce:YGR254W%09red
L13a-mediated translational silencing of Ceruloplasmin expression	Reactome	R-SCE-156827	1	123	0.110262	0.132767	gi|1040525877|gb|OBT62953.1|	http://www.reactome.org/cgi-bin/eventbrowser_st_id?ST_ID=R-SCE-156827
Nonsense-Mediated Decay (NMD)	Reactome	R-SCE-927802	1	123	0.110262	0.132767	gi|1040525877|gb|OBT62953.1|	http://www.reactome.org/cgi-bin/eventbrowser_st_id?ST_ID=R-SCE-927802
Nonsense Mediated Decay (NMD) enhanced by the Exon Junction Complex (EJC)	Reactome	R-SCE-975957	1	123	0.110262	0.132767	gi|1040525877|gb|OBT62953.1|	http://www.reactome.org/cgi-bin/eventbrowser_st_id?ST_ID=R-SCE-975957
Adaptive Immune System	Reactome	R-SCE-1280218	1	125	0.111954	0.132767	gi|1040513597|gb|OBT53059.1|	http://www.reactome.org/cgi-bin/eventbrowser_st_id?ST_ID=R-SCE-1280218
Cap-dependent Translation Initiation	Reactome	R-SCE-72737	1	128	0.114487	0.132767	gi|1040525877|gb|OBT62953.1|	http://www.reactome.org/cgi-bin/eventbrowser_st_id?ST_ID=R-SCE-72737
Eukaryotic Translation Initiation	Reactome	R-SCE-72613	1	130	0.116171	0.132767	gi|1040525877|gb|OBT62953.1|	http://www.reactome.org/cgi-bin/eventbrowser_st_id?ST_ID=R-SCE-72613
Translation	Reactome	R-SCE-72766	1	148	0.131216	0.146474	gi|1040525877|gb|OBT62953.1|	http://www.reactome.org/cgi-bin/eventbrowser_st_id?ST_ID=R-SCE-72766
Ribosome	KEGG PATHWAY	sce03010	1	183	0.159859	0.174392	gi|1040525877|gb|OBT62953.1|	http://www.genome.jp/kegg-bin/show_pathway?sce03010/sce:YLR340W%09red
Post-translational protein modification	Reactome	R-SCE-597592	1	214	0.184568	0.196872	gi|1040513597|gb|OBT53059.1|	http://www.reactome.org/cgi-bin/eventbrowser_st_id?ST_ID=R-SCE-597592
Biosynthesis of antibiotics	KEGG PATHWAY	sce01130	1	229	0.196304	0.204839	gi|1040506877|gb|OBT48641.1|	http://www.genome.jp/kegg-bin/show_pathway?sce01130/sce:YGR254W%09red
Metabolism of RNA	Reactome	R-SCE-8953854	1	248	0.210968	0.215456	gi|1040525877|gb|OBT62953.1|	http://www.reactome.org/cgi-bin/eventbrowser_st_id?ST_ID=R-SCE-8953854
Immune System	Reactome	R-SCE-168256	1	315	0.26091	0.26091	gi|1040513597|gb|OBT53059.1|	http://www.reactome.org/cgi-bin/eventbrowser_st_id?ST_ID=R-SCE-168256
--------------------
#Term	Database	ID	Input number	Background number	P-Value	Corrected P-Value	Input	Hyperlink
--------------------
#Term	Database	ID	Input number	Background number	P-Value	Corrected P-Value	Input	Hyperlink
--------------------

## Sheet: sp4
##Databases: PANTHER, KEGG PATHWAY, Reactome, BioCyc
##Statistical test method: hypergeometric test / Fisher's exact test
##FDR correction method: Benjamini and Hochberg
#Term	Database	ID	Input number	Background number	P-Value	Corrected P-Value	Input	Hyperlink
Biosynthesis of antibiotics	KEGG PATHWAY	sce01130	8	229	2.59064e-06	0.00028238	gi|1069468697|ref|XP_018131952.1||gi|1069466751|ref|XP_018132835.1||gi|1040524717|gb|OBT61817.1||gi|1040531119|gb|OBT68147.1||gi|1370882703|ref|XP_024323950.1||gi|1026906053|gb|OAF58257.1||gi|1040526037|gb|OBT63111.1||gi|1040530204|gb|OBT67237.1|	http://www.genome.jp/kegg-bin/show_pathway?sce01130/sce:YPR074C%09red/sce:YBR019C%09red/sce:YML008C%09red/sce:YNR050C%09red/sce:YPL028W%09red/sce:YGR192C%09red/sce:YAL038W%09red/sce:YLR303W%09red
Metabolism of proteins	Reactome	R-SCE-392499	9	380	1.1948e-05	0.000651166	gi|1040499366|gb|OBT41226.1||gi|1040552218|gb|OBT87853.1||gi|440632652|gb|ELR02571.1||gi|1040529736|gb|OBT66772.1||gi|1069464671|ref|XP_018133843.1||gi|1040550635|gb|OBT86301.1||gi|1040529726|gb|OBT66762.1||gi|440638868|gb|ELR08787.1||gi|1040560294|gb|OBT95760.1|	http://www.reactome.org/cgi-bin/eventbrowser_st_id?ST_ID=R-SCE-392499
Biosynthesis of secondary metabolites	KEGG PATHWAY	sce01110	8	300	1.80731e-05	0.000656658	gi|1069468697|ref|XP_018131952.1||gi|1069466751|ref|XP_018132835.1||gi|1040524717|gb|OBT61817.1||gi|1040531119|gb|OBT68147.1||gi|1370882703|ref|XP_024323950.1||gi|1026906053|gb|OAF58257.1||gi|1040526037|gb|OBT63111.1||gi|1040530204|gb|OBT67237.1|	http://www.genome.jp/kegg-bin/show_pathway?sce01110/sce:YPR074C%09red/sce:YBR019C%09red/sce:YML008C%09red/sce:YNR050C%09red/sce:YPL028W%09red/sce:YGR192C%09red/sce:YAL038W%09red/sce:YLR303W%09red
Carbon metabolism	KEGG PATHWAY	sce01200	5	115	9.84173e-05	0.00208124	gi|1069468697|ref|XP_018131952.1||gi|1040526037|gb|OBT63111.1||gi|1040524717|gb|OBT61817.1||gi|1040531119|gb|OBT68147.1||gi|1026906053|gb|OAF58257.1|	http://www.genome.jp/kegg-bin/show_pathway?sce01200/sce:YAL038W%09red/sce:YPR074C%09red/sce:YLR303W%09red/sce:YPL028W%09red/sce:YGR192C%09red
Ribosomal scanning and start codon recognition	Reactome	R-SCE-72702	4	62	0.000125998	0.00208124	gi|1040550635|gb|OBT86301.1||gi|1040499366|gb|OBT41226.1||gi|1040552218|gb|OBT87853.1||gi|1040560294|gb|OBT95760.1|	http://www.reactome.org/cgi-bin/eventbrowser_st_id?ST_ID=R-SCE-72702
Biosynthesis of amino acids	KEGG PATHWAY	sce01230	5	123	0.00013367	0.00208124	gi|1069468697|ref|XP_018131952.1||gi|1040526037|gb|OBT63111.1||gi|1069466751|ref|XP_018132835.1||gi|1040524717|gb|OBT61817.1||gi|1040531119|gb|OBT68147.1|	http://www.genome.jp/kegg-bin/show_pathway?sce01230/sce:YAL038W%09red/sce:YPR074C%09red/sce:YLR303W%09red/sce:YNR050C%09red/sce:YGR192C%09red
L13a-mediated translational silencing of Ceruloplasmin expression	Reactome	R-SCE-156827	5	123	0.00013367	0.00208124	gi|1040550635|gb|OBT86301.1||gi|440632652|gb|ELR02571.1||gi|1040499366|gb|OBT41226.1||gi|1040552218|gb|OBT87853.1||gi|1040560294|gb|OBT95760.1|	http://www.reactome.org/cgi-bin/eventbrowser_st_id?ST_ID=R-SCE-156827
Cap-dependent Translation Initiation	Reactome	R-SCE-72737	5	128	0.00016018	0.00208124	gi|1040550635|gb|OBT86301.1||gi|440632652|gb|ELR02571.1||gi|1040499366|gb|OBT41226.1||gi|1040552218|gb|OBT87853.1||gi|1040560294|gb|OBT95760.1|	http://www.reactome.org/cgi-bin/eventbrowser_st_id?ST_ID=R-SCE-72737
Eukaryotic Translation Initiation	Reactome	R-SCE-72613	5	130	0.000171845	0.00208124	gi|1040550635|gb|OBT86301.1||gi|440632652|gb|ELR02571.1||gi|1040499366|gb|OBT41226.1||gi|1040552218|gb|OBT87853.1||gi|1040560294|gb|OBT95760.1|	http://www.reactome.org/cgi-bin/eventbrowser_st_id?ST_ID=R-SCE-72613
Translation	Reactome	R-SCE-72766	5	148	0.000308601	0.00336375	gi|1040550635|gb|OBT86301.1||gi|440632652|gb|ELR02571.1||gi|1040499366|gb|OBT41226.1||gi|1040552218|gb|OBT87853.1||gi|1040560294|gb|OBT95760.1|	http://www.reactome.org/cgi-bin/eventbrowser_st_id?ST_ID=R-SCE-72766
Muscarinic acetylcholine receptor 2 and 4 signaling pathway	PANTHER	P00043	2	8	0.000688728	0.00682467	gi|1040529736|gb|OBT66772.1||gi|1069464671|ref|XP_018133843.1|	http://www.pantherdb.org/pathway/pathwayDiagram.jsp?catAccession=P00043
Cooperation of PDCL (PhLP1) and TRiC/CCT in G-protein beta folding	Reactome	R-SCE-6814122	2	9	0.000839694	0.00762722	gi|1040529736|gb|OBT66772.1||gi|1069464671|ref|XP_018133843.1|	http://www.reactome.org/cgi-bin/eventbrowser_st_id?ST_ID=R-SCE-6814122
Formation of a pool of free 40S subunits	Reactome	R-SCE-72689	4	108	0.000957418	0.00802758	gi|1040550635|gb|OBT86301.1||gi|440632652|gb|ELR02571.1||gi|1040499366|gb|OBT41226.1||gi|1040552218|gb|OBT87853.1|	http://www.reactome.org/cgi-bin/eventbrowser_st_id?ST_ID=R-SCE-72689
Chaperonin-mediated protein folding	Reactome	R-SCE-390466	2	12	0.00137902	0.0100209	gi|1040529736|gb|OBT66772.1||gi|1069464671|ref|XP_018133843.1|	http://www.reactome.org/cgi-bin/eventbrowser_st_id?ST_ID=R-SCE-390466
Protein folding	Reactome	R-SCE-391251	2	12	0.00137902	0.0100209	gi|1040529736|gb|OBT66772.1||gi|1069464671|ref|XP_018133843.1|	http://www.reactome.org/cgi-bin/eventbrowser_st_id?ST_ID=R-SCE-391251
Glycolysis / Gluconeogenesis	KEGG PATHWAY	sce00010	3	56	0.00162562	0.0109424	gi|1040526037|gb|OBT63111.1||gi|1040530204|gb|OBT67237.1||gi|1040531119|gb|OBT68147.1|	http://www.genome.jp/kegg-bin/show_pathway?sce00010/sce:YAL038W%09red/sce:YBR019C%09red/sce:YGR192C%09red
Formation of the ternary complex, and subsequently, the 43S complex	Reactome	R-SCE-72695	3	57	0.00170662	0.0109424	gi|1040550635|gb|OBT86301.1||gi|1040499366|gb|OBT41226.1||gi|1040552218|gb|OBT87853.1|	http://www.reactome.org/cgi-bin/eventbrowser_st_id?ST_ID=R-SCE-72695
Metabolism of carbohydrates	Reactome	R-SCE-71387	3	60	0.00196467	0.0117358	gi|1040526037|gb|OBT63111.1||gi|1040530204|gb|OBT67237.1||gi|1040531119|gb|OBT68147.1|	http://www.reactome.org/cgi-bin/eventbrowser_st_id?ST_ID=R-SCE-71387
Lysine degradation	KEGG PATHWAY	sce00310	2	15	0.0020457	0.0117358	gi|1069466751|ref|XP_018132835.1||gi|1026906053|gb|OAF58257.1|	http://www.genome.jp/kegg-bin/show_pathway?sce00310/sce:YPL028W%09red/sce:YNR050C%09red
Glycolysis	Reactome	R-SCE-70171	2	18	0.00283681	0.0154606	gi|1040526037|gb|OBT63111.1||gi|1040531119|gb|OBT68147.1|	http://www.reactome.org/cgi-bin/eventbrowser_st_id?ST_ID=R-SCE-70171
@@glycolysis	BioCyc	GLYCOLYSIS-YEAST-PWY	2	21	0.00374951	0.0177694	gi|1040526037|gb|OBT63111.1||gi|1040531119|gb|OBT68147.1|	http://biocyc.org/YEAST/NEW-IMAGE?type=NIL&object=GLYCOLYSIS-YEAST-PWY
RAB GEFs exchange GTP for GDP on RABs	Reactome	R-SCE-8876198	2	20	0.00343194	0.0177694	gi|1040529249|gb|OBT66289.1||gi|440638868|gb|ELR08787.1|	http://www.reactome.org/cgi-bin/eventbrowser_st_id?ST_ID=R-SCE-8876198
glycolysis III (from glucose)	BioCyc	ANAGLYCOLYSIS-PWY	2	21	0.00374951	0.0177694	gi|1040526037|gb|OBT63111.1||gi|1040531119|gb|OBT68147.1|	http://biocyc.org/YEAST/NEW-IMAGE?type=NIL&object=ANAGLYCOLYSIS-PWY
superpathway of ergosterol biosynthesis	BioCyc	ERGOSTEROL-SYN-PWY	2	22	0.00408027	0.0185312	gi|1370882703|ref|XP_024323950.1||gi|1026906053|gb|OAF58257.1|	http://biocyc.org/YEAST/NEW-IMAGE?type=NIL&object=ERGOSTEROL-SYN-PWY
Neutrophil degranulation	Reactome	R-SCE-6798695	4	175	0.00530766	0.0231414	gi|1040529726|gb|OBT66762.1||gi|1040529249|gb|OBT66289.1||gi|1040553812|gb|OBT89422.1||gi|1040526037|gb|OBT63111.1|	http://www.reactome.org/cgi-bin/eventbrowser_st_id?ST_ID=R-SCE-6798695
Glucose metabolism	Reactome	R-SCE-70326	2	28	0.00633621	0.0265633	gi|1040526037|gb|OBT63111.1||gi|1040531119|gb|OBT68147.1|	http://www.reactome.org/cgi-bin/eventbrowser_st_id?ST_ID=R-SCE-70326
Rab regulation of trafficking	Reactome	R-SCE-9007101	2	29	0.00675648	0.0272762	gi|1040529249|gb|OBT66289.1||gi|440638868|gb|ELR08787.1|	http://www.reactome.org/cgi-bin/eventbrowser_st_id?ST_ID=R-SCE-9007101
Metabolic pathways	KEGG PATHWAY	sce01100	8	754	0.00813079	0.031652	gi|1069468697|ref|XP_018131952.1||gi|1069466751|ref|XP_018132835.1||gi|1040524717|gb|OBT61817.1||gi|1040531119|gb|OBT68147.1||gi|1370882703|ref|XP_024323950.1||gi|1026906053|gb|OAF58257.1||gi|1040526037|gb|OBT63111.1||gi|1040530204|gb|OBT67237.1|	http://www.genome.jp/kegg-bin/show_pathway?sce01100/sce:YPR074C%09red/sce:YBR019C%09red/sce:YML008C%09red/sce:YNR050C%09red/sce:YPL028W%09red/sce:YGR192C%09red/sce:YAL038W%09red/sce:YLR303W%09red
Cellular response to heat stress	Reactome	R-SCE-3371556	2	35	0.0095348	0.0350868	gi|1040529726|gb|OBT66762.1||gi|1040553812|gb|OBT89422.1|	http://www.reactome.org/cgi-bin/eventbrowser_st_id?ST_ID=R-SCE-3371556
GTP hydrolysis and joining of the 60S ribosomal subunit	Reactome	R-SCE-72706	3	108	0.00965691	0.0350868	gi|1040550635|gb|OBT86301.1||gi|440632652|gb|ELR02571.1||gi|1040552218|gb|OBT87853.1|	http://www.reactome.org/cgi-bin/eventbrowser_st_id?ST_ID=R-SCE-72706
SRP-dependent cotranslational protein targeting to membrane	Reactome	R-SCE-1799339	3	113	0.0108889	0.0376939	gi|1040550635|gb|OBT86301.1||gi|440632652|gb|ELR02571.1||gi|1040552218|gb|OBT87853.1|	http://www.reactome.org/cgi-bin/eventbrowser_st_id?ST_ID=R-SCE-1799339
Nonsense Mediated Decay (NMD) independent of the Exon Junction Complex (EJC)	Reactome	R-SCE-975956	3	115	0.0114062	0.0376939	gi|1040550635|gb|OBT86301.1||gi|440632652|gb|ELR02571.1||gi|1040552218|gb|OBT87853.1|	http://www.reactome.org/cgi-bin/eventbrowser_st_id?ST_ID=R-SCE-975956
Innate Immune System	Reactome	R-SCE-168249	4	219	0.0114119	0.0376939	gi|1040529726|gb|OBT66762.1||gi|1040529249|gb|OBT66289.1||gi|1040553812|gb|OBT89422.1||gi|1040526037|gb|OBT63111.1|	http://www.reactome.org/cgi-bin/eventbrowser_st_id?ST_ID=R-SCE-168249
Nonsense-Mediated Decay (NMD)	Reactome	R-SCE-927802	3	123	0.0136171	0.0420761	gi|1040550635|gb|OBT86301.1||gi|440632652|gb|ELR02571.1||gi|1040552218|gb|OBT87853.1|	http://www.reactome.org/cgi-bin/eventbrowser_st_id?ST_ID=R-SCE-927802
Nonsense Mediated Decay (NMD) enhanced by the Exon Junction Complex (EJC)	Reactome	R-SCE-975957	3	123	0.0136171	0.0420761	gi|1040550635|gb|OBT86301.1||gi|440632652|gb|ELR02571.1||gi|1040552218|gb|OBT87853.1|	http://www.reactome.org/cgi-bin/eventbrowser_st_id?ST_ID=R-SCE-975957
Pyruvate metabolism	KEGG PATHWAY	sce00620	2	43	0.0138967	0.0420761	gi|1040526037|gb|OBT63111.1||gi|1026906053|gb|OAF58257.1|	http://www.genome.jp/kegg-bin/show_pathway?sce00620/sce:YAL038W%09red/sce:YPL028W%09red
ergosterol biosynthesis	BioCyc	PWY-6075	1	5	0.0239418	0.0686751	gi|1370882703|ref|XP_024323950.1|	http://biocyc.org/YEAST/NEW-IMAGE?type=NIL&object=PWY-6075
D-galactose degradation V (Leloir pathway)	BioCyc	PWY66-422	1	5	0.0239418	0.0686751	gi|1040530204|gb|OBT67237.1|	http://biocyc.org/YEAST/NEW-IMAGE?type=NIL&object=PWY66-422
Cellular responses to stress	Reactome	R-SCE-2262752	2	61	0.0262282	0.0706678	gi|1040529726|gb|OBT66762.1||gi|1040553812|gb|OBT89422.1|	http://www.reactome.org/cgi-bin/eventbrowser_st_id?ST_ID=R-SCE-2262752
rRNA processing	Reactome	R-SCE-72312	2	63	0.0277971	0.0706678	gi|1040550635|gb|OBT86301.1||gi|1040552218|gb|OBT87853.1|	http://www.reactome.org/cgi-bin/eventbrowser_st_id?ST_ID=R-SCE-72312
rRNA processing in the nucleus and cytosol	Reactome	R-SCE-8868773	2	63	0.0277971	0.0706678	gi|1040550635|gb|OBT86301.1||gi|1040552218|gb|OBT87853.1|	http://www.reactome.org/cgi-bin/eventbrowser_st_id?ST_ID=R-SCE-8868773
Major pathway of rRNA processing in the nucleolus and cytosol	Reactome	R-SCE-6791226	2	63	0.0277971	0.0706678	gi|1040550635|gb|OBT86301.1||gi|1040552218|gb|OBT87853.1|	http://www.reactome.org/cgi-bin/eventbrowser_st_id?ST_ID=R-SCE-6791226
pentose phosphate pathway (non-oxidative branch)	BioCyc	NONOXIPENT-PWY	1	6	0.0278781	0.0706678	gi|1040524717|gb|OBT61817.1|	http://biocyc.org/YEAST/NEW-IMAGE?type=NIL&object=NONOXIPENT-PWY
L-lysine biosynthesis IV	BioCyc	LYSINE-AMINOAD-PWY	1	7	0.0317992	0.0787752	gi|1069466751|ref|XP_018132835.1|	http://biocyc.org/YEAST/NEW-IMAGE?type=NIL&object=LYSINE-AMINOAD-PWY
mevalonate pathway	BioCyc	PWY-922	1	8	0.035705	0.0846054	gi|1026906053|gb|OAF58257.1|	http://biocyc.org/YEAST/NEW-IMAGE?type=NIL&object=PWY-922
cysteine biosynthesis IV (fungi)	BioCyc	PWY-6293	1	8	0.035705	0.0846054	gi|1069468697|ref|XP_018131952.1|	http://biocyc.org/YEAST/NEW-IMAGE?type=NIL&object=PWY-6293
Immune System	Reactome	R-SCE-168256	4	315	0.0370635	0.0855127	gi|1040529726|gb|OBT66762.1||gi|1040529249|gb|OBT66289.1||gi|1040553812|gb|OBT89422.1||gi|1040526037|gb|OBT63111.1|	http://www.reactome.org/cgi-bin/eventbrowser_st_id?ST_ID=R-SCE-168256
Ribosome	KEGG PATHWAY	sce03010	3	183	0.037657	0.0855127	gi|1040550635|gb|OBT86301.1||gi|440632652|gb|ELR02571.1||gi|1040552218|gb|OBT87853.1|	http://www.genome.jp/kegg-bin/show_pathway?sce03010/sce:YGL123W%09red/sce:YCR031C%09red/sce:YDR012W%09red
Butanoate metabolism	KEGG PATHWAY	sce00650	1	9	0.0395957	0.0880803	gi|1026906053|gb|OAF58257.1|	http://www.genome.jp/kegg-bin/show_pathway?sce00650/sce:YPL028W%09red
HSF1 activation	Reactome	R-SCE-3371511	1	10	0.0434713	0.0881331	gi|1040529726|gb|OBT66762.1|	http://www.reactome.org/cgi-bin/eventbrowser_st_id?ST_ID=R-SCE-3371511
Attenuation phase	Reactome	R-SCE-3371568	1	10	0.0434713	0.0881331	gi|1040553812|gb|OBT89422.1|	http://www.reactome.org/cgi-bin/eventbrowser_st_id?ST_ID=R-SCE-3371568
superpathway of geranylgeranyldiphosphate biosynthesis I (via mevalonate)	BioCyc	PWY-5910	1	10	0.0434713	0.0881331	gi|1026906053|gb|OAF58257.1|	http://biocyc.org/YEAST/NEW-IMAGE?type=NIL&object=PWY-5910
Vesicle-mediated transport	Reactome	R-SCE-5653656	3	195	0.0440521	0.0881331	gi|1040529249|gb|OBT66289.1||gi|440638868|gb|ELR08787.1||gi|1040553812|gb|OBT89422.1|	http://www.reactome.org/cgi-bin/eventbrowser_st_id?ST_ID=R-SCE-5653656
Membrane Trafficking	Reactome	R-SCE-199991	3	195	0.0440521	0.0881331	gi|1040529249|gb|OBT66289.1||gi|440638868|gb|ELR08787.1||gi|1040553812|gb|OBT89422.1|	http://www.reactome.org/cgi-bin/eventbrowser_st_id?ST_ID=R-SCE-199991
Cellular responses to external stimuli	Reactome	R-SCE-8953897	2	82	0.0444708	0.0881331	gi|1040529726|gb|OBT66762.1||gi|1040553812|gb|OBT89422.1|	http://www.reactome.org/cgi-bin/eventbrowser_st_id?ST_ID=R-SCE-8953897
Protein processing in endoplasmic reticulum	KEGG PATHWAY	sce04141	2	88	0.0503492	0.0945482	gi|1040529726|gb|OBT66762.1||gi|1040553812|gb|OBT89422.1|	http://www.genome.jp/kegg-bin/show_pathway?sce04141/sce:YNL209W%09red/sce:YDL126C%09red
Lysine biosynthesis	KEGG PATHWAY	sce00300	1	12	0.0511775	0.0945482	gi|1069466751|ref|XP_018132835.1|	http://www.genome.jp/kegg-bin/show_pathway?sce00300/sce:YNR050C%09red
Translesion Synthesis by POLH	Reactome	R-SCE-110320	1	12	0.0511775	0.0945482	gi|1040529726|gb|OBT66762.1|	http://www.reactome.org/cgi-bin/eventbrowser_st_id?ST_ID=R-SCE-110320
pentose phosphate pathway	BioCyc	PENTOSE-P-PWY	1	12	0.0511775	0.0945482	gi|1040524717|gb|OBT61817.1|	http://biocyc.org/YEAST/NEW-IMAGE?type=NIL&object=PENTOSE-P-PWY
@@Pentose phosphate pathway	KEGG PATHWAY	sce00030	1	28	0.110714	0.141974	gi|1040524717|gb|OBT61817.1|	http://www.genome.jp/kegg-bin/show_pathway?sce00030/sce:YPR074C%09red
Valine, leucine and isoleucine degradation	KEGG PATHWAY	sce00280	1	13	0.0550081	0.0974889	gi|1026906053|gb|OAF58257.1|	http://www.genome.jp/kegg-bin/show_pathway?sce00280/sce:YPL028W%09red
HSP90 chaperone cycle for steroid hormone receptors (SHR)	Reactome	R-SCE-3371497	1	13	0.0550081	0.0974889	gi|1040553812|gb|OBT89422.1|	http://www.reactome.org/cgi-bin/eventbrowser_st_id?ST_ID=R-SCE-3371497
RNA transport	KEGG PATHWAY	sce03013	2	93	0.0554524	0.0974889	gi|1040499366|gb|OBT41226.1||gi|1040560294|gb|OBT95760.1|	http://www.genome.jp/kegg-bin/show_pathway?sce03013/sce:YMR260C%09red/sce:YKR059W%09red
RAB geranylgeranylation	Reactome	R-SCE-8873719	1	14	0.0588239	0.100184	gi|440638868|gb|ELR08787.1|	http://www.reactome.org/cgi-bin/eventbrowser_st_id?ST_ID=R-SCE-8873719
Mitotic Prophase	Reactome	R-SCE-68875	1	14	0.0588239	0.100184	gi|440638868|gb|ELR08787.1|	http://www.reactome.org/cgi-bin/eventbrowser_st_id?ST_ID=R-SCE-68875
Propanoate metabolism	KEGG PATHWAY	sce00640	1	15	0.0626249	0.101882	gi|1026906053|gb|OAF58257.1|	http://www.genome.jp/kegg-bin/show_pathway?sce00640/sce:YPL028W%09red
Sulfur metabolism	KEGG PATHWAY	sce00920	1	15	0.0626249	0.101882	gi|1069468697|ref|XP_018131952.1|	http://www.genome.jp/kegg-bin/show_pathway?sce00920/sce:YLR303W%09red
HSF1-dependent transactivation	Reactome	R-SCE-3371571	1	15	0.0626249	0.101882	gi|1040553812|gb|OBT89422.1|	http://www.reactome.org/cgi-bin/eventbrowser_st_id?ST_ID=R-SCE-3371571
superpathway of sulfur amino acid biosynthesis (Saccharomyces cerevisiae)	BioCyc	PWY-821	1	16	0.0664111	0.106453	gi|1069468697|ref|XP_018131952.1|	http://biocyc.org/YEAST/NEW-IMAGE?type=NIL&object=PWY-821
Steroid biosynthesis	KEGG PATHWAY	sce00100	1	17	0.0701825	0.110868	gi|1370882703|ref|XP_024323950.1|	http://www.genome.jp/kegg-bin/show_pathway?sce00100/sce:YML008C%09red
Huntington disease	PANTHER	P00029	1	19	0.0776816	0.114402	gi|1040531119|gb|OBT68147.1|	http://www.pantherdb.org/pathway/pathwayDiagram.jsp?catAccession=P00029
Terpenoid backbone biosynthesis	KEGG PATHWAY	sce00900	1	19	0.0776816	0.114402	gi|1026906053|gb|OAF58257.1|	http://www.genome.jp/kegg-bin/show_pathway?sce00900/sce:YPL028W%09red
Tryptophan metabolism	KEGG PATHWAY	sce00380	1	19	0.0776816	0.114402	gi|1026906053|gb|OAF58257.1|	http://www.genome.jp/kegg-bin/show_pathway?sce00380/sce:YPL028W%09red
Fatty acid degradation	KEGG PATHWAY	sce00071	1	19	0.0776816	0.114402	gi|1026906053|gb|OAF58257.1|	http://www.genome.jp/kegg-bin/show_pathway?sce00071/sce:YPL028W%09red
Metabolism of RNA	Reactome	R-SCE-8953854	3	248	0.0783063	0.114402	gi|1040550635|gb|OBT86301.1||gi|440632652|gb|ELR02571.1||gi|1040552218|gb|OBT87853.1|	http://www.reactome.org/cgi-bin/eventbrowser_st_id?ST_ID=R-SCE-8953854
MAPK signaling pathway - yeast	KEGG PATHWAY	sce04011	2	114	0.0787167	0.114402	gi|1040529736|gb|OBT66772.1||gi|1069464671|ref|XP_018133843.1|	http://www.genome.jp/kegg-bin/show_pathway?sce04011/sce:YOR212W%09red
COPI-mediated anterograde transport	Reactome	R-SCE-6807878	1	20	0.0814093	0.116758	gi|440638868|gb|ELR08787.1|	http://www.reactome.org/cgi-bin/eventbrowser_st_id?ST_ID=R-SCE-6807878
gluconeogenesis	BioCyc	GLUCONEO-YEAST-PWY	1	22	0.0888213	0.125734	gi|1040531119|gb|OBT68147.1|	http://biocyc.org/YEAST/NEW-IMAGE?type=NIL&object=GLUCONEO-YEAST-PWY
Fatty acid metabolism	KEGG PATHWAY	sce01212	1	23	0.0925057	0.127634	gi|1026906053|gb|OAF58257.1|	http://www.genome.jp/kegg-bin/show_pathway?sce01212/sce:YPL028W%09red
Translesion synthesis by Y family DNA polymerases bypasses lesions on DNA template	Reactome	R-SCE-110313	1	23	0.0925057	0.127634	gi|1040529726|gb|OBT66762.1|	http://www.reactome.org/cgi-bin/eventbrowser_st_id?ST_ID=R-SCE-110313
Galactose metabolism	KEGG PATHWAY	sce00052	1	24	0.0961758	0.131039	gi|1040530204|gb|OBT67237.1|	http://www.genome.jp/kegg-bin/show_pathway?sce00052/sce:YBR019C%09red
Regulation of HSF1-mediated heat shock response	Reactome	R-SCE-3371453	1	25	0.0998316	0.134341	gi|1040553812|gb|OBT89422.1|	http://www.reactome.org/cgi-bin/eventbrowser_st_id?ST_ID=R-SCE-3371453
M Phase	Reactome	R-SCE-68886	1	26	0.103473	0.135886	gi|440638868|gb|ELR08787.1|	http://www.reactome.org/cgi-bin/eventbrowser_st_id?ST_ID=R-SCE-68886
Rho GTPase cycle	Reactome	R-SCE-194840	1	26	0.103473	0.135886	gi|1040529249|gb|OBT66289.1|	http://www.reactome.org/cgi-bin/eventbrowser_st_id?ST_ID=R-SCE-194840
DNA Damage Bypass	Reactome	R-SCE-73893	1	28	0.110714	0.141974	gi|1040529726|gb|OBT66762.1|	http://www.reactome.org/cgi-bin/eventbrowser_st_id?ST_ID=R-SCE-73893
Parkinson disease	PANTHER	P00049	1	29	0.114313	0.144885	gi|1040553812|gb|OBT89422.1|	http://www.pantherdb.org/pathway/pathwayDiagram.jsp?catAccession=P00049
Glyoxylate and dicarboxylate metabolism	KEGG PATHWAY	sce00630	1	30	0.117898	0.147712	gi|1026906053|gb|OAF58257.1|	http://www.genome.jp/kegg-bin/show_pathway?sce00630/sce:YPL028W%09red
Amino sugar and nucleotide sugar metabolism	KEGG PATHWAY	sce00520	1	33	0.12857	0.157463	gi|1040530204|gb|OBT67237.1|	http://www.genome.jp/kegg-bin/show_pathway?sce00520/sce:YBR019C%09red
COPI-dependent Golgi-to-ER retrograde traffic	Reactome	R-SCE-6811434	1	33	0.12857	0.157463	gi|440638868|gb|ELR08787.1|	http://www.reactome.org/cgi-bin/eventbrowser_st_id?ST_ID=R-SCE-6811434
Longevity regulating pathway - multiple species	KEGG PATHWAY	sce04213	1	36	0.139118	0.168488	gi|1040553812|gb|OBT89422.1|	http://www.genome.jp/kegg-bin/show_pathway?sce04213/sce:YNL209W%09red
COPII-mediated vesicle transport	Reactome	R-SCE-204005	1	38	0.146082	0.173075	gi|440638868|gb|ELR08787.1|	http://www.reactome.org/cgi-bin/eventbrowser_st_id?ST_ID=R-SCE-204005
Golgi-to-ER retrograde transport	Reactome	R-SCE-8856688	1	38	0.146082	0.173075	gi|440638868|gb|ELR08787.1|	http://www.reactome.org/cgi-bin/eventbrowser_st_id?ST_ID=R-SCE-8856688
Deubiquitination	Reactome	R-SCE-5688426	1	41	0.156426	0.183338	gi|1040529726|gb|OBT66762.1|	http://www.reactome.org/cgi-bin/eventbrowser_st_id?ST_ID=R-SCE-5688426
Cysteine and methionine metabolism	KEGG PATHWAY	sce00270	1	43	0.163255	0.189306	gi|1069468697|ref|XP_018131952.1|	http://www.genome.jp/kegg-bin/show_pathway?sce00270/sce:YLR303W%09red
ER to Golgi Anterograde Transport	Reactome	R-SCE-199977	1	50	0.18674	0.21426	gi|440638868|gb|ELR08787.1|	http://www.reactome.org/cgi-bin/eventbrowser_st_id?ST_ID=R-SCE-199977
Transport to the Golgi and subsequent modification	Reactome	R-SCE-948021	1	51	0.190043	0.215778	gi|440638868|gb|ELR08787.1|	http://www.reactome.org/cgi-bin/eventbrowser_st_id?ST_ID=R-SCE-948021
Signaling by Rho GTPases	Reactome	R-SCE-194315	1	53	0.19661	0.220933	gi|1040529249|gb|OBT66289.1|	http://www.reactome.org/cgi-bin/eventbrowser_st_id?ST_ID=R-SCE-194315
Purine metabolism	KEGG PATHWAY	sce00230	1	57	0.209591	0.233116	gi|1040526037|gb|OBT63111.1|	http://www.genome.jp/kegg-bin/show_pathway?sce00230/sce:YAL038W%09red
Intra-Golgi and retrograde Golgi-to-ER traffic	Reactome	R-SCE-6811442	1	58	0.212804	0.2343	gi|440638868|gb|ELR08787.1|	http://www.reactome.org/cgi-bin/eventbrowser_st_id?ST_ID=R-SCE-6811442
Post-translational protein modification	Reactome	R-SCE-597592	2	214	0.215692	0.235105	gi|1040529726|gb|OBT66762.1||gi|440638868|gb|ELR08787.1|	http://www.reactome.org/cgi-bin/eventbrowser_st_id?ST_ID=R-SCE-597592
Clathrin-mediated endocytosis	Reactome	R-SCE-8856828	1	67	0.241166	0.260269	gi|1040553812|gb|OBT89422.1|	http://www.reactome.org/cgi-bin/eventbrowser_st_id?ST_ID=R-SCE-8856828
Metabolism	Reactome	R-SCE-1430728	3	438	0.260752	0.277838	gi|1040526037|gb|OBT63111.1||gi|1040530204|gb|OBT67237.1||gi|1040531119|gb|OBT68147.1|	http://www.reactome.org/cgi-bin/eventbrowser_st_id?ST_ID=R-SCE-1430728
Endocytosis	KEGG PATHWAY	sce04144	1	74	0.262544	0.277838	gi|1040553812|gb|OBT89422.1|	http://www.genome.jp/kegg-bin/show_pathway?sce04144/sce:YNL209W%09red
Asparagine N-linked glycosylation	Reactome	R-SCE-446203	1	76	0.268545	0.281455	gi|440638868|gb|ELR08787.1|	http://www.reactome.org/cgi-bin/eventbrowser_st_id?ST_ID=R-SCE-446203
Spliceosome	KEGG PATHWAY	sce03040	1	79	0.277458	0.288027	gi|1040553812|gb|OBT89422.1|	http://www.genome.jp/kegg-bin/show_pathway?sce03040/sce:YNL209W%09red
DNA Repair	Reactome	R-SCE-73894	1	86	0.297851	0.30628	gi|1040529726|gb|OBT66762.1|	http://www.reactome.org/cgi-bin/eventbrowser_st_id?ST_ID=R-SCE-73894
Cell Cycle, Mitotic	Reactome	R-SCE-69278	1	111	0.36626	0.373106	gi|440638868|gb|ELR08787.1|	http://www.reactome.org/cgi-bin/eventbrowser_st_id?ST_ID=R-SCE-69278
Cell Cycle	Reactome	R-SCE-1640170	1	121	0.391789	0.395417	gi|440638868|gb|ELR08787.1|	http://www.reactome.org/cgi-bin/eventbrowser_st_id?ST_ID=R-SCE-1640170
Signal Transduction	Reactome	R-SCE-162582	1	194	0.550388	0.550388	gi|1040529249|gb|OBT66289.1|	http://www.reactome.org/cgi-bin/eventbrowser_st_id?ST_ID=R-SCE-162582
--------------------
#Term	Database	ID	Input number	Background number	P-Value	Corrected P-Value	Input	Hyperlink
--------------------
#Term	Database	ID	Input number	Background number	P-Value	Corrected P-Value	Input	Hyperlink
--------------------

## Sheet: c106
##Databases: PANTHER, KEGG PATHWAY, Reactome, BioCyc
##Statistical test method: hypergeometric test / Fisher's exact test
##FDR correction method: Benjamini and Hochberg
#Term	Database	ID	Input number	Background number	P-Value	Corrected P-Value	Input	Hyperlink
Glyoxylate and dicarboxylate metabolism	KEGG PATHWAY	sce00630	3	30	2.43473e-06	8.27808e-05	gi|1040511525|gb|OBT51357.1||gi|1001843575|gb|AMM10817.1||gi|1040499207|gb|OBT41072.1|	http://www.genome.jp/kegg-bin/show_pathway?sce00630/sce:YOR388C%09red/sce:YDR256C%09red/sce:YIR031C%09red
Carbon metabolism	KEGG PATHWAY	sce01200	3	115	0.000115594	0.00196511	gi|1040511525|gb|OBT51357.1||gi|1001843575|gb|AMM10817.1||gi|1040499207|gb|OBT41072.1|	http://www.genome.jp/kegg-bin/show_pathway?sce01200/sce:YOR388C%09red/sce:YDR256C%09red/sce:YIR031C%09red
Metabolic pathways	KEGG PATHWAY	sce01100	4	754	0.00235879	0.0267329	gi|1040511525|gb|OBT51357.1||gi|1001843575|gb|AMM10817.1||gi|1040526755|gb|OBT63819.1||gi|1040499207|gb|OBT41072.1|	http://www.genome.jp/kegg-bin/show_pathway?sce01100/sce:YOR388C%09red/sce:YDR256C%09red/sce:YIR031C%09red/sce:YGR282C%09red
Detoxification of Reactive Oxygen Species	Reactome	R-SCE-3299685	1	7	0.00744125	0.0569034	gi|1001843575|gb|AMM10817.1|	http://www.reactome.org/cgi-bin/eventbrowser_st_id?ST_ID=R-SCE-3299685
glyoxylate cycle	BioCyc	GLYOXYLATE-BYPASS	1	8	0.00836815	0.0569034	gi|1040511525|gb|OBT51357.1|	http://biocyc.org/YEAST/NEW-IMAGE?type=NIL&object=GLYOXYLATE-BYPASS
Tryptophan metabolism	KEGG PATHWAY	sce00380	1	19	0.0185166	0.0988545	gi|1001843575|gb|AMM10817.1|	http://www.genome.jp/kegg-bin/show_pathway?sce00380/sce:YDR256C%09red
Peroxisomal protein import	Reactome	R-SCE-9033241	1	21	0.0203524	0.0988545	gi|1001843575|gb|AMM10817.1|	http://www.reactome.org/cgi-bin/eventbrowser_st_id?ST_ID=R-SCE-9033241
Methane metabolism	KEGG PATHWAY	sce00680	1	26	0.0249295	0.105553	gi|1040499207|gb|OBT41072.1|	http://www.genome.jp/kegg-bin/show_pathway?sce00680/sce:YOR388C%09red
Biosynthesis of secondary metabolites	KEGG PATHWAY	sce01110	2	300	0.0290636	0.105553	gi|1040511525|gb|OBT51357.1||gi|1001843575|gb|AMM10817.1|	http://www.genome.jp/kegg-bin/show_pathway?sce01110/sce:YDR256C%09red/sce:YIR031C%09red
Longevity regulating pathway - multiple species	KEGG PATHWAY	sce04213	1	36	0.0340302	0.105553	gi|1001843575|gb|AMM10817.1|	http://www.genome.jp/kegg-bin/show_pathway?sce04213/sce:YDR256C%09red
Peroxisome	KEGG PATHWAY	sce04146	1	39	0.0367465	0.105553	gi|1001843575|gb|AMM10817.1|	http://www.genome.jp/kegg-bin/show_pathway?sce04146/sce:YDR256C%09red
Starch and sucrose metabolism	KEGG PATHWAY	sce00500	1	41	0.0385539	0.105553	gi|1040526755|gb|OBT63819.1|	http://www.genome.jp/kegg-bin/show_pathway?sce00500/sce:YGR282C%09red
Pyruvate metabolism	KEGG PATHWAY	sce00620	1	43	0.0403585	0.105553	gi|1040511525|gb|OBT51357.1|	http://www.genome.jp/kegg-bin/show_pathway?sce00620/sce:YIR031C%09red
Protein localization	Reactome	R-SCE-9609507	1	48	0.0448575	0.10894	gi|1001843575|gb|AMM10817.1|	http://www.reactome.org/cgi-bin/eventbrowser_st_id?ST_ID=R-SCE-9609507
Cellular responses to stress	Reactome	R-SCE-2262752	1	61	0.0564727	0.128005	gi|1001843575|gb|AMM10817.1|	http://www.reactome.org/cgi-bin/eventbrowser_st_id?ST_ID=R-SCE-2262752
Cellular responses to external stimuli	Reactome	R-SCE-8953897	1	82	0.0749871	0.151917	gi|1001843575|gb|AMM10817.1|	http://www.reactome.org/cgi-bin/eventbrowser_st_id?ST_ID=R-SCE-8953897
Formation of a pool of free 40S subunits	Reactome	R-SCE-72689	1	108	0.0974892	0.151917	gi|1026908689|gb|OAF60886.1|	http://www.reactome.org/cgi-bin/eventbrowser_st_id?ST_ID=R-SCE-72689
GTP hydrolysis and joining of the 60S ribosomal subunit	Reactome	R-SCE-72706	1	108	0.0974892	0.151917	gi|1026908689|gb|OAF60886.1|	http://www.reactome.org/cgi-bin/eventbrowser_st_id?ST_ID=R-SCE-72706
SRP-dependent cotranslational protein targeting to membrane	Reactome	R-SCE-1799339	1	113	0.101764	0.151917	gi|1026908689|gb|OAF60886.1|	http://www.reactome.org/cgi-bin/eventbrowser_st_id?ST_ID=R-SCE-1799339
MAPK signaling pathway - yeast	KEGG PATHWAY	sce04011	1	114	0.102617	0.151917	gi|1001843575|gb|AMM10817.1|	http://www.genome.jp/kegg-bin/show_pathway?sce04011/sce:YDR256C%09red
Nonsense Mediated Decay (NMD) independent of the Exon Junction Complex (EJC)	Reactome	R-SCE-975956	1	115	0.103469	0.151917	gi|1026908689|gb|OAF60886.1|	http://www.reactome.org/cgi-bin/eventbrowser_st_id?ST_ID=R-SCE-975956
Nonsense Mediated Decay (NMD) enhanced by the Exon Junction Complex (EJC)	Reactome	R-SCE-975957	1	123	0.110262	0.151917	gi|1026908689|gb|OAF60886.1|	http://www.reactome.org/cgi-bin/eventbrowser_st_id?ST_ID=R-SCE-975957
Nonsense-Mediated Decay (NMD)	Reactome	R-SCE-927802	1	123	0.110262	0.151917	gi|1026908689|gb|OAF60886.1|	http://www.reactome.org/cgi-bin/eventbrowser_st_id?ST_ID=R-SCE-927802
L13a-mediated translational silencing of Ceruloplasmin expression	Reactome	R-SCE-156827	1	123	0.110262	0.151917	gi|1026908689|gb|OAF60886.1|	http://www.reactome.org/cgi-bin/eventbrowser_st_id?ST_ID=R-SCE-156827
Cap-dependent Translation Initiation	Reactome	R-SCE-72737	1	128	0.114487	0.151917	gi|1026908689|gb|OAF60886.1|	http://www.reactome.org/cgi-bin/eventbrowser_st_id?ST_ID=R-SCE-72737
Eukaryotic Translation Initiation	Reactome	R-SCE-72613	1	130	0.116171	0.151917	gi|1026908689|gb|OAF60886.1|	http://www.reactome.org/cgi-bin/eventbrowser_st_id?ST_ID=R-SCE-72613
Translation	Reactome	R-SCE-72766	1	148	0.131216	0.165235	gi|1026908689|gb|OAF60886.1|	http://www.reactome.org/cgi-bin/eventbrowser_st_id?ST_ID=R-SCE-72766
Neutrophil degranulation	Reactome	R-SCE-6798695	1	175	0.153383	0.18625	gi|1001843575|gb|AMM10817.1|	http://www.reactome.org/cgi-bin/eventbrowser_st_id?ST_ID=R-SCE-6798695
Ribosome	KEGG PATHWAY	sce03010	1	183	0.159859	0.187421	gi|1026908689|gb|OAF60886.1|	http://www.genome.jp/kegg-bin/show_pathway?sce03010/sce:YDL136W%09red
Innate Immune System	Reactome	R-SCE-168249	1	219	0.188495	0.213628	gi|1001843575|gb|AMM10817.1|	http://www.reactome.org/cgi-bin/eventbrowser_st_id?ST_ID=R-SCE-168249
Biosynthesis of antibiotics	KEGG PATHWAY	sce01130	1	229	0.196304	0.215301	gi|1001843575|gb|AMM10817.1|	http://www.genome.jp/kegg-bin/show_pathway?sce01130/sce:YDR256C%09red
Metabolism of RNA	Reactome	R-SCE-8953854	1	248	0.210968	0.224153	gi|1026908689|gb|OAF60886.1|	http://www.reactome.org/cgi-bin/eventbrowser_st_id?ST_ID=R-SCE-8953854
Immune System	Reactome	R-SCE-168256	1	315	0.26091	0.268817	gi|1001843575|gb|AMM10817.1|	http://www.reactome.org/cgi-bin/eventbrowser_st_id?ST_ID=R-SCE-168256
Metabolism of proteins	Reactome	R-SCE-392499	1	380	0.306816	0.306816	gi|1026908689|gb|OAF60886.1|	http://www.reactome.org/cgi-bin/eventbrowser_st_id?ST_ID=R-SCE-392499
--------------------
#Term	Database	ID	Input number	Background number	P-Value	Corrected P-Value	Input	Hyperlink
--------------------
#Term	Database	ID	Input number	Background number	P-Value	Corrected P-Value	Input	Hyperlink
--------------------

## Sheet: c107
##Databases: PANTHER, KEGG PATHWAY, Reactome, BioCyc
##Statistical test method: hypergeometric test / Fisher's exact test
##FDR correction method: Benjamini and Hochberg
#Term	Database	ID	Input number	Background number	P-Value	Corrected P-Value	Input	Hyperlink
Formation of a pool of free 40S subunits	Reactome	R-SCE-72689	3	108	0.000388882	0.00191142	gi|1040557179|gb|OBT92676.1||gi|1040502912|gb|OBT44711.1||gi|1370880553|ref|XP_024324744.1|	http://www.reactome.org/cgi-bin/eventbrowser_st_id?ST_ID=R-SCE-72689
GTP hydrolysis and joining of the 60S ribosomal subunit	Reactome	R-SCE-72706	3	108	0.000388882	0.00191142	gi|1040557179|gb|OBT92676.1||gi|1040502912|gb|OBT44711.1||gi|1370880553|ref|XP_024324744.1|	http://www.reactome.org/cgi-bin/eventbrowser_st_id?ST_ID=R-SCE-72706
SRP-dependent cotranslational protein targeting to membrane	Reactome	R-SCE-1799339	3	113	0.000442796	0.00191142	gi|1040557179|gb|OBT92676.1||gi|1040502912|gb|OBT44711.1||gi|1370880553|ref|XP_024324744.1|	http://www.reactome.org/cgi-bin/eventbrowser_st_id?ST_ID=R-SCE-1799339
Nonsense Mediated Decay (NMD) independent of the Exon Junction Complex (EJC)	Reactome	R-SCE-975956	3	115	0.000465646	0.00191142	gi|1040557179|gb|OBT92676.1||gi|1040502912|gb|OBT44711.1||gi|1370880553|ref|XP_024324744.1|	http://www.reactome.org/cgi-bin/eventbrowser_st_id?ST_ID=R-SCE-975956
Nonsense-Mediated Decay (NMD)	Reactome	R-SCE-927802	3	123	0.00056465	0.00191142	gi|1040557179|gb|OBT92676.1||gi|1040502912|gb|OBT44711.1||gi|1370880553|ref|XP_024324744.1|	http://www.reactome.org/cgi-bin/eventbrowser_st_id?ST_ID=R-SCE-927802
L13a-mediated translational silencing of Ceruloplasmin expression	Reactome	R-SCE-156827	3	123	0.00056465	0.00191142	gi|1040557179|gb|OBT92676.1||gi|1040502912|gb|OBT44711.1||gi|1370880553|ref|XP_024324744.1|	http://www.reactome.org/cgi-bin/eventbrowser_st_id?ST_ID=R-SCE-156827
Nonsense Mediated Decay (NMD) enhanced by the Exon Junction Complex (EJC)	Reactome	R-SCE-975957	3	123	0.00056465	0.00191142	gi|1040557179|gb|OBT92676.1||gi|1040502912|gb|OBT44711.1||gi|1370880553|ref|XP_024324744.1|	http://www.reactome.org/cgi-bin/eventbrowser_st_id?ST_ID=R-SCE-975957
Cap-dependent Translation Initiation	Reactome	R-SCE-72737	3	128	0.000632917	0.00191142	gi|1040557179|gb|OBT92676.1||gi|1040502912|gb|OBT44711.1||gi|1370880553|ref|XP_024324744.1|	http://www.reactome.org/cgi-bin/eventbrowser_st_id?ST_ID=R-SCE-72737
Eukaryotic Translation Initiation	Reactome	R-SCE-72613	3	130	0.000661646	0.00191142	gi|1040557179|gb|OBT92676.1||gi|1040502912|gb|OBT44711.1||gi|1370880553|ref|XP_024324744.1|	http://www.reactome.org/cgi-bin/eventbrowser_st_id?ST_ID=R-SCE-72613
Translation	Reactome	R-SCE-72766	3	148	0.000958637	0.00249246	gi|1040557179|gb|OBT92676.1||gi|1040502912|gb|OBT44711.1||gi|1370880553|ref|XP_024324744.1|	http://www.reactome.org/cgi-bin/eventbrowser_st_id?ST_ID=R-SCE-72766
Ribosome	KEGG PATHWAY	sce03010	3	183	0.00175441	0.00414678	gi|1040557179|gb|OBT92676.1||gi|1040502912|gb|OBT44711.1||gi|1370880553|ref|XP_024324744.1|	http://www.genome.jp/kegg-bin/show_pathway?sce03010/sce:YOR293W%09red/sce:YPL220W%09red/sce:YOR312C%09red
Metabolism of RNA	Reactome	R-SCE-8953854	3	248	0.00413389	0.00895677	gi|1040557179|gb|OBT92676.1||gi|1040502912|gb|OBT44711.1||gi|1370880553|ref|XP_024324744.1|	http://www.reactome.org/cgi-bin/eventbrowser_st_id?ST_ID=R-SCE-8953854
Pyruvate metabolism	Reactome	R-SCE-70268	1	8	0.012523	0.0249171	gi|1352887886|gb|OBT96688.2|	http://www.reactome.org/cgi-bin/eventbrowser_st_id?ST_ID=R-SCE-70268
Metabolism of proteins	Reactome	R-SCE-392499	3	380	0.0134169	0.0249171	gi|1040557179|gb|OBT92676.1||gi|1040502912|gb|OBT44711.1||gi|1370880553|ref|XP_024324744.1|	http://www.reactome.org/cgi-bin/eventbrowser_st_id?ST_ID=R-SCE-392499
Pyruvate metabolism and Citric Acid (TCA) cycle	Reactome	R-SCE-71406	1	24	0.0344424	0.0597001	gi|1352887886|gb|OBT96688.2|	http://www.reactome.org/cgi-bin/eventbrowser_st_id?ST_ID=R-SCE-71406
Amino sugar and nucleotide sugar metabolism	KEGG PATHWAY	sce00520	1	33	0.046581	0.0712415	gi|1040515250|gb|OBT54521.1|	http://www.genome.jp/kegg-bin/show_pathway?sce00520/sce:YLR286C%09red
COPI-dependent Golgi-to-ER retrograde traffic	Reactome	R-SCE-6811434	1	33	0.046581	0.0712415	gi|1026909729|gb|OAF61924.1|	http://www.reactome.org/cgi-bin/eventbrowser_st_id?ST_ID=R-SCE-6811434
Golgi-to-ER retrograde transport	Reactome	R-SCE-8856688	1	38	0.0532659	0.0765333	gi|1026909729|gb|OAF61924.1|	http://www.reactome.org/cgi-bin/eventbrowser_st_id?ST_ID=R-SCE-8856688
The citric acid (TCA) cycle and respiratory electron transport	Reactome	R-SCE-1428517	1	40	0.0559282	0.0765333	gi|1352887886|gb|OBT96688.2|	http://www.reactome.org/cgi-bin/eventbrowser_st_id?ST_ID=R-SCE-1428517
Formation of the ternary complex, and subsequently, the 43S complex	Reactome	R-SCE-72695	1	57	0.0782902	0.098541	gi|1370880553|ref|XP_024324744.1|	http://www.reactome.org/cgi-bin/eventbrowser_st_id?ST_ID=R-SCE-72695
Intra-Golgi and retrograde Golgi-to-ER traffic	Reactome	R-SCE-6811442	1	58	0.0795908	0.098541	gi|1026909729|gb|OAF61924.1|	http://www.reactome.org/cgi-bin/eventbrowser_st_id?ST_ID=R-SCE-6811442
Ribosomal scanning and start codon recognition	Reactome	R-SCE-72702	1	62	0.084777	0.100191	gi|1370880553|ref|XP_024324744.1|	http://www.reactome.org/cgi-bin/eventbrowser_st_id?ST_ID=R-SCE-72702
Vesicle-mediated transport	Reactome	R-SCE-5653656	1	195	0.243096	0.263354	gi|1026909729|gb|OAF61924.1|	http://www.reactome.org/cgi-bin/eventbrowser_st_id?ST_ID=R-SCE-5653656
Membrane Trafficking	Reactome	R-SCE-199991	1	195	0.243096	0.263354	gi|1026909729|gb|OAF61924.1|	http://www.reactome.org/cgi-bin/eventbrowser_st_id?ST_ID=R-SCE-199991
Metabolism	Reactome	R-SCE-1430728	1	438	0.470722	0.489551	gi|1352887886|gb|OBT96688.2|	http://www.reactome.org/cgi-bin/eventbrowser_st_id?ST_ID=R-SCE-1430728
Metabolic pathways	KEGG PATHWAY	sce01100	1	754	0.674946	0.674946	gi|1040515250|gb|OBT54521.1|	http://www.genome.jp/kegg-bin/show_pathway?sce01100/sce:YLR286C%09red
--------------------
#Term	Database	ID	Input number	Background number	P-Value	Corrected P-Value	Input	Hyperlink
--------------------
#Term	Database	ID	Input number	Background number	P-Value	Corrected P-Value	Input	Hyperlink
--------------------
